# Supplementary material for: Analysing the mechanism of mitochondrial oxidation-induced cell death using a multifunctional iridium(III) photosensitiser
Source: Nat Commun. 2021 Jan 4;12:26. doi: 10.1038/s41467-020-20210-3 (PMC7782791; doi:10.1038/s41467-020-20210-3)
Supplement: Supplementary file 8 — Supplementary Data 1 [file 41467_2020_20210_MOESM8_ESM.xlsx]

## Sheet: Cover
	Analyzing the Mechanism of Mitochondrial Oxidation-induced Cell Death Using a Multifunctional Iridium(III) Photosensitizer
	Chaiheon Lee,1,2,† Jung Seung Nam,1,2,† Chae Gyu Lee,1,2 Mingyu Park,1,2 Chang-Mo Yoo,3 Hyun-Woo Rhee,3 Jeong-Kon Seo,*,4 and Tae-Hyuk Kwon*,1,2
	1Department of Chemistry and 2Center for Wave Energy Materials, Ulsan National Institute of Science and Technology (UNIST), Ulsan 44919, Republic of Korea 3Department of Chemistry, Seoul National University, Seoul 08826, Republic of Korea 4UNIST Central Research Facility, Ulsan National Institute of Science and Technology (UNIST), Ulsan 44919, Republic of Korea †These authors contributed equally …
	Supporting Information for Mass Spectrometry Analysis (Met-oxidized proteome)

## Sheet: 1. No-imputed (O-Met)
									Log2(Top 3 precursor intensity)
									Ir - hv -			Ir - hv +			Ir + hv -			Ir + hv +
Identified Proteins (192/194)	Accession Number	Molecular Weight	gene name	ENTREZ ID	uniprotID	Oxidation site	Peptide start index	Ppetide stop index	trial 1	trial 2	trial 3	trial 1	trial 2	trial 3	trial 1	trial 2	trial 3	trial 1	trial 2	trial 3	p value	log2 FC	–logP	Localization	Mitocarta 3.0
Glyceraldehyde-3-phosphate dehydrogenase OS=Homo sapiens GN=GAPDH PE=1 SV=3	sp|P04406|G3P_HUMAN	36 kDa	GAPDH	2597	P04406	130	118	139	30.0861	29.401	29.1406	30.0038	30.2619	29.1863	30.2783	29.387	29.2915	28.1076	28.924	28.1022	0.00222473	-1.29279	2.65272	Cytoplasm, cytosol {ECO:0000269|PubMed:12829261}. Nucleus {ECO:0000250}. Cytoplasm, perinuclear region {ECO:0000269|PubMed:12829261}. Membrane {ECO:0000269|PubMed:12829261}. Cytoplasm, cytoskeleton {ECO:0000250}. Note=Translocates to the nucleus following S-nitrosylation and interaction with SIAH1, which contains a nuclear localization signal (By similarity). Postnuclear and Perinuclear regions. …	Plasma membrane;Cytoplasm (APE, Supportive)
60 kDa heat shock protein, mitochondrial OS=Homo sapiens GN=HSPD1 PE=1 SV=2	sp|P10809|CH60_HUMAN	61 kDa	HSPD1	3329	P10809	40	38	58	27.798	28.2295	27.8719	27.5177	27.7826	27.8513	28.2156	27.7328	27.3184	28.5607	28.7352	28.7381	0.000621668	0.864923	3.20644	Mitochondrion matrix.	Mitochondria (APE, Supportive)
Heat shock protein HSP 90-beta OS=Homo sapiens GN=HSP90AB1 PE=1 SV=4	sp|P08238|HS90B_HUMAN	83 kDa	HSP90AB1	3326	P08238	617,620,621	613	623	30.2115	30.21	29.9836	30.2474	29.9043	29.5101	30.1999	29.9158	29.6073	29.508	29.1587	29.074	0.00203524	-0.729782	2.69139	Cytoplasm {ECO:0000269|PubMed:16580629, ECO:0000269|PubMed:18239673, ECO:0000269|PubMed:24880080, ECO:0000269|PubMed:9482106}. Melanosome {ECO:0000269|PubMed:17081065}. Nucleus {ECO:0000269|PubMed:18239673}. Secreted {ECO:0000269|PubMed:20599762}. Cell membrane {ECO:0000269|PubMed:20599762}. Note=Identified by mass spectrometry in melanosome fractions from stage I to stage IV (PubMed:17081065). T…	#N/A
Alpha-enolase OS=Homo sapiens GN=ENO1 PE=1 SV=2	sp|P06733|ENOA_HUMAN	47 kDa	ENO1	2023	P06733	94	90	103	29.3844	29.4799	28.7613	28.9789	29.0479	28.4614	28.5038	28.8163	28.636	28.3626	27.7757	27.8599	0.00341212	-0.897241	2.46698	Cytoplasm {ECO:0000269|PubMed:10802057}. Cell membrane {ECO:0000269|PubMed:10802057}. Cytoplasm, myofibril, sarcomere, M line {ECO:0000269|PubMed:10802057}. Note=Can translocate to the plasma membrane in either the homodimeric (alpha/alpha) or heterodimeric (alpha/gamma) form. ENO1 is localized to the M line.; Isoform MBP-1: Nucleus.	#N/A
Actin, cytoplasmic 1 OS=Homo sapiens GN=ACTB PE=1 SV=1	sp|P60709|ACTB_HUMAN	42 kDa	ACTB	60	P60709	190	184	191	31.3704	31.5462	30.7656	31.0235	31.218	30.9392	30.9689	31.0739	31.0122	30.5273	30.784	30.5617	0.00912363	-0.477642	2.03983	Cytoplasm, cytoskeleton {ECO:0000269|PubMed:17289661}. Note=Localized in cytoplasmic mRNP granules containing untranslated mRNAs.	#N/A
Elongation factor 1-alpha 1 OS=Homo sapiens GN=EEF1A1 PE=1 SV=1	sp|P68104|EF1A1_HUMAN	50 kDa	EEF1A1	1915	P68104	208	181	212	29.5444	29.7627	29.4507	29.2717	29.4996	28.8383	29.0604	29.5139	28.7983	28.763	28.4602	28.1193	0.0031911	-0.856967	2.49606	Cytoplasm {ECO:0000269|PubMed:19158340, ECO:0000269|PubMed:8650580}. Nucleus {ECO:0000269|PubMed:17177976, ECO:0000269|PubMed:8650580}. Nucleus, nucleolus {ECO:0000269|PubMed:8650580}. Cell membrane {ECO:0000269|PubMed:26497934}. Note=Colocalizes with DLC1 at actin-rich regions in the cell periphery (PubMed:19158340). Translocates together with ZPR1 from the cytoplasm to the nucleus and nucleolus…	#N/A
Heterogeneous nuclear ribonucleoprotein A1 OS=Homo sapiens GN=HNRNPA1 PE=1 SV=5	sp|P09651|ROA1_HUMAN	39 kDa	HNRNPA1	3178	P09651	72	56	75	28.6007	28.6238	27.3489	28.4657	28.2002	27.4824	28.8106	28.238	27.3863	29.2341	29.4824	27.9537	0.100516	0.761579	0.997767	Nucleus {ECO:0000269|PubMed:17289661, ECO:0000269|PubMed:27694260}. Cytoplasm {ECO:0000269|PubMed:17289661}. Note=Localized in cytoplasmic mRNP granules containing untranslated mRNAs. Shuttles continuously between the nucleus and the cytoplasm along with mRNA. Component of ribonucleosomes (PubMed:17289661). {ECO:0000269|PubMed:17289661, ECO:0000269|PubMed:27694260}.; Cytoplasm {ECO:0000269|PubMed…	#N/A
Heat shock 70 kDa protein 1A OS=Homo sapiens GN=HSPA1A PE=1 SV=1	sp|P0DMV8|HS71A_HUMAN (+1)	70 kDa	HSPA1A	3303	P0DMV8	122	113	126	29.4218	29.0709	29.8467	29.4886	29.0317	29.3127	29.4189	28.8252	29.4354	28.7734	28.5947	29.1402	0.0357165	-0.480761	1.44713	Cytoplasm {ECO:0000269|PubMed:17289661}. Nucleus {ECO:0000269|PubMed:27137183}. Cytoplasm, cytoskeleton, microtubule organizing center, centrosome {ECO:0000269|PubMed:27137183}. Note=Localized in cytoplasmic mRNP granules containing untranslated mRNAs.	#N/A
Tubulin beta chain OS=Homo sapiens GN=TUBB PE=1 SV=2	sp|P07437|TBB5_HUMAN	50 kDa	TUBB	203068	P07437	73	63	77	30.3	30.3788	29.4867	30.2855	30.1665	29.495	30.1567	29.9746	29.455	29.6515	29.1658	28.6219	0.013804	-0.8201	1.86	Cytoplasm, cytoskeleton {ECO:0000269|PubMed:26637975}.	#N/A
Tubulin alpha-1B chain OS=Homo sapiens GN=TUBA1B PE=1 SV=1	sp|P68363|TBA1B_HUMAN	50 kDa	TUBA1B	10376	P68363	413	403	422	27.7682	27.8284	NaN	NaN	27.423	26.9281	27.3143	27.0554	27.9429	26.5855	26.3678	25.2982	0.00330584	-1.38194	2.48072	Cytoplasm, cytoskeleton.	#N/A
Elongation factor 2 OS=Homo sapiens GN=EEF2 PE=1 SV=4	sp|P13639|EF2_HUMAN	95 kDa	EEF2	1938	P13639	383	369	386	28.6433	28.6974	27.1506	28.2071	28.348	26.9786	28.3234	28.0269	27.3546	27.7383	27.1678	26.4073	0.0739926	-0.865513	1.13081	Cytoplasm {ECO:0000269|PubMed:25064856}. Nucleus {ECO:0000269|PubMed:24648518}. Note=Phosphorylation by CSK promotes cleavage and SUMOylation-dependent nuclear translocation of the C-terminal cleavage product. {ECO:0000269|PubMed:24648518}.	#N/A
Peptidyl-prolyl cis-trans isomerase A OS=Homo sapiens GN=PPIA PE=1 SV=2	sp|P62937|PPIA_HUMAN	18 kDa	PPIA	5478	P62937	136	134	144	29.8442	29.6897	25.8844	29.5269	29.3852	26.5393	29.1441	29.027	26.3701	29.5851	28.1436	26.8165	0.854372	-0.197252	0.0683529	Cytoplasm {ECO:0000269|PubMed:16527992}. Secreted {ECO:0000269|PubMed:16527992}. Note=Secretion occurs in response to oxidative stress in vascular smooth muscle through a vesicular secretory pathway that involves actin remodeling and myosin II activation, and mediates ERK1/2 activation.	#N/A
Heat shock cognate 71 kDa protein OS=Homo sapiens GN=HSPA8 PE=1 SV=1	sp|P11142|HSP7C_HUMAN	71 kDa	HSPA8	3312	P11142	87	78	88	29.7128	29.5999	28.822	29.3341	29.2665	28.2837	29.4188	29.4756	28.625	28.4849	28.657	28.1654	0.0333126	-0.735135	1.47739	Cytoplasm. Melanosome. Nucleus, nucleolus. Cell membrane. Note=Localized in cytoplasmic mRNP granules containing untranslated mRNAs. Translocates rapidly from the cytoplasm to the nuclei, and especially to the nucleoli, upon heat shock.	#N/A
Creatine kinase B-type OS=Homo sapiens GN=CKB PE=1 SV=1	sp|P12277|KCRB_HUMAN	43 kDa	CKB	1152	P12277	30	14	32	29.071	29.0467	27.7771	28.6492	28.852	28.0302	28.3403	28.3348	28.0951	27.888	27.6436	27.2493	0.0137956	-0.872596	1.86026	Cytoplasm.	#N/A
Eukaryotic initiation factor 4A-I OS=Homo sapiens GN=EIF4A1 PE=1 SV=1	sp|P60842|IF4A1_HUMAN	46 kDa	EIF4A1	1973	P60842	302	296	309	28.2126	28.2443	27.3088	28.0137	28.2237	27.4537	27.7304	28.0172	27.398	27.0649	27.0586	26.9154	0.00440993	-0.831766	2.35557		#N/A
Isoform 3 of Nucleoside diphosphate kinase B OS=Homo sapiens GN=NME2	sp|P22392-2|NDKB_HUMAN	30 kDa	NME2	4831	P22392	41	40	49	29.6064	29.4259	26.9338	29.5338	29.3329	27.5119	29.0553	28.9864	27.5379	28.9151	28.1307	27.3919	0.452766	-0.512389	0.344126	Cytoplasm {ECO:0000269|PubMed:16442775}. Nucleus {ECO:0000269|PubMed:16442775}. Cell projection, lamellipodium {ECO:0000269|PubMed:11919189}. Cell projection, ruffle {ECO:0000269|PubMed:11919189}. Note=Isoform 3 is mainly cytoplasmic and isoform 1 and isoform 3 are excluded from the nucleolus. Colocalizes with ITGB1 and ITGB1BP1 at the edge or peripheral ruffles and lamellipodia during the early …	#N/A
14-3-3 protein epsilon OS=Homo sapiens GN=YWHAE PE=1 SV=1	sp|P62258|1433E_HUMAN	29 kDa	YWHAE	7531	P62258	160	154	170	29.8833	29.538	29.1701	29.5074	29.4401	29.2171	29.52	29.3949	29.1282	28.3327	28.6856	28.5764	0.000138167	-0.890522	3.85959	Nucleus {ECO:0000269|PubMed:12917326}. Cytoplasm {ECO:0000269|PubMed:12917326}. Melanosome {ECO:0000269|PubMed:12042314, ECO:0000269|PubMed:17081065}. Note=Identified by mass spectrometry in melanosome fractions from stage I to stage IV. {ECO:0000269|PubMed:12042314, ECO:0000269|PubMed:17081065}.	#N/A
Pyruvate kinase PKM OS=Homo sapiens GN=PKM PE=1 SV=4	sp|P14618|KPYM_HUMAN	58 kDa	PKM	5315	P14618	360	343	367	27.3376	27.0624	26.1254	27.0523	26.6572	25.7962	27.0901	26.7497	26.7301	26.3076	25.7211	25.259	0.0156237	-0.970929	1.80622	Cytoplasm {ECO:0000269|PubMed:25263439}. Nucleus. Note=Translocates to the nucleus in response to different apoptotic stimuli. Nuclear translocation is sufficient to induce cell death that is caspase independent, isoform-specific and independent of its enzymatic activity.	#N/A
Keratin, type I cytoskeletal 10 OS=Homo sapiens GN=KRT10 PE=1 SV=6	sp|P13645|K1C10_HUMAN	59 kDa	KRT10	3858	P13645	271	267	284	25.9773	24.2102	23.1848	23.6665	23.5218	23.9911	23.5819	23.6673	23.0832	25.9185	25.286	24.1871	0.0546453	1.25454	1.26245		#N/A
ADP-ribosylation factor 1 OS=Homo sapiens GN=ARF1 PE=1 SV=2	sp|P84077|ARF1_HUMAN	21 kDa	ARF1	375	P84077	22	20	30	28.6679	28.4586	26.2111	28.6521	28.3332	26.3379	28.3868	28.2086	26.7706	27.8545	27.5818	26.1615	0.405362	-0.581468	0.392156	Golgi apparatus {ECO:0000269|PubMed:17555535}. Cytoplasm, perinuclear region {ECO:0000269|PubMed:17555535}. Cell junction, synapse, synaptosome {ECO:0000250}. Cell junction, synapse, postsynaptic cell membrane, postsynaptic density {ECO:0000250}. Membrane {ECO:0000305}; Lipid-anchor {ECO:0000305}.	#N/A
Isoform 3 of L-lactate dehydrogenase A chain OS=Homo sapiens GN=LDHA	sp|P00338-3|LDHA_HUMAN (+1)	40 kDa	LDHA	3939	P00338	91,92	89	102	27.9039	27.5606	26.9759	27.5687	27.4991	27.1762	27.4845	27.3938	27.3788	25.286	26.351	26.8621	0.00123196	-1.27158	2.9094	Cytoplasm.	#N/A
Keratin, type II cytoskeletal 1 OS=Homo sapiens GN=KRT1 PE=1 SV=6	sp|P04264|K2C1_HUMAN	66 kDa	KRT1	3848	P04264	296	290	298	25.8468	24.4237	22.3288	23.3689	23.1238	23.6852	23.5953	24.2913	23.7123	26.1479	25.9384	23.5503	0.0839628	1.39265	1.07591	Cell membrane {ECO:0000269|PubMed:17956333}. Note=Located on plasma membrane of neuroblastoma NMB7 cells.	#N/A
Heterogeneous nuclear ribonucleoprotein M OS=Homo sapiens GN=HNRNPM PE=1 SV=3	sp|P52272|HNRPM_HUMAN	78 kDa	HNRNPM	4670	P52272	226	222	232	27.8037	27.468	27.2396	27.3411	27.1184	27.0207	27.485	27.4755	27.0142	27.5843	27.9771	27.7565	0.0230662	0.443021	1.63702	Nucleus, nucleolus {ECO:0000269|Ref.5}.	#N/A
ATP synthase subunit beta, mitochondrial OS=Homo sapiens GN=ATP5B PE=1 SV=3	sp|P06576|ATPB_HUMAN	57 kDa	ATP5B	506	P06576	250	242	259	27.9588	28.1839	26.7509	28.1207	27.7073	26.9772	28.1275	27.8993	27.018	28.3794	28.2343	27.7068	0.213948	0.46863	0.669692	#N/A	Mitochondria (APE, Supportive)
Isoform 2 of Heat shock protein HSP 90-alpha OS=Homo sapiens GN=HSP90AA1	sp|P07900-2|HS90A_HUMAN (+1)	98 kDa	HSP90AA1	3320	P07900	747	743	753	30.1374	30.1609	29.9487	30.1449	29.8262	29.5606	30.1519	29.8422	29.6593	29.4646	29.1417	29.1195	0.00085756	-0.694967	3.06674	Nucleus {ECO:0000250|UniProtKB:P07901}. Cytoplasm {ECO:0000250|UniProtKB:P07901}. Melanosome {ECO:0000269|PubMed:17081065}. Cell membrane {ECO:0000269|PubMed:11276205}. Note=Identified by mass spectrometry in melanosome fractions from stage I to stage IV.	#N/A
Endoplasmin OS=Homo sapiens GN=HSP90B1 PE=1 SV=1	sp|P14625|ENPL_HUMAN	92 kDa	HSP90B1	7184	P14625	622	614	623	26.5596	25.7521	25.7527	25.8234	25.6226	25.1124	26.2193	25.5715	25.2745	25.7993	25.7727	25.1929	0.595768	-0.154805	0.224923	Endoplasmic reticulum lumen. Melanosome. Note=Identified by mass spectrometry in melanosome fractions from stage I to stage IV.	#N/A
Fatty acid synthase OS=Homo sapiens GN=FASN PE=1 SV=3	sp|P49327|FAS_HUMAN	273 kDa	FASN	2194	P49327	1036	1024	1043	25.9842	26.1633	26.0006	26.015	26.2792	25.6684	26.3816	25.7131	25.4315	25.0497	24.5771	24.8696	0.000185281	-1.12752	3.73217	Cytoplasm {ECO:0000269|PubMed:17081065}. Melanosome {ECO:0000269|PubMed:17081065}. Note=Identified by mass spectrometry in melanosome fractions from stage I to stage IV.	Cytoplasm (APE, Supportive)
Heterogeneous nuclear ribonucleoproteins A2/B1 OS=Homo sapiens GN=HNRNPA2B1 PE=1 SV=2	sp|P22626|ROA2_HUMAN	37 kDa	HNRNPA2B1	3181	P22626	72	63	82	27.6644	27.4507	27.9372	27.2384	27.3629	27.879	27.6903	27.6485	27.2635	28.9082	28.6551	28.3199	0.000129531	1.0572	3.88763	Nucleus, nucleoplasm {ECO:0000269|PubMed:17289661}. Cytoplasmic granule {ECO:0000269|PubMed:17289661, ECO:0000269|PubMed:24356509}. Secreted, exosome {ECO:0000269|PubMed:24356509}. Note=Localized in cytoplasmic mRNP granules containing untranslated mRNAs (PubMed:17289661). Component of ribonucleosomes (PubMed:17289661). Not found in the nucleolus (PubMed:17289661). Found in exosomes follwong sumo…	#N/A
L-lactate dehydrogenase B chain OS=Homo sapiens GN=LDHB PE=1 SV=2	sp|P07195|LDHB_HUMAN	37 kDa	LDHB	3945	P07195	63,64	61	77	28.4126	28.6052	28.0373	28.6752	28.5093	28.1198	28.8152	28.3819	28.3858	27.651	27.7286	27.0763	0.000398308	-0.952735	3.39978	Cytoplasm.	Cytoplasm (APE, Supportive)
Voltage-dependent anion-selective channel protein 1 OS=Homo sapiens GN=VDAC1 PE=1 SV=2	sp|P21796|VDAC1_HUMAN	31 kDa	VDAC1	7416	P21796	155	140	161	22.4723	22.4015	19.4839	22.8816	22.1833	20.4286	22.7338	22.1409	19.2365	24.3733	24.18	22.2225	0.0517082	2.04052	1.28644	Mitochondrion outer membrane {ECO:0000269|PubMed:7539795}; Multi-pass membrane protein {ECO:0000269|PubMed:18755977, ECO:0000269|PubMed:18832158}. Cell membrane {ECO:0000269|PubMed:25168729, ECO:0000269|PubMed:25296756}; Multi-pass membrane protein {ECO:0000269|PubMed:18755977, ECO:0000269|PubMed:18832158}. Membrane raft {ECO:0000269|PubMed:25168729}; Multi-pass membrane protein {ECO:0000269|PubM…	0
DNA-dependent protein kinase catalytic subunit OS=Homo sapiens GN=PRKDC PE=1 SV=3	sp|P78527|PRKDC_HUMAN	469 kDa	PRKDC	5591	P78527	958	945	963	24.6464	25.1967	23.9821	24.7835	24.6651	23.9892	24.6333	24.8367	23.3691	24.4948	24.9733	24.2964	0.714231	0.132393	0.146161	Nucleus {ECO:0000269|PubMed:12231622, ECO:0000269|PubMed:14734805, ECO:0000269|PubMed:22002106}. Nucleus, nucleolus {ECO:0000269|PubMed:22002106}.	#N/A
Isoform 2 of Fructose-bisphosphate aldolase A OS=Homo sapiens GN=ALDOA	sp|P04075-2|ALDOA_HUMAN (+1)	45 kDa	ALDOA	226	P04075	287	270	297	27.3374	26.6599	25.3444	26.8641	26.8244	25.947	26.7294	26.4208	25.6718	26.3819	25.3326	25.0115	0.0822005	-0.846786	1.08513	Cytoplasm, myofibril, sarcomere, I band. Cytoplasm, myofibril, sarcomere, M line. Note=In skeletal muscle, accumulates around the M line and within the I band, colocalizing with FBP2 on both sides of the Z line in the absence of Ca(2+). {ECO:0000250}.	#N/A
Heterogeneous nuclear ribonucleoprotein K OS=Homo sapiens GN=HNRNPK PE=1 SV=1	sp|P61978|HNRPK_HUMAN	51 kDa	HNRNPK	3190	P61978	217	198	222	27.6924	NaN	NaN	NaN	NaN	NaN	NaN	NaN	NaN	NaN	NaN	NaN	#DIV/0!	#DIV/0!	#DIV/0!	Cytoplasm {ECO:0000269|PubMed:1729596}. Nucleus, nucleoplasm {ECO:0000269|PubMed:16360036, ECO:0000269|PubMed:1729596, ECO:0000269|PubMed:18775702, ECO:0000269|PubMed:22721921}. Cell projection, podosome {ECO:0000269|PubMed:22721921}. Note=Recruited to p53/TP53-responsive promoters, in the presence of functional p53/TP53 (PubMed:16360036). In case of ASFV infection, there is a shift in the locali…	#N/A
T-complex protein 1 subunit beta OS=Homo sapiens GN=CCT2 PE=1 SV=4	sp|P78371|TCPB_HUMAN	57 kDa	CCT2	10576	P78371	480	467	481	26.6602	25.6391	25.1922	25.6583	25.4234	25.0086	25.5297	24.9985	25.2726	25.6398	25.0282	24.2252	0.185691	-0.522545	0.731208	Cytoplasm {ECO:0000269|PubMed:20080638}.	#N/A
Cytoplasmic dynein 1 heavy chain 1 OS=Homo sapiens GN=DYNC1H1 PE=1 SV=5	sp|Q14204|DYHC1_HUMAN	532 kDa	DYNC1H1	1778	Q14204	938	934	954	24.1478	24.3316	22.2964	24.3044	23.2636	23.1939	24.7074	23.9623	22.5012	23.0125	22.9174	22.9261	0.211171	-0.682284	0.675367	Cytoplasm, cytoskeleton.	#N/A
Myosin-9 OS=Homo sapiens GN=MYH9 PE=1 SV=4	sp|P35579|MYH9_HUMAN	227 kDa	MYH9	4627	P35579	1489	1484	1492	25.3472	25.4103	25.1511	24.9722	25.0467	24.8296	25.4937	24.7578	24.9006	24.0826	23.6352	24.1237	6.9766e-05	-1.15384	4.15636	Cytoplasm, cytoskeleton {ECO:0000250|UniProtKB:Q8VDD5}. Cytoplasm, cell cortex {ECO:0000250|UniProtKB:Q8VDD5}. Note=Colocalizes with actin filaments at lamellipodia margins and at the leading edge of migrating cells (PubMed:20052411). In retinal pigment epithelial cells, predominantly localized to stress fiber-like structures with some localization to cytoplasmic puncta (PubMed:27331610). {ECO:00…	#N/A
Cofilin-1 OS=Homo sapiens GN=CFL1 PE=1 SV=3	sp|P23528|COF1_HUMAN	19 kDa	CFL1	1072	P23528	115	115	125	23.2571	20.7889	NaN	22.5596	19.3951	18.2301	20.4151	17.1857	23.0629	25.1333	NaN	NaN	#DIV/0!	4.52146	#DIV/0!	Nucleus matrix {ECO:0000269|PubMed:15580268}. Cytoplasm, cytoskeleton {ECO:0000269|PubMed:15580268}. Cell projection, ruffle membrane {ECO:0000269|PubMed:15580268}; Peripheral membrane protein {ECO:0000269|PubMed:15580268}; Cytoplasmic side {ECO:0000269|PubMed:15580268}. Cell projection, lamellipodium membrane {ECO:0000269|PubMed:15580268}; Peripheral membrane protein {ECO:0000269|PubMed:15580268…	#N/A
Heterogeneous nuclear ribonucleoprotein H OS=Homo sapiens GN=HNRNPH1 PE=1 SV=4	sp|P31943|HNRH1_HUMAN	49 kDa	HNRNPH1	3187	P31943	2	1	14	25.0441	26.8075	24.9596	26.0219	25.4187	24.5843	26.021	26.2497	24.717	25.9889	26.6674	25.2659	0.406234	0.438101	0.391224	Nucleus, nucleoplasm.	#N/A
ATP synthase subunit alpha, mitochondrial OS=Homo sapiens GN=ATP5A1 PE=1 SV=1	sp|P25705|ATPA_HUMAN	60 kDa	ATP5A1	498	P25705	105	104	123	27.1993	27.3784	26.0002	27.0955	26.8065	25.9599	27.0862	26.8873	26.0772	27.5654	28.0006	27.2692	0.0290721	0.890591	1.53652	#N/A	Mitochondria (APE, Supportive)
Profilin-1 OS=Homo sapiens GN=PFN1 PE=1 SV=2	sp|P07737|PROF1_HUMAN	15 kDa	PFN1	5216	P07737	86	76	89	27.4784	28.2415	22.1956	27.5715	27.3801	23.1442	27.7093	26.8264	22.8602	27.6094	25.813	23.3134	0.827678	-0.355503	0.0821385	Cytoplasm, cytoskeleton.	#N/A
Heterogeneous nuclear ribonucleoproteins C1/C2 OS=Homo sapiens GN=HNRNPC PE=1 SV=4	sp|P07910|HNRPC_HUMAN	34 kDa	HNRNPC	3183	P07910	238	238	262	27.7665	NaN	27.1745	27.1196	27.3587	NaN	27.4909	27.6315	27.7943	27.4021	28.3467	NaN	0.206221	0.397822	0.685667	Nucleus. Note=Component of ribonucleosomes.	#N/A
Nucleolin OS=Homo sapiens GN=NCL PE=1 SV=3	sp|P19338|NUCL_HUMAN	77 kDa	NCL	4691	P19338	630	628	639	25.3392	25.205	25.1441	24.8703	25.0082	24.6775	25.1097	24.9267	24.8153	24.5941	24.6594	24.9634	0.0768124	-0.271733	1.11457	Nucleus, nucleolus. Cytoplasm. Note=Localized in cytoplasmic mRNP granules containing untranslated mRNAs.	#N/A
Isoform 2 of Clathrin heavy chain 1 OS=Homo sapiens GN=CLTC	sp|Q00610-2|CLH1_HUMAN (+1)	188 kDa	CLTC	1213	Q00610	1138	1131	1155	24.8983	25.28	24.9749	25.3944	25.2879	24.9082	25.2034	24.6866	24.4956	24.0641	23.9911	23.9652	0.000234155	-1.0076	3.6305	Cytoplasmic vesicle membrane {ECO:0000269|PubMed:17081065}; Peripheral membrane protein {ECO:0000269|PubMed:17081065}; Cytoplasmic side {ECO:0000269|PubMed:17081065}. Membrane, coated pit {ECO:0000269|PubMed:17081065}; Peripheral membrane protein {ECO:0000269|PubMed:17081065}; Cytoplasmic side {ECO:0000269|PubMed:17081065}. Melanosome {ECO:0000269|PubMed:17081065}. Cytoplasm, cytoskeleton, spindl…	#N/A
Stress-70 protein, mitochondrial OS=Homo sapiens GN=HSPA9 PE=1 SV=2	sp|P38646|GRP75_HUMAN	74 kDa	HSPA9	3313	P38646	584	577	595	26.7176	26.4889	26.2105	26.4442	26.1438	25.1531	26.2785	26.2393	25.3023	26.682	26.6283	25.9388	0.38604	0.307669	0.413368	Mitochondrion {ECO:0000269|PubMed:22002106, ECO:0000269|PubMed:26702583}. Nucleus, nucleolus {ECO:0000269|PubMed:22002106}.	Mitochondria (APE, Supportive)
ADP/ATP translocase 2 OS=Homo sapiens GN=SLC25A5 PE=1 SV=7	sp|P05141|ADT2_HUMAN	33 kDa	SLC25A5	292	P05141	282	281	295	25.0888	24.5818	25.9058	25.3611	25.0794	25.1477	25.48	25.0011	24.877	26.7415	27.9356	26.5566	0.000130547	1.9087	3.88423	Mitochondrion inner membrane; Multi-pass membrane protein.	0
Phosphoglycerate kinase 1 OS=Homo sapiens GN=PGK1 PE=1 SV=3	sp|P00558|PGK1_HUMAN	45 kDa	PGK1	5230	P00558	176	172	184	27.3781	27.0685	26.0858	26.9527	27.0422	25.2799	27.0502	26.5812	25.9675	26.3632	25.5515	25.4494	0.0912679	-0.81259	1.03968	Cytoplasm.	#N/A
X-ray repair cross-complementing protein 5 OS=Homo sapiens GN=XRCC5 PE=1 SV=3	sp|P13010|XRCC5_HUMAN	83 kDa	XRCC5	7520	P13010	633	607	634	25.885	25.8743	25.5741	25.5652	25.9339	24.8565	25.8059	25.2933	24.7379	25.396	25.2589	25.2492	0.471327	-0.201558	0.326677	Nucleus {ECO:0000269|PubMed:22442688}. Nucleus, nucleolus {ECO:0000269|PubMed:22002106}. Chromosome {ECO:0000269|PubMed:22442688}.	#N/A
Isoform 2 of Polypyrimidine tract-binding protein 1 OS=Homo sapiens GN=PTBP1	sp|P26599-2|PTBP1_HUMAN (+2)	59 kDa	PTBP1	5725	P26599	175	147	185	27.901	27.3102	26.1211	26.8311	27.0903	27.435	27.9126	26.7542	25.8678	27.195	26.84	26.7819	0.84607	-0.0858348	0.0725939	Nucleus.	#N/A
Neutral alpha-glucosidase AB OS=Homo sapiens GN=GANAB PE=1 SV=3	sp|Q14697|GANAB_HUMAN	107 kDa	GANAB	23193	Q14697	142	134	148	25.538	NaN	NaN	25.6004	25.0808	NaN	NaN	NaN	24.1249	NaN	NaN	NaN	#DIV/0!	#DIV/0!	#DIV/0!	Endoplasmic reticulum {ECO:0000250}. Golgi apparatus {ECO:0000250}. Melanosome {ECO:0000269|PubMed:10929008, ECO:0000269|PubMed:17081065}. Note=Identified by mass spectrometry in melanosome fractions from stage I to stage IV.	#N/A
Isoform 2 of Eukaryotic translation initiation factor 5A-1 OS=Homo sapiens GN=EIF5A	sp|P63241-2|IF5A1_HUMAN (+1)	20 kDa	EIF5A	1984	P63241	73	70	77	26.3328	23.8247	22.0808	25.1683	23.9369	22.1981	24.9704	22.1992	22.4698	26.4581	20.0837	22.2421	0.583843	-0.758837	0.233704	Cytoplasm. Nucleus. Endoplasmic reticulum membrane; Peripheral membrane protein; Cytoplasmic side. Nucleus, nuclear pore complex. Note=Hypusine modification promotes the nuclear export and cytoplasmic localization and there was a dynamic shift in the localization from predominantly cytoplasmic to primarily nuclear under apoptotic inducing conditions.	#N/A
Histone H4 OS=Homo sapiens GN=HIST1H4A PE=1 SV=2	sp|P62805|H4_HUMAN	11 kDa	HIST1H4A	121504	P62805	85	81	92	27.1908	27.7383	19.9894	26.2806	26.8683	19.8843	27.3332	26.616	20.3355	27.1527	27.2545	23.9345	0.525142	1.42097	0.279723	#N/A	#N/A
T-complex protein 1 subunit eta OS=Homo sapiens GN=CCT7 PE=1 SV=2	sp|Q99832|TCPH_HUMAN	59 kDa	CCT7	10574	Q99832	382	376	387	26.2889	26.3123	24.9729	26.0764	26.3724	25.3973	26.1945	25.877	25.368	25.8349	25.4084	23.8724	0.0816046	-0.834736	1.08829	Cytoplasm {ECO:0000250}.	Cytoplasm (Staining, Uncertain)
T-complex protein 1 subunit zeta OS=Homo sapiens GN=CCT6A PE=1 SV=3	sp|P40227|TCPZ_HUMAN	58 kDa	CCT6A	908	P40227	67	59	79	25.7795	25.3762	24.9534	25.7181	25.1793	24.5114	25.4114	25.0388	24.7637	24.9609	24.1719	23.3843	0.0143163	-1.02005	1.84417	Cytoplasm.	#N/A
78 kDa glucose-regulated protein OS=Homo sapiens GN=HSPA5 PE=1 SV=2	sp|P11021|GRP78_HUMAN	72 kDa	HSPA5	3309	P11021	332	325	336	26.7705	26.6402	25.841	26.5747	25.8648	24.9767	25.9832	25.4811	25.2244	26.8152	26.9836	26.4038	0.0659097	0.805714	1.18105	Endoplasmic reticulum lumen {ECO:0000269|PubMed:21080038, ECO:0000269|PubMed:21289099, ECO:0000269|PubMed:23990668}. Melanosome {ECO:0000269|PubMed:12643545}. Cytoplasm {ECO:0000250|UniProtKB:P20029}. Note=Identified by mass spectrometry in melanosome fractions from stage I to stage IV. {ECO:0000269|PubMed:12643545}.	#N/A
Complement component 1 Q subcomponent-binding protein, mitochondrial OS=Homo sapiens GN=C1QBP PE=1 SV=1	sp|Q07021|C1QBP_HUMAN	31 kDa	C1QBP	708	Q07021	240	221	246	24.2708	24.5186	23.442	24.0632	24.3786	23.591	24.2412	24.3762	23.5541	24.2201	25.2798	24.0623	0.163753	0.47235	0.78581	Mitochondrion matrix. Nucleus. Cell membrane; Peripheral membrane protein; Extracellular side. Secreted. Cytoplasm. Nucleus, nucleolus. Note=Seems to be predominantly localized to mitochondria. Secreted by activated lymphocytes.	Plasma membrane (APE, Uncertain)
X-ray repair cross-complementing protein 6 OS=Homo sapiens GN=XRCC6 PE=1 SV=2	sp|P12956|XRCC6_HUMAN	70 kDa	XRCC6	2547	P12956	203	195	206	27.0618	26.3872	26.2948	26.6615	26.4585	26.0801	26.9496	26.3091	26.3808	26.0894	26.36	26.4507	0.319425	-0.209226	0.49563	Nucleus {ECO:0000269|PubMed:22442688}. Chromosome {ECO:0000269|PubMed:22442688}.	#N/A
Mitochondrial import receptor subunit TOM22 homolog OS=Homo sapiens GN=TOMM22 PE=1 SV=3	sp|Q9NS69|TOM22_HUMAN	16 kDa	TOMM22	56993	Q9NS69	108	106	117	26.4849	26.3363	24.947	26.2863	25.9816	25.0369	26.1705	26.4816	24.7885	27.1709	27.0654	26.0489	0.0704905	0.926904	1.15187	Mitochondrion outer membrane {ECO:0000269|PubMed:10982837}; Single-pass membrane protein {ECO:0000269|PubMed:10982837}.	Mitochondria (APE, Supportive)
Isoform 2 of Ubiquitin-like modifier-activating enzyme 1 OS=Homo sapiens GN=UBA1	sp|P22314-2|UBA1_HUMAN (+1)	114 kDa	UBA1	7317	P22314	930	918	933	24.9537	24.2684	NaN	NaN	24.4537	23.4134	NaN	24.1147	23.7979	22.9001	23.1849	22.1731	0.00691768	-1.41429	2.16004	Cytoplasm {ECO:0000269|PubMed:1376922}. Mitochondrion {ECO:0000269|PubMed:1376922}. Nucleus {ECO:0000269|PubMed:1376922, ECO:0000269|PubMed:22456334}.; Isoform 1: Nucleus {ECO:0000269|PubMed:7528747, ECO:0000269|PubMed:9099746}.; Isoform 2: Cytoplasm {ECO:0000269|PubMed:7528747}.	#N/A
Leucine-rich PPR motif-containing protein, mitochondrial OS=Homo sapiens GN=LRPPRC PE=1 SV=3	sp|P42704|LPPRC_HUMAN	158 kDa	LRPPRC	10128	P42704	248	245	259	24.4684	25.2892	24.4335	24.7885	24.391	23.855	24.5224	24.4815	23.4936	25.1356	25.4447	24.538	0.0905442	0.625732	1.04314	Mitochondrion. Nucleus, nucleoplasm. Nucleus inner membrane. Nucleus outer membrane. Note=Seems to be predominantly mitochondrial.	Mitochondria (APE, Supportive)
Keratin, type II cytoskeletal 2 epidermal OS=Homo sapiens GN=KRT2 PE=1 SV=2	sp|P35908|K22E_HUMAN	65 kDa	KRT2	3849	P35908	294	288	296	23.9243	22.8625	21.6536	20.5397	22.053	21.5653	22.332	22.8851	22.1115	24.6679	23.2079	22.3929	0.100505	1.20877	0.997811		#N/A
Malate dehydrogenase, mitochondrial OS=Homo sapiens GN=MDH2 PE=1 SV=3	sp|P40926|MDHM_HUMAN	36 kDa	MDH2	4191	P40926	251	242	257	27.8508	27.9261	27.196	27.7048	27.3217	27.2432	27.8699	27.8731	27.1551	27.0242	28.1891	27.6903	0.815251	0.0633579	0.0887089	Mitochondrion matrix {ECO:0000250|UniProtKB:P04636}.	Mitochondria (APE, Supportive)
Heterogeneous nuclear ribonucleoprotein U OS=Homo sapiens GN=HNRNPU PE=1 SV=6	sp|Q00839|HNRPU_HUMAN	91 kDa	HNRNPU	3192	Q00839	53	38	69	27.8478	28.0141	27.366	27.2046	27.281	26.9654	27.6855	27.5952	26.9674	27.5538	28.1251	27.672	0.178572	0.347325	0.748188	Nucleus {ECO:0000269|PubMed:10671544, ECO:0000269|PubMed:11003645, ECO:0000269|PubMed:1324173, ECO:0000269|PubMed:14608463, ECO:0000269|PubMed:15563465, ECO:0000269|PubMed:19617346, ECO:0000269|PubMed:21242313, ECO:0000269|PubMed:8174554, ECO:0000269|PubMed:9353307, ECO:0000269|PubMed:9405365}. Nucleus matrix {ECO:0000269|PubMed:1324173, ECO:0000269|PubMed:14608463, ECO:0000269|PubMed:8174554}. C…	#N/A
Histone H2B type 1-O OS=Homo sapiens GN=HIST1H2BO PE=1 SV=3	sp|P23527|H2B1O_HUMAN (+1)	14 kDa	HIST1H2BO	8348	P23527	60	59	73	27.8043	NaN	NaN	NaN	27.3156	NaN	NaN	27.214	NaN	NaN	27.9548	NaN	#DIV/0!	0.510114	#DIV/0!	Nucleus. Chromosome.	#N/A
Peptidyl-prolyl cis-trans isomerase B OS=Homo sapiens GN=PPIB PE=1 SV=2	sp|P23284|PPIB_HUMAN	24 kDa	PPIB	5479	P23284	101	99	109	27.872	27.2562	25.3177	27.6067	26.9231	26.3943	27.2766	26.8909	25.6857	27.7512	26.8022	26.2073	0.837982	0.117686	0.0767655	Endoplasmic reticulum lumen {ECO:0000269|PubMed:1530944}. Melanosome {ECO:0000269|PubMed:17081065}. Note=Identified by mass spectrometry in melanosome fractions from stage I to stage IV (PubMed:17081065). {ECO:0000269|PubMed:17081065}.	#N/A
Ubiquitin-40S ribosomal protein S27a OS=Homo sapiens GN=RPS27A PE=1 SV=2	sp|P62979|RS27A_HUMAN	18 kDa	RPS27A	6233	P62979	132	120	138	22.268	22.8513	NaN	22.0628	22.6329	NaN	22.2264	NaN	NaN	23.9308	21.0985	NaN	0.897814	0.106383	0.0468137	Ubiquitin: Cytoplasm {ECO:0000250}. Nucleus {ECO:0000250}.	#N/A
Importin subunit beta-1 OS=Homo sapiens GN=KPNB1 PE=1 SV=2	sp|Q14974|IMB1_HUMAN	97 kDa	KPNB1	3837	Q14974	788	778	793	25.9153	26.2282	25.2851	25.9802	25.5387	25.6816	25.9991	25.9302	25.4802	25.5522	24.7673	24.8123	0.00792046	-0.738169	2.10125	Cytoplasm {ECO:0000269|PubMed:11891849}. Nucleus envelope {ECO:0000269|PubMed:11891849}.	#N/A
ATP-citrate synthase OS=Homo sapiens GN=ACLY PE=1 SV=3	sp|P53396|ACLY_HUMAN	121 kDa	ACLY	47	P53396	957	949	962	25.9949	25.7289	25.0852	25.9641	25.557	24.8178	25.6109	25.3042	24.702	24.5595	24.5123	24.0282	0.00510505	-1.05166	2.292	Cytoplasm.	Plasma membrane;Cytoplasm (APE, Supportive)
Transitional endoplasmic reticulum ATPase OS=Homo sapiens GN=VCP PE=1 SV=4	sp|P55072|TERA_HUMAN	89 kDa	VCP	7415	P55072	344	339	358	25.8144	25.9009	24.3523	25.8581	25.1753	24.1185	25.9051	25.2389	24.6843	25.3524	24.9006	24.4163	0.461968	-0.337767	0.335388	Cytoplasm, cytosol {ECO:0000269|PubMed:15456787}. Endoplasmic reticulum {ECO:0000269|PubMed:15215856}. Nucleus {ECO:0000269|PubMed:23042605}. Note=Present in the neuronal hyaline inclusion bodies specifically found in motor neurons from amyotrophic lateral sclerosis patients (PubMed:15456787). Present in the Lewy bodies specifically found in neurons from Parkinson disease patients (PubMed:1545678…	#N/A
Pre-mRNA-processing-splicing factor 8 OS=Homo sapiens GN=PRPF8 PE=1 SV=2	sp|Q6P2Q9|PRP8_HUMAN	274 kDa	PRPF8	10594	Q6P2Q9	1061	1058	1086	24.3909	24.2803	23.0879	24.3161	24.5983	23.3008	24.2166	23.911	23.289	23.3473	23.9306	22.9454	0.182725	-0.524549	0.738201	Nucleus speckle {ECO:0000250}.	#N/A
Peroxiredoxin-6 OS=Homo sapiens GN=PRDX6 PE=1 SV=3	sp|P30041|PRDX6_HUMAN	25 kDa	PRDX6	9588	P30041	188	183	199	26.4908	26.2869	25.5396	26.5973	26.6039	25.6218	26.745	26.1158	25.9147	25.2021	25.4948	24.9901	0.00498171	-0.983866	2.30262	Cytoplasm {ECO:0000269|PubMed:16186110, ECO:0000269|PubMed:19188445, ECO:0000269|PubMed:9497358}. Lysosome {ECO:0000250|UniProtKB:O35244}. Note=Also found in lung secretory organelles (lamellar bodies). {ECO:0000250|UniProtKB:O35244}.	Plasma membrane;Cytoplasm (APE, Supportive)
Isoform 7 of Interleukin enhancer-binding factor 3 OS=Homo sapiens GN=ILF3	sp|Q12906-7|ILF3_HUMAN	96 kDa	ILF3	3609	Q12906	561	559	569	25.5472	25.4067	NaN	24.9591	NaN	24.1132	26.0064	NaN	23.8496	25.8346	25.9793	25.2077	0.231508	0.693532	0.635435	Nucleus, nucleolus {ECO:0000269|PubMed:26240280}. Cytoplasm {ECO:0000269|PubMed:28625552}. Nucleus {ECO:0000269|PubMed:10749851, ECO:0000269|PubMed:26240280, ECO:0000269|PubMed:28625552}. Note=Localizes in the cytoplasm in response to viral infection. The unphosphorylated form is retained in the nucleus by ILF2. Phosphorylation at Thr-188 and Thr-315 causes the dissociation of ILF2 from the ILF2-…	#N/A
Keratin, type I cytoskeletal 9 OS=Homo sapiens GN=KRT9 PE=1 SV=3	sp|P35527|K1C9_HUMAN	62 kDa	KRT9	3857	P35527	245	243	250	23.8143	22.6544	24.2304	21.3951	NaN	24.0652	NaN	22.4604	23.2605	NaN	24.5684	23.4432	0.305095	0.880022	0.515565		#N/A
Poly [ADP-ribose] polymerase 1 OS=Homo sapiens GN=PARP1 PE=1 SV=4	sp|P09874|PARP1_HUMAN	113 kDa	PARP1	142	P09874	746	736	747	24.8565	25.5358	23.7199	24.0518	24.9725	23.1733	24.7811	25.3126	22.8798	24.6868	25.5075	24.3143	0.445839	0.471379	0.350822	Nucleus {ECO:0000269|PubMed:17177976, ECO:0000269|PubMed:21799911, ECO:0000269|PubMed:23230272}. Nucleus, nucleolus {ECO:0000269|PubMed:9518481}. Note=Localizes at sites of DNA damage. {ECO:0000269|PubMed:23230272}.	#N/A
40S ribosomal protein S3a OS=Homo sapiens GN=RPS3A PE=1 SV=2	sp|P61247|RS3A_HUMAN	30 kDa	RPS3A	6189	P61247	38	35	42	27.0017	25.9444	24.9837	27.1781	26.4184	24.7782	26.9763	26.1229	26.0406	25.0003	26.5999	25.9425	0.590395	-0.312938	0.228857	Cytoplasm {ECO:0000255|HAMAP-Rule:MF_03122, ECO:0000269|PubMed:17289661}. Nucleus {ECO:0000255|HAMAP-Rule:MF_03122}. Note=Localized in cytoplasmic mRNP granules containing untranslated mRNAs.	#N/A
Isoform 2 of Elongation factor 1-gamma OS=Homo sapiens GN=EEF1G	sp|P26641-2|EF1G_HUMAN (+1)	56 kDa	EEF1G	1937	P26641	171	136	175	25.1848	23.8432	25.0025	23.6874	24.771	23.5296	23.2664	23.9714	21.5376	22.0203	22.1689	22.1536	0.0241402	-1.75172	1.61726		#N/A
T-complex protein 1 subunit theta OS=Homo sapiens GN=CCT8 PE=1 SV=4	sp|P50990|TCPQ_HUMAN	60 kDa	CCT8	10694	P50990	14	8	16	26.8231	26.5579	26.0762	26.6199	26.5025	25.4922	26.1147	26.2422	25.7724	25.9271	25.3738	25.2674	0.0261963	-0.721798	1.58176	Cytoplasm {ECO:0000269|PubMed:20080638}. Cytoplasm, cytoskeleton, microtubule organizing center, centrosome {ECO:0000269|PubMed:20080638}. Cytoplasm, cytoskeleton, cilium basal body {ECO:0000250|UniProtKB:P42932}.	#N/A
Exportin-2 OS=Homo sapiens GN=CSE1L PE=1 SV=3	sp|P55060|XPO2_HUMAN	110 kDa	CSE1L	1434	P55060	573	560	574	25.3121	24.3085	NaN	24.8216	23.4037	NaN	24.9442	23.4784	NaN	23.9377	23.3115	NaN	0.262945	-0.753497	0.580136	Cytoplasm {ECO:0000269|PubMed:9323134}. Nucleus {ECO:0000269|PubMed:9323134}. Note=Shuttles between the nucleus and the cytoplasm. {ECO:0000269|PubMed:9323134}.	#N/A
Non-POU domain-containing octamer-binding protein OS=Homo sapiens GN=NONO PE=1 SV=4	sp|Q15233|NONO_HUMAN	54 kDa	NONO	4841	Q15233	298	294	304	26.6893	26.7061	25.8245	26.3579	26.25	25.3104	26.348	26.5683	25.4208	26.6759	26.9775	26.2015	0.203928	0.454381	0.690522	Nucleus. Nucleus, nucleolus. Nucleus speckle. Note=Detected in punctate subnuclear structures often located adjacent to splicing speckles, called paraspeckles.	#N/A
Filamin-A OS=Homo sapiens GN=FLNA PE=1 SV=4	sp|P21333|FLNA_HUMAN	281 kDa	FLNA	2316	P21333	2589	2585	2598	24.7827	24.6783	24.9169	24.8747	24.4882	24.9706	25.0518	24.3427	24.7189	23.7309	23.2522	24.5313	0.00301277	-0.920187	2.52103	Cytoplasm, cell cortex. Cytoplasm, cytoskeleton.	#N/A
Bifunctional glutamate/proline--tRNA ligase OS=Homo sapiens GN=EPRS PE=1 SV=5	sp|P07814|SYEP_HUMAN	171 kDa	EPRS	2058	P07814	299	289	300	25.2213	25.9342	24.3086	25.43	25.5288	24.6288	25.4837	25.2504	24.6264	25.0379	24.6112	23.901	0.103617	-0.640218	0.984571	Cytoplasm, cytosol {ECO:0000269|PubMed:19289464}.	#N/A
Splicing factor, proline- and glutamine-rich OS=Homo sapiens GN=SFPQ PE=1 SV=2	sp|P23246|SFPQ_HUMAN	76 kDa	SFPQ	6421	P23246	357	350	358	25.937	25.4127	24.8041	25.5909	25.4532	24.3897	25.8833	25.7873	24.675	26.2313	26.346	25.3424	0.115158	0.647333	0.938707	Nucleus speckle {ECO:0000269|PubMed:25765647}. Nucleus matrix {ECO:0000269|PubMed:10653975, ECO:0000269|PubMed:19439179, ECO:0000269|PubMed:9848648}. Cytoplasm {ECO:0000269|PubMed:19439179}. Note=Predominantly in nuclear matrix. {ECO:0000269|PubMed:19439179}.	#N/A
Annexin A5 OS=Homo sapiens GN=ANXA5 PE=1 SV=2	sp|P08758|ANXA5_HUMAN	36 kDa	ANXA5	308	P08758	299	290	301	25.848	25.7911	24.6313	25.5763	24.9308	24.2074	26.1967	25.0463	24.2375	26.0193	26.3819	25.1821	0.168573	0.698282	0.773212		#N/A
U5 small nuclear ribonucleoprotein 200 kDa helicase OS=Homo sapiens GN=SNRNP200 PE=1 SV=2	sp|O75643|U520_HUMAN	245 kDa	SNRNP200	23020	O75643	229	222	237	23.3281	23.4978	23.0159	23.2432	23.4756	22.9109	23.6574	23.423	22.6694	23.4294	23.9679	22.3302	0.989281	-0.00432155	0.00468045	Nucleus {ECO:0000269|PubMed:9539711}.	#N/A
40S ribosomal protein S10 OS=Homo sapiens GN=RPS10 PE=1 SV=1	sp|P46783|RS10_HUMAN	19 kDa	RPS10	6204	P46783	46	39	47	26.2572	24.6893	21.4416	25.523	24.3841	NaN	20.8444	24.4984	23.3715	25.6931	23.9343	21.8995	0.979479	-0.0339017	0.00900485	Cytoplasm {ECO:0000269|PubMed:20159986}. Nucleus, nucleolus {ECO:0000269|PubMed:20159986}. Note=Localized in the granular component (GC) region of the nucleolus. Methylation is required for its localization in the GC region. Colocalizes with NPS1 in the GC region of the nucleolus.	#N/A
Protein disulfide-isomerase A4 OS=Homo sapiens GN=PDIA4 PE=1 SV=2	sp|P13667|PDIA4_HUMAN	73 kDa	PDIA4	9601	P13667	488	486	499	26.3004	25.7387	25.4025	25.8134	25.3021	24.4814	25.7061	25.59	24.6654	26.2303	26.1361	25.0357	0.386593	0.356234	0.412746	Endoplasmic reticulum lumen {ECO:0000269|PubMed:12643545}. Melanosome {ECO:0000269|PubMed:17081065}. Note=Identified by mass spectrometry in melanosome fractions from stage I to stage IV (PubMed:17081065). {ECO:0000269|PubMed:17081065}.	#N/A
Isoform 2 of Calnexin OS=Homo sapiens GN=CANX	sp|P27824-2|CALX_HUMAN (+1)	72 kDa	CANX	821	P27824	223	218	228	26.0184	25.7187	25.3997	25.6218	25.3724	25.2725	25.69	25.5696	24.7468	26.1929	26.6341	26.1809	0.00383634	0.845965	2.41608	Endoplasmic reticulum membrane {ECO:0000269|PubMed:22314232}; Single-pass type I membrane protein {ECO:0000255}. Endoplasmic reticulum {ECO:0000269|PubMed:22314232}. Melanosome {ECO:0000269|PubMed:12643545, ECO:0000269|PubMed:17081065}. Note=Identified by mass spectrometry in melanosome fractions from stage I to stage IV (PubMed:12643545, PubMed:17081065). The palmitoylated form preferentially lo…	#N/A
T-complex protein 1 subunit alpha OS=Homo sapiens GN=TCP1 PE=1 SV=1	sp|P17987|TCPA_HUMAN	60 kDa	TCP1	6950	P17987	344	322	355	25.6557	25.9146	24.5141	25.6147	25.34	24.3671	25.9661	25.2105	23.8555	24.7348	23.8745	24.0107	0.0679401	-0.953141	1.16787	Cytoplasm. Cytoplasm, cytoskeleton, microtubule organizing center, centrosome.	#N/A
Receptor of activated protein C kinase 1 OS=Homo sapiens GN=RACK1 PE=1 SV=3	sp|P63244|RACK1_HUMAN	35 kDa	RACK1	10399	P63244	217	213	225	25.8451	25.2015	23.273	25.8375	25.4239	23.7939	25.9872	25.1023	24.4388	25.4928	25.7828	25.3656	0.35558	0.557865	0.449062	Cell membrane {ECO:0000269|PubMed:11312657, ECO:0000269|PubMed:17956333}; Peripheral membrane protein. Cytoplasm {ECO:0000269|PubMed:10849009, ECO:0000269|PubMed:11279199, ECO:0000269|PubMed:12958311, ECO:0000269|PubMed:19785988, ECO:0000269|PubMed:20499158, ECO:0000269|PubMed:20573744}. Cytoplasm, perinuclear region {ECO:0000269|PubMed:11279199, ECO:0000269|PubMed:12958311}. Nucleus {ECO:0000269…	#N/A
Protein disulfide-isomerase OS=Homo sapiens GN=P4HB PE=1 SV=3	sp|P07237|PDIA1_HUMAN	57 kDa	P4HB	5034	P07237	356	351	366	26.0323	25.9233	25.4694	25.8915	25.6107	25.3065	26.2545	25.6005	24.9064	26.6551	26.5294	26.1268	0.0137186	0.770978	1.86269	Endoplasmic reticulum {ECO:0000269|PubMed:23475612}. Endoplasmic reticulum lumen {ECO:0000269|PubMed:10636893, ECO:0000269|PubMed:23475612}. Melanosome {ECO:0000269|PubMed:12643545, ECO:0000269|PubMed:17081065}. Cell membrane {ECO:0000269|PubMed:21670307}; Peripheral membrane protein {ECO:0000305}. Note=Highly abundant. In some cell types, seems to be also secreted or associated with the plasma m…	Endoplasmic reticulum (APE, Supportive)
Isoform 2 of Transketolase OS=Homo sapiens GN=TKT	sp|P29401-2|TKT_HUMAN (+1)	69 kDa	TKT	7086	P29401	207	195	212	25.3704	24.7256	23.3553	25.707	24.6696	23.3363	24.449	24.5576	23.6669	23.6656	23.6972	22.7921	0.0741233	-1.04145	1.13005		Nucleus but not nucleoli (APE, Supportive)
Elongation factor Tu, mitochondrial OS=Homo sapiens GN=TUFM PE=1 SV=2	sp|P49411|EFTU_HUMAN	50 kDa	TUFM	7284	P49411	399	396	405	26.8277	26.3911	25.0562	26.7052	26.4663	25.743	26.2787	26.2407	25.2574	26.5022	26.6792	26.0357	0.4549	0.298356	0.342084	Mitochondrion {ECO:0000269|PubMed:22749352}.	Mitochondria (APE, Supportive)
Isoform 2 of Transgelin-2 OS=Homo sapiens GN=TAGLN2	sp|P37802-2|TAGL2_HUMAN	24 kDa	TAGLN2	8407	P37802	210,215	204	217	27.5638	26.6501	26.7042	27.5054	26.6497	26.9268	27.0488	26.8496	26.4003	26.6889	25.7369	26.2018	0.0265911	-0.71292	1.57526		#N/A
40S ribosomal protein S18 OS=Homo sapiens GN=RPS18 PE=1 SV=3	sp|P62269|RS18_HUMAN	18 kDa	RPS18	6222	P62269	71	67	75	26.8368	26.0699	21.6389	26.3966	26.2393	23.5938	26.2725	25.7229	23.0895	26.495	26.0618	24.57	0.600997	0.613387	0.221127	Cytoplasm.	0
Isoform 3 of Poly(rC)-binding protein 2 OS=Homo sapiens GN=PCBP2	sp|Q15366-3|PCBP2_HUMAN	38 kDa	PCBP2	5094	Q15366	87	71	101	27.0897	27.0222	25.731	NaN	26.7594	NaN	NaN	NaN	25.8988	NaN	25.8272	NaN		-0.672994	#NUM!	Nucleus {ECO:0000269|PubMed:19029303}. Cytoplasm {ECO:0000269|PubMed:19029303}. Note=Loosely bound in the nucleus. May shuttle between the nucleus and the cytoplasm.	#N/A
Isoform 8 of Filamin-B OS=Homo sapiens GN=FLNB	sp|O75369-8|FLNB_HUMAN	282 kDa	FLNB	2317	O75369	491	481	492	23.6849	23.9646	23.2248	24.1422	23.9172	23.2792	24.3061	24.1056	NaN	23.1966	22.9341	22.8345	0.00767659	-0.83967	2.11483	Isoform 1: Cytoplasm, cell cortex. Cytoplasm, cytoskeleton. Cytoplasm, myofibril, sarcomere, Z line. Note=In differentiating myotubes, isoform 1, isoform 2 and isoform 3 are localized diffusely throughout the cytoplasm with regions of enrichment at the longitudinal actin stress fiber. In differentiated tubes, isoform 1 is also detected within the Z-lines.; Isoform 2: Cytoplasm, cytoskeleton. Note…	#N/A
Heat shock 70 kDa protein 4 OS=Homo sapiens GN=HSPA4 PE=1 SV=4	sp|P34932|HSP74_HUMAN	94 kDa	HSPA4	3308	P34932	549	544	557	25.836	25.8136	24.6	25.8448	25.8793	24.9329	25.8997	25.8003	24.9546	25.2318	24.7719	24.4945	0.0673886	-0.674047	1.17141	Cytoplasm {ECO:0000305}.	#N/A
10 kDa heat shock protein, mitochondrial OS=Homo sapiens GN=HSPE1 PE=1 SV=2	sp|P61604|CH10_HUMAN	11 kDa	HSPE1	3336	P61604	32	29	36	19.2853	25.5846	NaN	18.5654	25.002	NaN	17.6342	18.8852	NaN	19.0212	18.4938	NaN	0.459433	-2.06862	0.337778	Mitochondrion matrix.	0
40S ribosomal protein S7 OS=Homo sapiens GN=RPS7 PE=1 SV=1	sp|P62081|RS7_HUMAN	22 kDa	RPS7	6201	P62081	32	8	37	25.9974	25.0223	23.1594	25.8387	25.4919	23.4037	25.5975	24.7699	23.3066	25.6934	24.9173	22.3207	0.635725	-0.421462	0.196731	Cytoplasm, cytoskeleton, microtubule organizing center, centrosome {ECO:0000269|PubMed:20873783}. Note=Colocalizes with NEK6 in the centrosome.	#N/A
Isoform 2 of Triosephosphate isomerase OS=Homo sapiens GN=TPI1	sp|P60174-1|TPIS_HUMAN (+1)	27 kDa	TPI1	7167	P60174	83	70	85	25.2335	NaN	24.2604	NaN	24.8982	24.4131	24.9251	24.9754	24.7865	23.2728	23.3794	23.457	0.000120925	-1.41485	3.91749		Nucleus but not nucleoli (APE, Supportive)
Alpha-actinin-4 OS=Homo sapiens GN=ACTN4 PE=1 SV=2	sp|O43707|ACTN4_HUMAN	105 kDa	ACTN4	81	O43707	729	724	733	25.3813	24.672	24.3507	24.9874	24.511	23.816	25.1783	24.6278	24.0003	23.5571	23.8036	22.7983	0.00528147	-1.22754	2.27725	Nucleus {ECO:0000269|PubMed:22351778, ECO:0000269|PubMed:9508771}. Cytoplasm {ECO:0000269|PubMed:22351778, ECO:0000269|PubMed:9508771}. Cell junction {ECO:0000250|UniProtKB:P57780}. Note=Localized in cytoplasmic mRNP granules containing untranslated mRNAs. Colocalizes with actin stress fibers. Nuclear translocation can be induced by the PI3 kinase inhibitor wortmannin or by cytochalasin D. Exclus…	#N/A
Transcription intermediary factor 1-beta OS=Homo sapiens GN=TRIM28 PE=1 SV=5	sp|Q13263|TIF1B_HUMAN	89 kDa	TRIM28	10155	Q13263	135	128	136	26.8506	26.2187	27.5295	26.5343	26.2524	27.6208	26.5385	26.3123	27.5042	26.0168	25.9933	27.6446	0.565072	-0.266338	0.247896	Nucleus {ECO:0000269|PubMed:10330177, ECO:0000269|PubMed:17178852, ECO:0000269|PubMed:20858735, ECO:0000269|PubMed:23665872, ECO:0000269|PubMed:9016654}. Note=Associated with centromeric heterochromatin during cell differentiation through CBX1. {ECO:0000250}.	#N/A
Citrate synthase, mitochondrial OS=Homo sapiens GN=CS PE=1 SV=2	sp|O75390|CISY_HUMAN	52 kDa	CS	1431	O75390	154,165	145	183	26.9677	25.8121	24.5171	26.2926	26.0982	24.4536	25.8764	25.7149	24.4492	26.192	26.2284	25.6417	0.4357	0.444923	0.360813	Mitochondrion matrix.	Mitochondria (APE, Supportive)
Phosphoglycerate mutase 1 OS=Homo sapiens GN=PGAM1 PE=1 SV=2	sp|P18669|PGAM1_HUMAN	29 kDa	PGAM1	5223	P18669	243	242	251	27.925	27.7624	26.5567	28.0381	27.513	26.8963	27.8323	27.3278	27.1437	26.7819	26.7585	26.4458	0.0284845	-0.781864	1.54539		#N/A
Eukaryotic translation initiation factor 3 subunit A OS=Homo sapiens GN=EIF3A PE=1 SV=1	sp|Q14152|EIF3A_HUMAN	167 kDa	EIF3A	8661	Q14152	670	655	672	25.1565	25.3079	23.6981	25.0743	24.6637	23.7906	25.6077	24.3915	24.211	24.772	24.1781	23.2855	0.240357	-0.577195	0.619144	Cytoplasm {ECO:0000255|HAMAP-Rule:MF_03000, ECO:0000269|PubMed:9150439}.	#N/A
40S ribosomal protein S15 OS=Homo sapiens GN=RPS15 PE=1 SV=2	sp|P62841|RS15_HUMAN	17 kDa	RPS15	6209	P62841	83,93	82	100	27.216	25.9114	22.4948	26.8297	26.0731	23.5168	26.7095	25.4278	23.8836	27.1467	25.4402	23.2383	0.955843	-0.0652338	0.0196133		#N/A
Exportin-1 OS=Homo sapiens GN=XPO1 PE=1 SV=1	sp|O14980|XPO1_HUMAN	123 kDa	XPO1	7514	O14980	545	538	553	24.7455	24.3153	23.8926	24.9111	23.875	22.6536	25.1047	24.3751	23.3667	23.1348	23.3605	23.1985	0.0819245	-0.906449	1.08659	Cytoplasm. Nucleus, nucleoplasm. Nucleus, Cajal body. Nucleus, nucleolus. Note=Located in the nucleoplasm, Cajal bodies and nucleoli. Shuttles between the nucleus/nucleolus and the cytoplasm.	#N/A
Calreticulin OS=Homo sapiens GN=CALR PE=1 SV=1	sp|P27797|CALR_HUMAN	48 kDa	CALR	811	P27797	257	249	272	26.113	26.1685	26.2984	26.031	25.6831	25.6092	25.5765	25.5543	25.3826	26.3627	26.6465	26.4598	0.00779693	0.665617	2.10808	Endoplasmic reticulum lumen {ECO:0000269|PubMed:10358038, ECO:0000269|PubMed:11149926}. Cytoplasm, cytosol {ECO:0000269|PubMed:11149926}. Secreted, extracellular space, extracellular matrix {ECO:0000305}. Cell surface {ECO:0000269|PubMed:10358038}. Sarcoplasmic reticulum lumen {ECO:0000250|UniProtKB:P28491}. Note=Also found in cell surface (T cells), cytosol and extracellular matrix (PubMed:10358…	#N/A
T-complex protein 1 subunit epsilon OS=Homo sapiens GN=CCT5 PE=1 SV=1	sp|P48643|TCPE_HUMAN	60 kDa	CCT5	22948	P48643	460	450	478	25.4978	24.9418	24.9502	25.6575	25.3005	24.357	25.0945	24.8497	24.0323	24.4103	23.4078	23.8258	0.0102579	-1.08325	1.98894	Cytoplasm {ECO:0000269|PubMed:20080638}. Cytoplasm, cytoskeleton, microtubule organizing center, centrosome {ECO:0000269|PubMed:20080638}.	#N/A
T-complex protein 1 subunit gamma OS=Homo sapiens GN=CCT3 PE=1 SV=4	sp|P49368|TCPG_HUMAN	61 kDa	CCT3	7203	P49368	133	129	138	27.0929	27.1747	26.5973	27.1955	26.8506	25.76	26.841	26.2568	25.6956	25.9173	25.2952	25.2391	0.0114402	-1.12331	1.94157	Cytoplasm.	#N/A
Polyadenylate-binding protein 1 OS=Homo sapiens GN=PABPC1 PE=1 SV=2	sp|P11940|PABP1_HUMAN	71 kDa	PABPC1	26986	P11940	383	376	385	26.1126	26.0073	25.3791	25.8185	25.8048	24.7815	26.1482	25.6206	25.5794	25.0999	25.4247	24.1993	0.0325349	-0.786675	1.48765	Cytoplasm {ECO:0000269|PubMed:20573744, ECO:0000269|PubMed:7908267, ECO:0000269|PubMed:9582337}. Nucleus {ECO:0000269|PubMed:18799579, ECO:0000269|PubMed:9582337}. Note=Localized in cytoplasmic mRNP granules containing untranslated mRNAs (PubMed:17289661). Shuttles between the cytoplasm and the nucleus (PubMed:9582337). {ECO:0000269|PubMed:17289661, ECO:0000269|PubMed:9582337}.	#N/A
Heat shock protein 75 kDa, mitochondrial OS=Homo sapiens GN=TRAP1 PE=1 SV=3	sp|Q12931|TRAP1_HUMAN	80 kDa	TRAP1	10131	Q12931	624	606	634	25.316	25.1254	24.7119	25.0772	24.7544	NaN	NaN	25.0047	NaN	NaN	25.2947	NaN	#DIV/0!	0.296484	#DIV/0!	Mitochondrion {ECO:0000269|PubMed:23564345}. Mitochondrion inner membrane {ECO:0000269|PubMed:23564345}. Mitochondrion matrix {ECO:0000269|PubMed:23564345}.	Mitochondria (APE, Supportive)
Protein disulfide-isomerase A3 OS=Homo sapiens GN=PDIA3 PE=1 SV=4	sp|P30101|PDIA3_HUMAN	57 kDa	PDIA3	2923	P30101	338	336	344	26.2482	25.5574	24.62	25.7656	25.0459	25.1988	25.838	24.5677	25.0099	26.0275	25.9024	24.0571	0.98003	0.0121717	0.0087607	Endoplasmic reticulum {ECO:0000269|PubMed:23826168}. Endoplasmic reticulum lumen {ECO:0000250}. Melanosome {ECO:0000269|PubMed:12643545, ECO:0000269|PubMed:17081065}. Note=Identified by mass spectrometry in melanosome fractions from stage I to stage IV (PubMed:12643545). {ECO:0000269|PubMed:12643545}.	#N/A
Plastin-3 OS=Homo sapiens GN=PLS3 PE=1 SV=4	sp|P13797|PLST_HUMAN	71 kDa	PLS3	5358	P13797	340	337	346	27.3207	25.9191	27.6612	27.4412	27.5616	25.5555	27.7754	27.9833	25.72	26.1389	24.7274	25.1037	0.0221564	-1.66979	1.6545	Cytoplasm.	#N/A
40S ribosomal protein S3 OS=Homo sapiens GN=RPS3 PE=1 SV=2	sp|P23396|RS3_HUMAN	27 kDa	RPS3	6188	P23396	157	152	173	27.2736	26.3955	25.0259	27.6135	26.9882	25.1499	27.3641	26.6536	25.7325	27.3941	27.5267	26.4175	0.308473	0.646445	0.510783	Cytoplasm {ECO:0000269|PubMed:16314389, ECO:0000269|PubMed:17289661, ECO:0000269|PubMed:17560175, ECO:0000269|PubMed:18045535, ECO:0000269|PubMed:20217897, ECO:0000269|PubMed:21871177}. Nucleus {ECO:0000269|PubMed:17560175, ECO:0000269|PubMed:18045535, ECO:0000269|PubMed:19460357, ECO:0000269|PubMed:20217897, ECO:0000269|PubMed:21871177}. Nucleus, nucleolus {ECO:0000269|PubMed:16314389, ECO:00002…	#N/A
Peptidyl-prolyl cis-trans isomerase FKBP4 OS=Homo sapiens GN=FKBP4 PE=1 SV=3	sp|Q02790|FKBP4_HUMAN	52 kDa	FKBP4	2288	Q02790	440	427	441	26.3758	26.1433	25.1172	25.9061	25.4496	25.7144	26.1372	25.5658	25.4231	25.6596	24.7978	24.4548	0.0280507	-0.788447	1.55206	Cytoplasm, cytosol {ECO:0000269|PubMed:2378870}. Mitochondrion {ECO:0000269|PubMed:21730050}. Nucleus {ECO:0000250|UniProtKB:P30416}. Cytoplasm, cytoskeleton {ECO:0000250|UniProtKB:Q9QVC8}. Cell projection, axon {ECO:0000250|UniProtKB:Q9QVC8}. Note=Shuttles from mitochondria to nucleus; co-localizes in mitochondria with the glucocorticoid receptor (PubMed:21730050). Colocalized with MAPT/TAU in t…	#N/A
Single-stranded DNA-binding protein, mitochondrial OS=Homo sapiens GN=SSBP1 PE=1 SV=1	sp|Q04837|SSBP_HUMAN	17 kDa	SSBP1	6742	Q04837	120	114	122	26.083	26.5427	20.8066	26.0245	25.9732	22.7939	26.4929	26.0573	20.8715	26.9419	26.4427	23.3516	0.555356	0.951441	0.255429	Mitochondrion {ECO:0000269|PubMed:18063578}. Mitochondrion matrix, mitochondrion nucleoid {ECO:0000269|PubMed:18063578}.	Mitochondria (APE, Supportive)
Spectrin alpha chain, non-erythrocytic 1 OS=Homo sapiens GN=SPTAN1 PE=1 SV=3	sp|Q13813|SPTN1_HUMAN	285 kDa	SPTAN1	6709	Q13813	1725	1716	1736	22.1508	NaN	NaN	NaN	NaN	20.9437	22.4024	NaN	20.7251	NaN	NaN	21.6248	#DIV/0!	0.0692456	#DIV/0!	Cytoplasm, cytoskeleton. Cytoplasm, cell cortex. Note=Expressed along the cell membrane in podocytes and presumptive tubule cells during glomerulogenesis and is expressed along lateral cell margins in tubule cells. {ECO:0000250}.	#N/A
40S ribosomal protein S17 OS=Homo sapiens GN=RPS17 PE=1 SV=2	sp|P08708|RS17_HUMAN	16 kDa	RPS17	6218	P08708	105	82	107	26.8883	25.8789	24.398	26.8226	25.9101	24.6771	26.794	25.5173	24.9114	27.122	25.9995	24.1635	0.993127	0.00638957	0.00299531		#N/A
14-3-3 protein zeta/delta OS=Homo sapiens GN=YWHAZ PE=1 SV=1	sp|P63104|1433Z_HUMAN	28 kDa	YWHAZ	7534	P63104	218	213	222	29.1134	28.4982	28.4313	28.4379	NaN	28.3557	28.6154	28.2967	28.2386	NaN	27.7296	27.5159	0.00292101	-0.875693	2.53447	Cytoplasm {ECO:0000269|PubMed:17081065}. Melanosome {ECO:0000269|PubMed:17081065}. Note=Located to stage I to stage IV melanosomes.	#N/A
Peroxiredoxin-1 OS=Homo sapiens GN=PRDX1 PE=1 SV=1	sp|Q06830|PRDX1_HUMAN	22 kDa	PRDX1	5052	Q06830	21	17	27	28.4644	28.2573	27.7257	29.0231	28.2178	28.1077	28.6299	28.4398	28.0081	28.3876	27.5202	27.2399	0.0617133	-0.603416	1.20962	Cytoplasm {ECO:0000269|PubMed:17081065, ECO:0000269|PubMed:9497357}. Melanosome {ECO:0000269|PubMed:17081065}. Note=Identified by mass spectrometry in melanosome fractions from stage I to stage IV.	#N/A
Ras GTPase-activating-like protein IQGAP1 OS=Homo sapiens GN=IQGAP1 PE=1 SV=1	sp|P46940|IQGA1_HUMAN	189 kDa	IQGAP1	8826	P46940	1379	1369	1382	23.4565	22.9957	22.6904	23.0265	22.7237	22.6056	23.1856	22.9299	22.2916	22.5954	22.7158	21.9654	0.0857205	-0.452882	1.06692	Cell membrane {ECO:0000269|PubMed:15355962, ECO:0000269|PubMed:29033352}. Nucleus {ECO:0000269|PubMed:20883816, ECO:0000269|PubMed:29033352}. Cytoplasm {ECO:0000269|PubMed:20883816, ECO:0000269|PubMed:29033352}. Note=Subcellular distribution is regulated by the cell cycle, nuclear levels increase at G1/S phase (PubMed:20883816). {ECO:0000269|PubMed:20883816}.	#N/A
eIF-2-alpha kinase activator GCN1 OS=Homo sapiens GN=GCN1 PE=1 SV=6	sp|Q92616|GCN1_HUMAN	293 kDa	GCN1	10985	Q92616	952	950	962	22.6167	21.7119	20.9397	22.2526	21.7433	21.5598	23.0569	21.399	21.5574	21.5638	21.6075	20.8554	0.226887	-0.528547	0.64419	Cytoplasm {ECO:0000250|UniProtKB:E9PVA8}. Note=Associates with ribosomes in undifferentiated neuroblastoma cells and increases after neuronal differentiation. {ECO:0000250|UniProtKB:E9PVA8}.	#N/A
C-1-tetrahydrofolate synthase, cytoplasmic OS=Homo sapiens GN=MTHFD1 PE=1 SV=3	sp|P11586|C1TC_HUMAN	102 kDa	MTHFD1	4522	P11586	282	265	292	25.0829	25.2821	24.6144	24.9285	25.0031	24.1127	25.4699	25.2631	24.2839	24.6186	24.107	23.6374	0.0334126	-0.772371	1.47609	Cytoplasm.	0
Lupus La protein OS=Homo sapiens GN=SSB PE=1 SV=2	sp|P05455|LA_HUMAN	47 kDa	SSB	6741	P05455	80	77	86	25.1418	25.1095	23.2591	24.9235	24.8591	23.5727	23.8491	23.7841	23.8361	24.4161	22.6303	23.4777	0.174448	-0.751401	0.758333	Nucleus {ECO:0000305}.	#N/A
Nucleoprotein TPR OS=Homo sapiens GN=TPR PE=1 SV=3	sp|P12270|TPR_HUMAN	267 kDa	TPR	7175	P12270	338	323	340	23.2808	23.3736	22.9195	23.22	23.0016	22.7378	23.4768	22.9943	22.3706	22.6685	22.5036	22.0853	0.0195471	-0.622551	1.70892	Nucleus {ECO:0000269|PubMed:12802065}. Nucleus membrane {ECO:0000269|PubMed:11514627, ECO:0000269|PubMed:11952838, ECO:0000269|PubMed:18794356, ECO:0000269|PubMed:9024684, ECO:0000269|PubMed:9828100, ECO:0000269|PubMed:9864356}; Peripheral membrane protein {ECO:0000269|PubMed:11514627, ECO:0000269|PubMed:9024684, ECO:0000269|PubMed:9828100, ECO:0000269|PubMed:9864356}; Nucleoplasmic side {ECO:000…	#N/A
Isoform 2 of Spliceosome RNA helicase DDX39B OS=Homo sapiens GN=DDX39B	sp|Q13838-2|DX39B_HUMAN (+1)	51 kDa	DDX39B	7919	Q13838	258	257	271	25.5663	26.1941	NaN	25.8081	25.2748	25.3974	25.5586	25.5593	24.8943	25.3839	26.1743	25.8089	0.34688	0.257438	0.45982	Nucleus. Nucleus speckle. Cytoplasm. Note=Can translocate to the cytoplasm in the presence of MX1. TREX complex assembly seems to occur in regions surrounding nuclear speckles known as perispeckles.	#N/A
Myosin-10 OS=Homo sapiens GN=MYH10 PE=1 SV=3	sp|P35580|MYH10_HUMAN	229 kDa	MYH10	4628	P35580	1872	1864	1874	23.8103	23.803	22.845	23.1468	23.2842	22.8425	24.1728	22.5137	23.5112	22.7077	22.553	22.4074	0.0408148	-0.769454	1.38918	Cell projection, lamellipodium {ECO:0000269|PubMed:20052411, ECO:0000269|PubMed:22480440}. Note=Colocalizes with MCC at the leading edge of migrating cells.	#N/A
Talin-1 OS=Homo sapiens GN=TLN1 PE=1 SV=3	sp|Q9Y490|TLN1_HUMAN	270 kDa	TLN1	7094	Q9Y490	1702	1691	1721	22.9599	23.2205	22.3977	23.075	22.3146	22.671	23.6835	23.358	22.8636	22.1626	22.1467	21.4088	0.00538839	-1.04331	2.26854	Cell projection, ruffle membrane {ECO:0000250}; Peripheral membrane protein {ECO:0000250}; Cytoplasmic side {ECO:0000250}. Cytoplasm, cytoskeleton {ECO:0000250}. Cell surface {ECO:0000250|UniProtKB:P26039}. Cell junction, focal adhesion {ECO:0000250|UniProtKB:P26039}. Note=Colocalizes with LAYN at the membrane ruffles. Localized preferentially in focal adhesions than fibrillar adhesions (By simil…	#N/A
Matrin-3 OS=Homo sapiens GN=MATR3 PE=1 SV=2	sp|P43243|MATR3_HUMAN	95 kDa	MATR3	9782	P43243	38	20	44	25.5438	25.0953	23.439	24.4731	25.5633	23.5459	24.7744	25.0248	23.6556	24.9121	25.5447	24.7867	0.342693	0.512806	0.465094	Nucleus matrix.	#N/A
Interleukin enhancer-binding factor 2 OS=Homo sapiens GN=ILF2 PE=1 SV=2	sp|Q12905|ILF2_HUMAN	43 kDa	ILF2	3608	Q12905	157	148	174	24.3279	23.7831	23.6237	22.9364	23.3047	23.1684	23.4767	22.9943	21.0513	23.6528	25.4345	22.6622	0.310683	0.731362	0.507682	Nucleus, nucleolus. Cytoplasm. Nucleus. Note=Localized in cytoplasmic mRNP granules containing untranslated mRNAs.	#N/A
Prohibitin-2 OS=Homo sapiens GN=PHB2 PE=1 SV=2	sp|Q99623|PHB2_HUMAN	33 kDa	PHB2	11331	Q99623	101	98	107	26.426	25.9956	25.5861	26.3088	25.6749	25.3759	25.934	25.9415	25.3388	25.8452	26.6737	26.7031	0.0628027	0.564932	1.20202	Mitochondrion inner membrane {ECO:0000250|UniProtKB:O35129}. Cytoplasm {ECO:0000269|PubMed:19496786}. Nucleus {ECO:0000269|PubMed:19496786}.	Mitochondria (Staining, Supportive)
Protein deglycase DJ-1 OS=Homo sapiens GN=PARK7 PE=1 SV=2	sp|Q99497|PARK7_HUMAN	20 kDa	PARK7	11315	Q99497	133,134	131	145	26.0687	26.1273	24.7565	26.3024	26.0464	25.0399	25.6751	26.4365	25.1991	25.7296	24.9985	24.4129	0.122108	-0.692079	0.913255	Cell membrane {ECO:0000250|UniProtKB:O88767}; Lipid-anchor {ECO:0000250|UniProtKB:O88767}. Cytoplasm {ECO:0000269|PubMed:12851414, ECO:0000269|PubMed:14579415, ECO:0000269|PubMed:15976810, ECO:0000269|PubMed:19229105, ECO:0000269|PubMed:28596309}. Nucleus {ECO:0000269|PubMed:12851414, ECO:0000269|PubMed:14579415, ECO:0000269|PubMed:15976810, ECO:0000269|PubMed:16390825, ECO:0000269|PubMed:2859630…	Nucleus;Cytoplasm (APE, Uncertain)
Heterogeneous nuclear ribonucleoprotein A3 OS=Homo sapiens GN=HNRNPA3 PE=1 SV=2	sp|P51991|ROA3_HUMAN	40 kDa	HNRNPA3	220988	P51991	158	152	161	26.36	26.2514	25.2673	23.9535	25.3492	25.3764	25.6922	25.7256	25.1678	27.7048	26.6175	26.2679	0.0145781	1.40302	1.8363	Nucleus {ECO:0000250}. Note=Component of ribonucleosomes.	#N/A
Delta-1-pyrroline-5-carboxylate synthase OS=Homo sapiens GN=ALDH18A1 PE=1 SV=2	sp|P54886|P5CS_HUMAN	87 kDa	ALDH18A1	5832	P54886	151	150	159	26.1598	25.4591	25.0886	25.5054	25.1236	24.765	25.5658	25.5793	24.562	25.5809	26.0696	25.2702	0.317115	0.328179	0.498783	Mitochondrion inner membrane {ECO:0000269|PubMed:26297558, ECO:0000269|PubMed:26320891}.	Mitochondria (APE, Supportive)
High mobility group protein B1 OS=Homo sapiens GN=HMGB1 PE=1 SV=3	sp|P09429|HMGB1_HUMAN	25 kDa	HMGB1	3146	P09429	63	58	65	26.5493	26.1929	24.8723	26.5056	26.3158	25.0784	26.0871	26.2456	25.3976	25.9763	25.6148	24.3729	0.217619	-0.594761	0.662303	Nucleus {ECO:0000269|PubMed:12231511, ECO:0000269|PubMed:17114460, ECO:0000269|PubMed:20819940, ECO:0000269|PubMed:22869893, ECO:0000269|PubMed:27362237}. Chromosome {ECO:0000250|UniProtKB:P10103, ECO:0000250|UniProtKB:P63159, ECO:0000305}. Cytoplasm {ECO:0000269|PubMed:11154118, ECO:0000269|PubMed:12231511, ECO:0000269|PubMed:17114460, ECO:0000269|PubMed:20819940, ECO:0000269|PubMed:22869893}. S…	#N/A
Proliferation-associated protein 2G4 OS=Homo sapiens GN=PA2G4 PE=1 SV=3	sp|Q9UQ80|PA2G4_HUMAN	44 kDa	PA2G4	5036	Q9UQ80	55,57	52	62	26.3249	25.3677	25.5763	26.0304	25.4508	25.1762	24.7093	25.395	25.0129	25.5954	25.3316	24.7444	0.498753	-0.225491	0.302114	Isoform 1: Cytoplasm {ECO:0000269|PubMed:16832058, ECO:0000269|PubMed:19037095}. Nucleus, nucleolus {ECO:0000269|PubMed:16832058, ECO:0000269|PubMed:19037095}. Note=Translocates to the nucleus upon treatment with HRG. Phosphorylation at Ser-361 by PKC/PRKCD regulates its nucleolar localization. {ECO:0000269|PubMed:16832058}.; Isoform 2: Cytoplasm {ECO:0000269|PubMed:16832058, ECO:0000269|PubMed:1…	#N/A
Isoform 2 of Transcription factor BTF3 OS=Homo sapiens GN=BTF3	sp|P20290-2|BTF3_HUMAN (+1)	18 kDa	BTF3	689	P20290	64	50	78	25.5349	25.2562	22.3173	NaN	25.171	22.7897	NaN	24.511	NaN	NaN	23.8676	22.0256	0.281416	-1.31676	0.550651	Cytoplasm {ECO:0000269|PubMed:10982809}. Nucleus {ECO:0000269|PubMed:10982809}. Note=The heterodimer with NACA is cytoplasmic.	#N/A
Histone H2A type 2-C OS=Homo sapiens GN=HIST2H2AC PE=1 SV=4	sp|Q16777|H2A2C_HUMAN (+1)	14 kDa	HIST2H2AC	8338	Q16777	52	44	72	18.3425	NaN	NaN	NaN	17.8979	NaN	19.093	NaN	NaN	16.6499	NaN	NaN	#DIV/0!	-1.79457	#DIV/0!	Nucleus. Chromosome.	#N/A
Splicing factor 3B subunit 1 OS=Homo sapiens GN=SF3B1 PE=1 SV=3	sp|O75533|SF3B1_HUMAN	146 kDa	SF3B1	23451	O75533	609,613	603	625	24.3882	23.7887	23.3074	24.0212	23.5206	23.0046	24.2202	24.1618	23.2077	23.5301	23.9529	22.9658	0.462367	-0.252701	0.335013	Nucleus {ECO:0000269|PubMed:27720643, ECO:0000269|PubMed:28541300}. Nucleus speckle. Note=During mitosis, transiently dispersed from the nuclear speckles to the cytoplasm.	#N/A
Isoform 4 of Sodium/potassium-transporting ATPase subunit alpha-1 OS=Homo sapiens GN=ATP1A1	sp|P05023-4|AT1A1_HUMAN (+1)	113 kDa	ATP1A1	476	P05023	734	728	743	25.7059	25.5075	24.7483	25.1262	24.9169	24.5318	25.9375	25.1825	24.0516	25.6288	25.6089	25.3069	0.250902	0.436208	0.600496	Cell membrane, sarcolemma {ECO:0000269|PubMed:7711835}; Multi-pass membrane protein {ECO:0000255}. Melanosome {ECO:0000269|PubMed:17081065}. Note=Identified by mass spectrometry in melanosome fractions from stage I to stage IV. {ECO:0000269|PubMed:17081065}.	#N/A
Stress-induced-phosphoprotein 1 OS=Homo sapiens GN=STIP1 PE=1 SV=1	sp|P31948|STIP1_HUMAN	63 kDa	STIP1	10963	P31948	441	435	442	26.5013	26.7174	25.4919	25.8487	26.0254	24.6656	25.4574	26.0393	25.1613	NaN	24.6954	24.6968	0.0510442	-1.07152	1.29205	Cytoplasm {ECO:0000250|UniProtKB:Q60864}. Nucleus {ECO:0000250|UniProtKB:Q60864}.	#N/A
Transmembrane emp24 domain-containing protein 10 OS=Homo sapiens GN=TMED10 PE=1 SV=2	sp|P49755|TMEDA_HUMAN	25 kDa	TMED10	10972	P49755	126	117	127	25.8451	25.4901	23.6547	26.1413	25.0559	24.5395	25.4428	25.3544	23.9482	26.138	25.7128	24.8724	0.354903	0.521979	0.44989	Golgi apparatus, cis-Golgi network membrane; Single-pass type I membrane protein. Melanosome. Endoplasmic reticulum membrane; Single-pass type I membrane protein. Endoplasmic reticulum-Golgi intermediate compartment membrane; Single-pass type I membrane protein. Cytoplasmic vesicle, secretory vesicle membrane {ECO:0000250}; Single-pass type I membrane protein {ECO:0000250}. Cell membrane {ECO:000…	#N/A
Ras-related protein Rab-7a OS=Homo sapiens GN=RAB7A PE=1 SV=1	sp|P51149|RAB7A_HUMAN	23 kDa	RAB7A	7879	P51149	59	56	69	25.4191	24.9312	23.4191	25.6525	24.8583	23.9144	25.3548	25.375	23.9559	25.6218	24.8039	23.9702	0.950713	0.0341327	0.0219507	Cytoplasmic vesicle, phagosome membrane {ECO:0000269|PubMed:12944476, ECO:0000269|PubMed:21255211}; Peripheral membrane protein {ECO:0000305}; Cytoplasmic side {ECO:0000305}. Late endosome membrane {ECO:0000269|PubMed:12944476, ECO:0000269|PubMed:14617358, ECO:0000269|PubMed:16176980, ECO:0000269|PubMed:20028791}; Peripheral membrane protein {ECO:0000305}; Cytoplasmic side {ECO:0000305}. Lysosome…	#N/A
40S ribosomal protein S15a OS=Homo sapiens GN=RPS15A PE=1 SV=2	sp|P62244|RS15A_HUMAN	15 kDa	RPS15A	6210	P62244	4	4	12	26.884	26.7637	19.354	27.0802	26.7599	19.9584	27.4488	26.295	20.5083	27.2961	26.2042	22.7969	0.699981	0.871	0.154914		0
Isoform B of Eukaryotic translation initiation factor 4 gamma 1 OS=Homo sapiens GN=EIF4G1	sp|Q04637-3|IF4G1_HUMAN (+2)	172 kDa	EIF4G1	1981	Q04637	1012	1009	1020	25.1534	25.0157	24.6295	NaN	25.2664	NaN	NaN	24.4911	NaN	NaN	NaN	NaN	#DIV/0!	#DIV/0!	#DIV/0!		#N/A
Isoform 3 of Importin-5 OS=Homo sapiens GN=IPO5	sp|O00410-3|IPO5_HUMAN	126 kDa	IPO5	3843	O00410	788	774	793	23.5087	23.1706	22.7001	23.5592	23.4278	22.3192	23.4736	23.786	22.7095	23.141	23.1038	22.2735	0.320268	-0.344411	0.494487	Cytoplasm. Nucleus. Nucleus, nucleolus. Note=Nucleus; nuclear rim. Found particularly in the nuclear rim and nucleolus.	#N/A
Cytochrome c oxidase subunit 4 isoform 1, mitochondrial OS=Homo sapiens GN=COX4I1 PE=1 SV=1	sp|P13073|COX41_HUMAN	20 kDa	COX4I1	1327	P13073	75	68	78	26.8898	27.3451	22.4096	26.9036	26.9017	23.5292	27.1357	27.0495	22.8619	27.3878	27.4367	26.3948	0.287858	1.40355	0.540821	Mitochondrion inner membrane.	Nucleus;Mitochondria (APE, Supportive)
Isoform 2 of Lactoylglutathione lyase OS=Homo sapiens GN=GLO1	sp|Q04760-2|LGUL_HUMAN	19 kDa	GLO1	2739	Q04760	36	29	38	26.5674	26.8167	NaN	NaN	26.8321	NaN	26.5321	26.7679	NaN	26.4345	25.5345	NaN	0.0401126	-0.718681	1.39672		#N/A
60S ribosomal protein L9 OS=Homo sapiens GN=RPL9 PE=1 SV=1	sp|P32969|RL9_HUMAN	22 kDa	RPL9	6133	P32969	128	128	141	24.2178	18.676	NaN	25.3159	18.3298	NaN	19.6008	NaN	NaN	25.7601	NaN	NaN	#DIV/0!	4.53209	#DIV/0!	#N/A	#N/A
3-hydroxyacyl-CoA dehydrogenase type-2 OS=Homo sapiens GN=HSD17B10 PE=1 SV=3	sp|Q99714|HCD2_HUMAN	27 kDa	HSD17B10	3028	Q99714	178	173	184	26.161	25.7561	25.0513	26.0225	25.8861	25.1306	25.8815	25.9997	24.8956	25.9201	26.5132	25.4669	0.343587	0.324028	0.463963	Mitochondrion {ECO:0000269|PubMed:12917011, ECO:0000269|PubMed:18984158}.	Nucleus;Nuclear membrane (APE, Uncertain)
Isoform 3 of 60S ribosomal protein L17 OS=Homo sapiens GN=RPL17	sp|P18621-3|RL17_HUMAN (+1)	26 kDa	RPL17	6139	P18621	94	87	96	25.953	23.0402	NaN	25.8031	23.9318	21.7029	25.1236	23.5782	20.748	26.2404	23.5596	21.3118	0.982357	-0.0311672	0.00773077		#N/A
T-complex protein 1 subunit delta OS=Homo sapiens GN=CCT4 PE=1 SV=4	sp|P50991|TCPD_HUMAN	58 kDa	CCT4	10575	P50991	458	453	481	25.4892	25.4385	24.6849	25.1845	25.1985	24.6731	25.4049	25.1569	24.3206	24.8514	24.4245	23.721	0.0338081	-0.72893	1.47098	Cytoplasm {ECO:0000269|PubMed:17081065, ECO:0000269|PubMed:20080638}. Melanosome {ECO:0000269|PubMed:17081065}. Cytoplasm, cytoskeleton, microtubule organizing center, centrosome {ECO:0000269|PubMed:20080638}. Cytoplasm, cytoskeleton, cilium basal body {ECO:0000250|UniProtKB:P80315}. Note=Identified by mass spectrometry in melanosome fractions from stage I to stage IV. {ECO:0000269|PubMed:1708106…	#N/A
60S ribosomal protein L23 OS=Homo sapiens GN=RPL23 PE=1 SV=1	sp|P62829|RL23_HUMAN	15 kDa	RPL23	9349	P62829	62	52	66	26.607	26.7691	20.9689	26.6089	26.4418	21.1098	26.5044	25.7347	22.4759	27.0965	25.9512	23.1175	0.724876	0.586102	0.139736		#N/A
Dolichyl-diphosphooligosaccharide--protein glycosyltransferase subunit 1 OS=Homo sapiens GN=RPN1 PE=1 SV=1	sp|P04843|RPN1_HUMAN	69 kDa	RPN1	6184	P04843	230	216	232	21.0821	20.8054	19.7543	19.635	21.1421	19.0012	21.5868	21.2568	19.1004	21.4309	21.3388	NaN	0.202534	1.01107	0.693502	Endoplasmic reticulum {ECO:0000250|UniProtKB:E2RQ08, ECO:0000250|UniProtKB:Q9GMB0}. Endoplasmic reticulum membrane; Single-pass type I membrane protein {ECO:0000305}. Melanosome. Note=Identified by mass spectrometry in melanosome fractions from stage I to stage IV.	#N/A
Cullin-associated NEDD8-dissociated protein 1 OS=Homo sapiens GN=CAND1 PE=1 SV=2	sp|Q86VP6|CAND1_HUMAN	136 kDa	CAND1	55832	Q86VP6	31	24	36	24.0352	23.7081	23.107	24.02	24.3379	22.8814	22.7611	23.6873	22.5398	22.7667	21.9906	22.2988	0.0207617	-1.10104	1.68274	Cytoplasm {ECO:0000269|PubMed:21249194}. Nucleus {ECO:0000269|PubMed:21249194}. Note=Predominantly cytoplasmic.	#N/A
Isoform 2 of Pyruvate dehydrogenase E1 component subunit beta, mitochondrial OS=Homo sapiens GN=PDHB	sp|P11177-2|ODPB_HUMAN (+1)	37 kDa	PDHB	5162	P11177	25	19	31	25.7703	25.9947	25.3801	25.9334	25.6511	25.0969	26.2055	25.8336	24.6766	25.4704	26.4148	25.4091	0.664974	0.148945	0.177195	Mitochondrion matrix.	Mitochondria (APE, Supportive)
Isoform Smooth muscle of Myosin light polypeptide 6 OS=Homo sapiens GN=MYL6	sp|P60660-2|MYL6_HUMAN (+1)	17 kDa	MYL6	4637	P60660	73	64	79	24.9112	25.2361	20.9034	24.637	24.7519	20.9163	25.3669	24.0869	20.3658	24.857	23.3336	21.3515	0.838225	-0.283234	0.0766395		#N/A
Spectrin beta chain, non-erythrocytic 1 OS=Homo sapiens GN=SPTBN1 PE=1 SV=2	sp|Q01082|SPTB2_HUMAN	275 kDa	SPTBN1	6711	Q01082	1950	1942	1957	22.9544	23.2089	21.7327	22.2945	22.1077	21.635	22.9549	22.084	21.8319	21.9902	22.2797	21.8229	0.449131	-0.280634	0.347627	Cytoplasm, cytoskeleton {ECO:0000250}. Cytoplasm, myofibril, sarcomere, M line {ECO:0000250}. Note=Colocalizes with ANK2 in a distinct intracellular compartment of neonatal cardiomyocytes. {ECO:0000250}.; Isoform 2: Cell membrane {ECO:0000250}; Peripheral membrane protein {ECO:0000250}; Cytoplasmic side {ECO:0000250}.	#N/A
Proliferating cell nuclear antigen OS=Homo sapiens GN=PCNA PE=1 SV=1	sp|P12004|PCNA_HUMAN	29 kDa	PCNA	5111	P12004	229	218	240	25.9772	26.0397	25.7182	26.3728	25.8591	25.7504	26.5845	26.4014	26.1547	25.6455	25.7221	25.4116	0.0237383	-0.502271	1.62455	Nucleus {ECO:0000269|PubMed:24115439, ECO:0000269|PubMed:24939902}. Note=Colocalizes with CREBBP, EP300 and POLD1 to sites of DNA damage (PubMed:24939902). Forms nuclear foci representing sites of ongoing DNA replication and vary in morphology and number during S phase. Together with APEX2, is redistributed in discrete nuclear foci in presence of oxidative DNA damaging agents. {ECO:0000269|PubMed…	#N/A
40S ribosomal protein S2 OS=Homo sapiens GN=RPS2 PE=1 SV=2	sp|P15880|RS2_HUMAN	31 kDa	RPS2	6187	P15880	61	55	65	25.8861	24.8209	23.5811	25.9046	25.106	22.7749	25.7298	24.8997	24.099	25.2865	25.1479	24.4982	0.743576	0.221774	0.128675		#N/A
ATP-dependent RNA helicase A OS=Homo sapiens GN=DHX9 PE=1 SV=4	sp|Q08211|DHX9_HUMAN	141 kDa	DHX9	1660	Q08211	1059	1058	1073	24.3091	24.1801	23.1961	23.8054	24.1489	24.0532	25.1074	24.4009	23.9575	24.7291	25.4914	25.0569	0.0140472	0.963723	1.85241	Nucleus {ECO:0000269|PubMed:10198287, ECO:0000269|PubMed:10207077, ECO:0000269|PubMed:11687588, ECO:0000269|PubMed:16375861, ECO:0000269|PubMed:17303075, ECO:0000269|PubMed:9162007}. Nucleus, nucleoplasm {ECO:0000269|PubMed:28221134}. Nucleus, nucleolus {ECO:0000269|PubMed:12429849}. Cytoplasm {ECO:0000269|PubMed:10198287, ECO:0000269|PubMed:10207077, ECO:0000269|PubMed:16375861, ECO:0000269|PubM…	#N/A
Importin subunit alpha-1 OS=Homo sapiens GN=KPNA2 PE=1 SV=1	sp|P52292|IMA1_HUMAN	58 kDa	KPNA2	3838	P52292	359	354	366	23.6571	23.2521	22.677	22.1779	22.8222	22.6179	22.73	22.4297	22.3634	22.8622	22.3366	20.8497	0.107988	-0.731294	0.966624	Cytoplasm {ECO:0000269|PubMed:7604027}. Nucleus {ECO:0000269|PubMed:7604027}.	#N/A
Glucose-6-phosphate isomerase OS=Homo sapiens GN=GPI PE=1 SV=4	sp|P06744|G6PI_HUMAN	63 kDa	GPI	2821	P06744	263	255	273	25.3122	24.0541	23.4457	24.6343	24.3376	23.1998	24.1174	24.0467	23.5791	24.6664	22.5151	20.67	0.0660559	-1.46357	1.18009	Cytoplasm {ECO:0000269|PubMed:11437381}. Secreted {ECO:0000269|PubMed:11437381}.	Plasma membrane;Cytoplasm (APE, Supportive)
Heterogeneous nuclear ribonucleoprotein L OS=Homo sapiens GN=HNRNPL PE=1 SV=2	sp|P14866|HNRPL_HUMAN	64 kDa	HNRNPL	3191	P14866	444	435	448	27.126	27.0392	26.3877	26.5836	26.5652	26.0746	26.5841	26.8298	26.044	26.7016	27.4935	26.7505	0.157624	0.400286	0.802378	Nucleus, nucleoplasm {ECO:0000269|PubMed:17289661, ECO:0000269|PubMed:2687284, ECO:0000305|PubMed:26051023}. Cytoplasm {ECO:0000269|PubMed:17289661}. Note=Localized in cytoplasmic mRNP granules containing untranslated mRNAs. These granules are not identical with P bodies or stress granules. {ECO:0000269|PubMed:17289661}.	#N/A
Rab GDP dissociation inhibitor beta OS=Homo sapiens GN=GDI2 PE=1 SV=2	sp|P50395|GDIB_HUMAN	51 kDa	GDI2	2665	P50395	82	80	89	25.1119	24.8333	24.2077	25.0185	24.8896	24.169	24.3665	24.221	24.0691	24.4697	23.6647	23.4113	0.0411526	-0.694363	1.3856	Cytoplasm {ECO:0000250}. Membrane {ECO:0000250}; Peripheral membrane protein {ECO:0000250}.	#N/A
Proteasome subunit beta type-5 OS=Homo sapiens GN=PSMB5 PE=1 SV=3	sp|P28074|PSB5_HUMAN	28 kDa	PSMB5	5693	P28074	198	180	200	24.416	23.1452	20.3278	24.8513	23.6471	21.5908	24.1343	24.0694	21.789	24.3816	23.0125	21.4757	0.884065	-0.151296	0.0535157	Cytoplasm {ECO:0000269|PubMed:12181345}. Nucleus {ECO:0000269|PubMed:12181345}.	#N/A
40S ribosomal protein S9 OS=Homo sapiens GN=RPS9 PE=1 SV=3	sp|P46781|RS9_HUMAN	23 kDa	RPS9	6203	P46781	92	92	101	25.6654	24.0335	22.1808	25.4995	23.77	22.5817	25.2664	24.3617	23.1191	25.6556	24.2359	23.8657	0.524375	0.532617	0.280358	Cytoplasm {ECO:0000269|PubMed:17289661}. Note=Localized in cytoplasmic mRNP granules containing untranslated mRNAs.	#N/A
40S ribosomal protein S16 OS=Homo sapiens GN=RPS16 PE=1 SV=2	sp|P62249|RS16_HUMAN	16 kDa	RPS16	6217	P62249	41	34	45	24.9213	24.083	NaN	24.498	24.2592	19.4086	25.1283	24.4024	19.1668	25.4277	24.6924	20.1332	0.917495	0.18435	0.0373962		#N/A
Heat shock protein 105 kDa OS=Homo sapiens GN=HSPH1 PE=1 SV=1	sp|Q92598|HS105_HUMAN	97 kDa	HSPH1	10808	Q92598	613	609	620	23.7931	23.9115	21.9989	24.1709	23.7478	22.0239	23.6798	23.4457	21.7331	NaN	22.6891	NaN	#DIV/0!	-0.478127	#DIV/0!	Cytoplasm {ECO:0000269|PubMed:9931472}.	#N/A
E3 SUMO-protein ligase RanBP2 OS=Homo sapiens GN=RANBP2 PE=1 SV=2	sp|P49792|RBP2_HUMAN	358 kDa	RANBP2	5903	P49792	2019	1990	2022	23.7442	23.1882	22.0818	23.5179	22.6781	22.1923	23.1641	22.6931	23.0949	21.3349	21.3354	20.7199	0.00046119	-1.79821	3.33612	Nucleus {ECO:0000269|PubMed:7775481}. Nucleus membrane {ECO:0000269|PubMed:11839768}. Nucleus, nuclear pore complex {ECO:0000269|PubMed:11839768, ECO:0000269|PubMed:20386726, ECO:0000269|PubMed:23353830, ECO:0000269|PubMed:7603572}. Nucleus envelope {ECO:0000269|PubMed:20386726}. Note=Detected in diffuse and discrete intranuclear foci (PubMed:11839768). Cytoplasmic filaments (PubMed:7775481). {EC…	#N/A
Nucleophosmin OS=Homo sapiens GN=NPM1 PE=1 SV=2	sp|P06748|NPM_HUMAN	33 kDa	NPM1	4869	P06748	65	55	73	27.0066	26.6849	NaN	26.5848	NaN	NaN	NaN	26.6027	NaN	NaN	NaN	NaN	#DIV/0!	#DIV/0!	#DIV/0!	Nucleus, nucleolus {ECO:0000269|PubMed:22528486, ECO:0000269|PubMed:25818168, ECO:0000269|PubMed:25956029}. Nucleus, nucleoplasm {ECO:0000269|PubMed:25818168}. Cytoplasm, cytoskeleton, microtubule organizing center, centrosome. Note=Generally nucleolar, but is translocated to the nucleoplasm in case of serum starvation or treatment with anticancer drugs. Has been found in the cytoplasm in patient…	#N/A
Calcyclin-binding protein OS=Homo sapiens GN=CACYBP PE=1 SV=2	sp|Q9HB71|CYBP_HUMAN	26 kDa	CACYBP	27101	Q9HB71	192	177	196	26.3945	26.2582	25.1223	26.6217	26.0499	25.0406	26.9714	26.0404	25.079	25.2563	25.4513	24.6827	0.0921927	-0.82302	1.0353	Nucleus {ECO:0000269|PubMed:12895292}. Cytoplasm {ECO:0000269|PubMed:12895292}. Note=Cytoplasmic at low calcium concentrations. In neuroblastoma cells, after a retinoic acid (RA) induction and calcium increase, it localizes in both the nucleus and cytoplasm. The nuclear fraction may be phosphorylated.	#N/A
Isoform 3 of 116 kDa U5 small nuclear ribonucleoprotein component OS=Homo sapiens GN=EFTUD2	sp|Q15029-3|U5S1_HUMAN (+1)	108 kDa	EFTUD2	9343	Q15029	55	32	64	24.2833	23.9454	NaN	23.8851	22.8455	22.8386	NaN	23.6616	NaN	22.9844	24.1003	NaN	0.949699	-0.0342412	0.0224138	Nucleus {ECO:0000269|PubMed:20858735}.	#N/A
Lamin-B1 OS=Homo sapiens GN=LMNB1 PE=1 SV=2	sp|P20700|LMNB1_HUMAN	66 kDa	LMNB1	4001	P20700	353	351	367	25.8205	25.0295	24.2922	25.0191	24.7395	24.2609	25.1647	24.844	23.6522	23.9781	24.4675	23.9879	0.139528	-0.613576	0.855338	Nucleus inner membrane; Lipid-anchor; Nucleoplasmic side.	#N/A
Isoform 2 of Chromodomain-helicase-DNA-binding protein 4 OS=Homo sapiens GN=CHD4	sp|Q14839-2|CHD4_HUMAN	221 kDa	CHD4	1108	Q14839	1835	1830	1849	23.7759	23.3065	21.8859	23.5296	23.0105	22.6761	23.719	23.2891	22.6534	23.1119	23.4444	22.42	0.801694	-0.101875	0.0959915	Nucleus {ECO:0000269|PubMed:17626165, ECO:0000269|PubMed:27616479}. Cytoplasm, cytoskeleton, microtubule organizing center, centrosome {ECO:0000269|PubMed:17626165}. Note=Associates with centrosomes in interphase. {ECO:0000250|UniProtKB:Q6PDQ2}.	#N/A
Isoform 2 of Hydroxyacyl-coenzyme A dehydrogenase, mitochondrial OS=Homo sapiens GN=HADH	sp|Q16836-2|HCDH_HUMAN (+2)	42 kDa	HADH	3033	Q16836	324	318	325	25.2666	25.1655	23.8587	25.1648	25.1624	23.5861	25.2145	25.1163	23.4576	25.1626	25.456	24.6656	0.393554	0.428888	0.404996	Mitochondrion matrix.	Mitochondria (APE, Supportive)
Trifunctional purine biosynthetic protein adenosine-3 OS=Homo sapiens GN=GART PE=1 SV=1	sp|P22102|PUR2_HUMAN	108 kDa	GART	2618	P22102	449	439	452	25.0829	24.5878	23.0545	24.5822	24.7119	23.154	24.4554	25.0034	22.6233	23.3244	22.9108	22.3708	0.0505952	-1.27083	1.29589		#N/A
26S proteasome non-ATPase regulatory subunit 2 OS=Homo sapiens GN=PSMD2 PE=1 SV=3	sp|Q13200|PSMD2_HUMAN	100 kDa	PSMD2	5708	Q13200	761	755	763	23.2113	22.53	23.1188	23.2226	22.52	21.9736	23.0084	21.9853	22.2241	22.2539	21.4768	21.1412	0.0154367	-1.01983	1.81145		#N/A
Hypoxanthine-guanine phosphoribosyltransferase OS=Homo sapiens GN=HPRT1 PE=1 SV=2	sp|P00492|HPRT_HUMAN	25 kDa	HPRT1	3251	P00492	95	92	101	25.6488	25.4825	25.2171	25.6067	25.4981	25.1802	25.4832	25.0444	25.3782	24.5751	24.4551	24.6059	4.69129e-05	-0.8479	4.32871	Cytoplasm.	#N/A
Inorganic pyrophosphatase OS=Homo sapiens GN=PPA1 PE=1 SV=2	sp|Q15181|IPYR_HUMAN	33 kDa	PPA1	5464	Q15181	46	26	52	23.8357	24.3173	24.3825	24.6754	24.3069	23.649	24.1326	24.0718	23.1915	23.9303	23.3731	22.0784	0.0368074	-0.935256	1.43407	Cytoplasm {ECO:0000250}.	#N/A
Isoform 3 of Serine hydroxymethyltransferase, mitochondrial OS=Homo sapiens GN=SHMT2	sp|P34897-3|GLYM_HUMAN (+1)	53 kDa	SHMT2	6472	P34897	477	474	483	25.3734	25.2173	NaN	25.3115	25.1216	24.3756	25.3695	25.8708	23.8359	25.3415	25.9549	24.2365	0.809033	0.118172	0.0920339	Mitochondrion {ECO:0000269|PubMed:21876188, ECO:0000269|PubMed:24075985}. Mitochondrion matrix, mitochondrion nucleoid {ECO:0000269|PubMed:18063578}. Mitochondrion inner membrane {ECO:0000269|PubMed:21876188}. Cytoplasm {ECO:0000269|PubMed:24075985}. Nucleus {ECO:0000269|PubMed:24075985}. Note=Mainly localizes in the mitochondrion. Also found in the cytoplasm and nucleus as part of the BRISC comp…	Mitochondria (APE, Supportive)
Isoform 2 of Adenylate kinase 2, mitochondrial OS=Homo sapiens GN=AK2	sp|P54819-2|KAD2_HUMAN	26 kDa	AK2	204	P54819	53	52	62	27.2425	27.3063	NaN	27.4324	27.3917	26.1766	27.6424	27.4369	NaN	26.7172	27.1191	NaN	0.421323	-0.314477	0.375385	Mitochondrion intermembrane space {ECO:0000255|HAMAP-Rule:MF_03168}.	0
Glutathione S-transferase P OS=Homo sapiens GN=GSTP1 PE=1 SV=2	sp|P09211|GSTP1_HUMAN	23 kDa	GSTP1	2950	P09211	92	83	101	26.9395	26.0424	25.9539	27.035	26.7379	25.7443	26.8394	26.5354	26.0827	26.7251	25.9912	25.2908	0.256053	-0.432165	0.591671	Cytoplasm {ECO:0000269|PubMed:19269317}. Mitochondrion {ECO:0000269|PubMed:19269317}. Nucleus {ECO:0000269|PubMed:19269317}. Note=The 83 N-terminal amino acids function as un uncleaved transit peptide, and arginine residues within it are crucial for mitochondrial localization.	#N/A
Isoform 2 of DNA replication licensing factor MCM3 OS=Homo sapiens GN=MCM3	sp|P25205-2|MCM3_HUMAN	96 kDa	MCM3	4172	P25205	762	746	769	24.564	23.9449	24.5117	24.7346	24.2019	24.2513	25.1483	24.2116	23.7682	24.5878	23.8991	23.5644	0.257507	-0.353604	0.58921	Nucleus.	#N/A
Isoform 1 of Vinculin OS=Homo sapiens GN=VCL	sp|P18206-2|VINC_HUMAN (+1)	117 kDa	VCL	7414	P18206	899	890	903	24.6351	24.7748	23.6259	24.731	24.4908	23.589	23.1072	23.628	23.405	22.2381	22.7968	22.373	0.00320508	-1.52922	2.49416	Cell membrane {ECO:0000250|UniProtKB:P12003}; Peripheral membrane protein {ECO:0000250|UniProtKB:P12003}; Cytoplasmic side {ECO:0000250|UniProtKB:P12003}. Cell junction, adherens junction {ECO:0000250|UniProtKB:P12003}. Cell junction, focal adhesion {ECO:0000250|UniProtKB:P12003}. Cytoplasm, cytoskeleton {ECO:0000250|UniProtKB:P85972}. Cell membrane, sarcolemma {ECO:0000250|UniProtKB:Q64727}; Per…	#N/A
Isoform 2 of Proteasome activator complex subunit 3 OS=Homo sapiens GN=PSME3	sp|P61289-2|PSME3_HUMAN (+1)	31 kDa	PSME3	10197	P61289	62	47	85	26.271	24.8276	NaN	25.4139	25.2721	23.3174	26.2621	24.6181	23.3488	23.816	23.6183	23.1937	0.0774705	-1.37373	1.11086	Nucleus {ECO:0000269|PubMed:10657252, ECO:0000269|PubMed:12629132}. Cytoplasm {ECO:0000250}. Note=Localizes to the cytoplasm during mitosis following nuclear envelope breakdown at this distinct stage of the cell cycle which allows its interaction with MAP3K3 kinase. {ECO:0000250}.	#N/A
Transforming protein RhoA OS=Homo sapiens GN=RHOA PE=1 SV=1	sp|P61586|RHOA_HUMAN	22 kDa	RHOA	387	P61586	173	169	176	26.2364	25.7718	25.357	27.1013	25.5642	25.6707	26.2095	26.0743	25.5469	26.5365	25.7319	25.1343	0.706959	-0.147105	0.150606	Cell membrane; Lipid-anchor; Cytoplasmic side. Cytoplasm, cytoskeleton. Cleavage furrow. Cytoplasm, cell cortex {ECO:0000269|PubMed:9635436}. Midbody. Cell projection, lamellipodium {ECO:0000250}. Note=Localized to cell-cell contacts in calcium-treated keratinocytes (By similarity). Translocates to the equatorial region before furrow formation in a ECT2-dependent manner. Localizes to the equatori…	#N/A
Phosphatidylethanolamine-binding protein 1 OS=Homo sapiens GN=PEBP1 PE=1 SV=3	sp|P30086|PEBP1_HUMAN	21 kDa	PEBP1	5037	P30086	92	83	93	24.3086	23.4553	22.0696	24.2177	23.8761	22.1972	23.5266	23.7858	21.7307	23.6093	22.2808	20.9949	0.207493	-0.945827	0.682997	Cytoplasm {ECO:0000250}.	#N/A
Nuclear autoantigenic sperm protein OS=Homo sapiens GN=NASP PE=1 SV=2	sp|P49321|NASP_HUMAN	85 kDa	NASP	4678	P49321	759	735	770	23.7314	24.1678	23.0021	23.8423	23.7984	23.3187	24.2447	23.6367	23.3191	23.235	22.5021	23.149	0.0250408	-0.7114	1.60135	Cytoplasm {ECO:0000250|UniProtKB:Q99MD9}. Nucleus {ECO:0000250|UniProtKB:Q99MD9}.	#N/A
Isoform 3 of Heterogeneous nuclear ribonucleoprotein D0 OS=Homo sapiens GN=HNRNPD	sp|Q14103-3|HNRPD_HUMAN (+1)	33 kDa	HNRNPD	3184	Q14103	155	147	158	27.3586	27.3988	26.4505	26.773	26.8777	26.5513	26.6551	26.8624	25.9296	27.1213	27.3796	26.5596	0.404638	0.258264	0.392933	Nucleus. Cytoplasm. Note=Localized in cytoplasmic mRNP granules containing untranslated mRNAs. Component of ribonucleosomes. Cytoplasmic localization oscillates diurnally.	#N/A
Serine/arginine repetitive matrix protein 2 OS=Homo sapiens GN=SRRM2 PE=1 SV=2	sp|Q9UQ35|SRRM2_HUMAN	300 kDa	SRRM2	23524	Q9UQ35	1396	1394	1412	23.3052	23.5916	22.9252	22.8716	22.972	22.9773	23.2747	23.1745	23.1724	23.1689	23.7852	22.9359	0.429615	0.156143	0.366921	Nucleus speckle.	#N/A
40S ribosomal protein S4, X isoform OS=Homo sapiens GN=RPS4X PE=1 SV=2	sp|P62701|RS4X_HUMAN	30 kDa	RPS4X	6191	P62701	87	78	94	25.3762	24.644	23.0467	25.3674	24.6701	23.0433	25.4743	24.4539	23.5394	26.1145	25.1225	23.7515	0.402541	0.594498	0.395189	Cytoplasm {ECO:0000269|PubMed:17289661}. Note=Localized in cytoplasmic mRNP granules containing untranslated mRNAs.	#N/A
Staphylococcal nuclease domain-containing protein 1 OS=Homo sapiens GN=SND1 PE=1 SV=1	sp|Q7KZF4|SND1_HUMAN	102 kDa	SND1	27044	Q7KZF4	163	162	174	24.7187	23.8838	23.2451	24.1646	23.708	22.8203	24.4337	23.9233	21.8458	23.7311	23.3581	22.1127	0.352068	-0.570853	0.453374	Cytoplasm {ECO:0000269|PubMed:17081065}. Nucleus {ECO:0000269|PubMed:17081065}. Melanosome {ECO:0000269|PubMed:17081065}. Note=In IL-4 stimulated cells colocalizes with STAT6 in the nucleus. Identified by mass spectrometry in melanosome fractions from stage I to stage IV.	Cytoplasm (APE, Supportive)
Far upstream element-binding protein 2 OS=Homo sapiens GN=KHSRP PE=1 SV=4	sp|Q92945|FUBP2_HUMAN	73 kDa	KHSRP	8570	Q92945	239	217	244	24.8296	25.5584	24.2862	25.0747	24.8851	24.1077	25.3423	24.722	24.4505	24.6857	24.8235	24.589	0.717209	-0.106896	0.144354	Nucleus {ECO:0000269|PubMed:19198587}. Cytoplasm {ECO:0000269|PubMed:19198587}. Note=A small proportion is also found in the cytoplasm of neuronal cell bodies and dendrites. {ECO:0000250}.	#N/A
Isoform 2 of Glycogen phosphorylase, liver form OS=Homo sapiens GN=PYGL	sp|P06737-2|PYGL_HUMAN (+1)	93 kDa	PYGL	5836	P06737	731	727	737	24.2701	24.7282	23.2202	24.2836	24.026	22.6991	24.0595	23.6585	22.2518	23.7618	23.1514	21.9082	0.211701	-0.748083	0.674277		#N/A
Serpin H1 OS=Homo sapiens GN=SERPINH1 PE=1 SV=2	sp|P50454|SERPH_HUMAN	46 kDa	SERPINH1	871	P50454	258	253	263	23.9494	23.6343	22.8222	23.9814	22.7928	23.3631	23.3496	22.6379	23.2169	23.2524	22.3209	22.8737	0.162617	-0.489624	0.788835	Endoplasmic reticulum lumen.	#N/A
Ras-related protein Rab-10 OS=Homo sapiens GN=RAB10 PE=1 SV=1	sp|P61026|RAB10_HUMAN	23 kDa	RAB10	10890	P61026	83,86	81	95	18.1657	17.9969	NaN	NaN	NaN	NaN	18.3264	17.9839	NaN	19.6026	NaN	NaN	#DIV/0!	1.48439	#DIV/0!	Cytoplasmic vesicle membrane {ECO:0000305}; Lipid-anchor {ECO:0000305}; Cytoplasmic side {ECO:0000305}. Golgi apparatus membrane {ECO:0000269|PubMed:23263280}. Golgi apparatus, trans-Golgi network membrane {ECO:0000250|UniProtKB:P24409}. Endosome membrane {ECO:0000269|PubMed:16641372}. Recycling endosome membrane {ECO:0000250|UniProtKB:P24409}. Cytoplasmic vesicle, phagosome membrane {ECO:0000250…	#N/A
Isoform 2 of General transcription factor II-I OS=Homo sapiens GN=GTF2I	sp|P78347-2|GTF2I_HUMAN (+3)	108 kDa	GTF2I	2969	P78347	885	876	886	24.4406	24.5869	22.938	24.3136	24.2072	23.266	NaN	24.032	21.6151	23.9356	23.7675	23.0204	0.875851	-0.100423	0.0575698	Cytoplasm {ECO:0000269|PubMed:10373551}. Nucleus {ECO:0000255|PROSITE-ProRule:PRU00484, ECO:0000269|PubMed:10373551}. Note=Colocalizes with BTK in the cytoplasm.	#N/A
Isoform 3 of Cytoskeleton-associated protein 5 OS=Homo sapiens GN=CKAP5	sp|Q14008-3|CKAP5_HUMAN (+1)	226 kDa	CKAP5	9793	Q14008	1577	1574	1593	23.5281	23.5475	23.0227	23.2383	23.4389	23.149	23.2309	23.1571	23.0893	21.3351	22.1379	23.1521	0.00491397	-1.05849	2.30857	Cytoplasm, cytoskeleton, microtubule organizing center, centrosome {ECO:0000269|PubMed:21646404, ECO:0000269|PubMed:25596274, ECO:0000269|PubMed:9570755}. Cytoplasm, cytoskeleton, spindle pole {ECO:0000269|PubMed:21646404}. Cytoplasm, cytoskeleton, spindle {ECO:0000269|PubMed:21297582, ECO:0000269|PubMed:25596274, ECO:0000269|PubMed:9570755}. Chromosome, centromere, kinetochore {ECO:0000269|PubMe…	#N/A
Ras-related protein Rab-1A OS=Homo sapiens GN=RAB1A PE=1 SV=3	sp|P62820|RAB1A_HUMAN	23 kDa	RAB1A	5861	P62820	176	176	187	23.6716	23.3782	22.6497	24.2874	23.4331	23.1886	24.4016	24.4603	23.4043	24.6686	24.4682	23.6898	0.148397	0.622736	0.828576	Golgi apparatus {ECO:0000269|PubMed:22939626}. Endoplasmic reticulum {ECO:0000269|PubMed:22939626}. Early endosome {ECO:0000269|PubMed:21303926}. Cytoplasm, cytosol {ECO:0000303|PubMed:19942850}. Membrane {ECO:0000269|PubMed:19942850, ECO:0000269|PubMed:23815289}. Melanosome {ECO:0000250|UniProtKB:P62821}. Note=Alternates between membrane-associated and cytosolic forms. {ECO:0000303|PubMed:199428…	#N/A
Transferrin receptor protein 1 OS=Homo sapiens GN=TFRC PE=1 SV=2	sp|P02786|TFR1_HUMAN	85 kDa	TFRC	7037	P02786	432	429	439	22.5429	21.5542	22.8515	23.2015	20.5477	21.967	22.626	21.6707	21.7589	23.8512	23.7708	23.3785	0.00888919	1.58678	2.05114	Cell membrane {ECO:0000269|PubMed:17081065}; Single-pass type II membrane protein {ECO:0000269|PubMed:17081065}. Melanosome {ECO:0000269|PubMed:17081065}. Note=Identified by mass spectrometry in melanosome fractions from stage I to stage IV. {ECO:0000269|PubMed:17081065}.; Transferrin receptor protein 1, serum form: Secreted {ECO:0000269|PubMed:17081065}.	#N/A
Eukaryotic initiation factor 4A-III OS=Homo sapiens GN=EIF4A3 PE=1 SV=4	sp|P38919|IF4A3_HUMAN	47 kDa	EIF4A3	9775	P38919	403	391	411	25.7879	25.4758	24.7032	25.3411	25.3576	25.0463	25.1384	25.6141	24.0939	25.0074	25.332	24.6471	0.595649	-0.177656	0.22501	Nucleus {ECO:0000269|PubMed:11991638, ECO:0000269|PubMed:22961380, ECO:0000269|PubMed:28076346, ECO:0000269|PubMed:28502770}. Nucleus speckle {ECO:0000269|PubMed:10623621}. Cytoplasm {ECO:0000250|UniProtKB:Q3B8Q2}. Note=Nucleocytoplasmic shuttling protein. Travels to the cytoplasm as part of the exon junction complex (EJC) bound to mRNA. Detected in dendritic layer as well as the nuclear and cyto…	#N/A
Isoform 2 of Myb-binding protein 1A OS=Homo sapiens GN=MYBBP1A	sp|Q9BQG0-2|MBB1A_HUMAN	149 kDa	MYBBP1A	10514	Q9BQG0	786	769	801	23.7701	23.2953	23.834	22.8517	23.5941	23.7915	23.8426	23.5622	23.4973	23.7928	24.1374	23.9322	0.0755377	0.394256	1.12184	Cytoplasm {ECO:0000269|PubMed:12429849}. Nucleus {ECO:0000269|PubMed:12429849}. Nucleus, nucleolus {ECO:0000269|PubMed:12429849}. Note=Shuttles between the nucleus and cytoplasm. Nuclear import may be mediated by KPNA2, while export appears to depend partially on XPO1/CRM1 (By similarity). Predominantly nucleolar. {ECO:0000250|UniProtKB:Q7TPV4}.	#N/A
Aldose reductase OS=Homo sapiens GN=AKR1B1 PE=1 SV=3	sp|P15121|ALDR_HUMAN	36 kDa	AKR1B1	231	P15121	169	156	177	25.6784	25.5556	23.8487	26.0236	25.7918	24.6385	26.018	25.811	24.0738	24.9003	24.4534	22.9837	0.0774605	-1.15856	1.11092	Cytoplasm.	#N/A
Tubulin beta-4B chain OS=Homo sapiens GN=TUBB4B PE=1 SV=1	sp|P68371|TBB4B_HUMAN	50 kDa	TUBB4B	10383	P68371	293	283	297	30.1513	30.1105	29.1941	30.1279	29.9693	29.3235	29.9928	29.7858	29.3052	29.413	28.9285	28.5107	0.0121936	-0.822623	1.91387	Cytoplasm, cytoskeleton.	#N/A
Aspartate aminotransferase, mitochondrial OS=Homo sapiens GN=GOT2 PE=1 SV=3	sp|P00505|AATM_HUMAN	48 kDa	GOT2	2806	P00505	174	171	180	25.9684	25.8898	24.9924	25.771	25.853	24.5909	25.7351	26.0494	24.8425	26.1794	25.8827	25.1699	0.554196	0.222625	0.256337	Mitochondrion matrix {ECO:0000269|PubMed:9537447}. Cell membrane {ECO:0000269|PubMed:9537447}. Note=Exposure to alcohol promotes translocation to the cell membrane.	0
DNA replication licensing factor MCM4 OS=Homo sapiens GN=MCM4 PE=1 SV=5	sp|P33991|MCM4_HUMAN	97 kDa	MCM4	4173	P33991	699	689	701	23.637	23.2331	23.1382	23.7082	23.0884	22.3204	23.0725	21.8694	23.0734	22.9075	22.3016	22.5168	0.250084	-0.440313	0.601914	Nucleus {ECO:0000250}.	#N/A
Isoleucine--tRNA ligase, cytoplasmic OS=Homo sapiens GN=IARS PE=1 SV=2	sp|P41252|SYIC_HUMAN	145 kDa	IARS	3376	P41252	899	894	903	22.4352	23.7783	21.5914	22.6579	23.2444	21.9009	24.1286	23.8982	19.4088	23.1941	22.4089	21.3589	0.800622	-0.239752	0.0965723	Cytoplasm {ECO:0000269|PubMed:27426735, ECO:0000269|PubMed:7721108}. Cytoplasm, cytosol {ECO:0000269|PubMed:19289464}.	#N/A
Moesin OS=Homo sapiens GN=MSN PE=1 SV=3	sp|P26038|MOES_HUMAN	68 kDa	MSN	4478	P26038	348	343	350	24.9832	24.4973	24.8954	24.9286	24.5703	24.2083	24.9345	24.9791	24.8851	24.3531	24.3657	23.7777	0.0107303	-0.599127	1.96939	Cell membrane {ECO:0000269|PubMed:18586956}; Peripheral membrane protein {ECO:0000250|UniProtKB:P26041}; Cytoplasmic side {ECO:0000250|UniProtKB:P26041}. Cytoplasm, cytoskeleton {ECO:0000250|UniProtKB:P26041}. Apical cell membrane {ECO:0000250|UniProtKB:P26041}; Peripheral membrane protein {ECO:0000250|UniProtKB:P26041}; Cytoplasmic side {ECO:0000250|UniProtKB:P26041}. Cell projection, microvillu…	#N/A
Isoform 2 of 6-phosphogluconate dehydrogenase, decarboxylating OS=Homo sapiens GN=PGD	sp|P52209-2|6PGD_HUMAN (+1)	52 kDa	PGD	5226	P52209	424	422	434	25.6292	25.1057	24	25.4243	24.7717	24.215	25.0202	24.6024	24.3846	24.2033	23.6329	22.2927	0.00901049	-1.41849	2.04525	Cytoplasm {ECO:0000250}.	#N/A
Hypoxia up-regulated protein 1 OS=Homo sapiens GN=HYOU1 PE=1 SV=1	sp|Q9Y4L1|HYOU1_HUMAN	111 kDa	HYOU1	10525	Q9Y4L1	88	80	91	23.4628	24.5068	22.8878	23.5921	23.4068	22.0751	25.0952	23.7525	22.1724	25.1019	25.7071	24.4738	0.0227991	1.65524	1.64208	Endoplasmic reticulum lumen.	#N/A
Carbonic anhydrase 2 OS=Homo sapiens GN=CA2 PE=1 SV=2	sp|P00918|CAH2_HUMAN	29 kDa	CA2	760	P00918	240	227	251	23.8033	22.8763	20.694	23.7892	22.9332	21.1547	23.895	22.8285	20.8338	22.3245	21.8977	20.2604	0.245054	-1.04	0.610738	Cytoplasm {ECO:0000269|PubMed:15990874}. Cell membrane {ECO:0000269|PubMed:15990874}. Note=Colocalized with SLC26A6 at the surface of the cell membrane in order to form a bicarbonate transport metabolon. Displaced from the cytosolic surface of the cell membrane by PKC in phorbol myristate acetate (PMA)-induced cells.	#N/A
Kinectin OS=Homo sapiens GN=KTN1 PE=1 SV=1	sp|Q86UP2|KTN1_HUMAN	156 kDa	KTN1	3895	Q86UP2	569	564	582	23.3262	22.4178	22.1418	22.6642	22.6465	21.5952	22.0619	21.3237	22.38	22.4725	22.4931	22.5654	0.540074	0.226185	0.267547	Endoplasmic reticulum membrane; Single-pass type II membrane protein. Note=Vesicle membrane protein anchored to the endoplasmic reticulum.	#N/A
DNA replication licensing factor MCM7 OS=Homo sapiens GN=MCM7 PE=1 SV=4	sp|P33993|MCM7_HUMAN	81 kDa	MCM7	4176	P33993	237	237	251	24.7188	25.0264	24.1275	24.1644	23.4659	24.1601	24.555	24.4649	23.5885	24.3652	23.5906	23.165	0.152099	-0.545444	0.817875	Nucleus {ECO:0000250}.	#N/A
Cytochrome c OS=Homo sapiens GN=CYCS PE=1 SV=2	sp|P99999|CYC_HUMAN	12 kDa	CYCS	54205	P99999	66	57	73	25.1529	25.8634	18.9692	25.2083	25.275	19.109	25.7084	24.4315	21.4086	25.4585	23.5666	19.8672	0.799096	-0.494344	0.0974012	Mitochondrion intermembrane space. Note=Loosely associated with the inner membrane.	Mitochondria (APE, Supportive)
Electron transfer flavoprotein subunit alpha, mitochondrial OS=Homo sapiens GN=ETFA PE=1 SV=1	sp|P13804|ETFA_HUMAN	35 kDa	ETFA	2108	P13804	261	250	268	24.8201	NaN	23.4881	24.3194	NaN	24.1328	24.6162	24.396	23.8538	24.3422	24.7122	25.0027	0.161789	0.453381	0.791052	Mitochondrion matrix {ECO:0000305}.	Mitochondria (APE, Supportive)
Probable ATP-dependent RNA helicase DDX17 OS=Homo sapiens GN=DDX17 PE=1 SV=2	sp|Q92841|DDX17_HUMAN	80 kDa	DDX17	10521	Q92841	80	69	81	25.816	25.0604	25.3011	25.1025	24.6152	23.351	25.5371	24.7875	24.702	25.6186	25.9001	25.0503	0.200961	0.603777	0.696888	Nucleus {ECO:0000269|PubMed:12138182, ECO:0000269|PubMed:12595555, ECO:0000269|PubMed:17226766, ECO:0000269|PubMed:17699760, ECO:0000269|PubMed:19995069, ECO:0000269|PubMed:22002106, ECO:0000269|PubMed:24581491, ECO:0000269|PubMed:25126784}. Nucleus, nucleolus {ECO:0000269|PubMed:17226766, ECO:0000269|PubMed:22002106}. Cytoplasm, cytosol {ECO:0000269|PubMed:25126784}. Note=In the course of bunyav…	#N/A
Desmoplakin OS=Homo sapiens GN=DSP PE=1 SV=3	sp|P15924|DESP_HUMAN	332 kDa	DSP	1832	P15924	783	772	785	21.9903	21.4797	19.5588	21.3205	22.4659	21.0885	21.6529	20.4467	20.9513	20.7313	19.5091	19.268	0.0336473	-1.38107	1.47305	Cell junction, desmosome {ECO:0000269|PubMed:12802069}. Cytoplasm, cytoskeleton {ECO:0000269|PubMed:12802069}. Cell membrane {ECO:0000250|UniProtKB:E9Q557}. Note=Innermost portion of the desmosomal plaque. Colocalizes with epidermal KRT5-KRT14 and simple KRT8-KRT18 keratins and VIM intermediate filaments network (PubMed:12802069). Localizes at the intercalated disk in cardiomyocytes (By similarit…	#N/A
DnaJ homolog subfamily A member 1 OS=Homo sapiens GN=DNAJA1 PE=1 SV=2	sp|P31689|DNJA1_HUMAN	45 kDa	DNAJA1	3301	P31689	85	74	97	23.0763	22.8914	22.2523	23.0729	22.445	21.4516	23.1011	23.4056	21.426	22.8579	22.7999	21.5317	0.731649	-0.172657	0.135697	Membrane {ECO:0000305|PubMed:10816573}; Lipid-anchor {ECO:0000305|PubMed:10816573}. Cytoplasm {ECO:0000269|PubMed:10816573}. Microsome {ECO:0000250}. Nucleus {ECO:0000269|PubMed:10816573}. Cytoplasm, perinuclear region {ECO:0000269|PubMed:10816573}. Mitochondrion {ECO:0000250}. Note=Primarily associated with microsomes. A minor proportion is associated with mitochondria (By similarity). Primarily…	#N/A
Isoform 2 of B-cell receptor-associated protein 31 OS=Homo sapiens GN=BCAP31	sp|P51572-2|BAP31_HUMAN	35 kDa	BCAP31	10134	P51572	279	272	280	27.2941	26.8624	26.3193	26.5869	26.486	26.0675	26.7393	26.7152	26.2025	26.806	26.9691	26.6373	0.361238	0.218188	0.442207	Endoplasmic reticulum membrane {ECO:0000269|PubMed:9334338, ECO:0000269|PubMed:9396746}; Multi-pass membrane protein {ECO:0000255}. Endoplasmic reticulum-Golgi intermediate compartment membrane {ECO:0000269|PubMed:11042173, ECO:0000269|PubMed:9396746}; Multi-pass membrane protein {ECO:0000255}. Note=May shuttle between the ER and the intermediate compartment/cis-Golgi complex. {ECO:0000269|PubMed…	#N/A
Nuclear pore complex protein Nup205 OS=Homo sapiens GN=NUP205 PE=1 SV=3	sp|Q92621|NU205_HUMAN	228 kDa	NUP205	23165	Q92621	864	860	868	23.1569	23.3927	21.6362	22.8078	23.5619	21.6132	23.1691	22.6236	21.0819	21.3322	19.0222	20.7632	0.00678065	-2.18786	2.16873	Nucleus membrane {ECO:0000269|PubMed:12802065, ECO:0000269|PubMed:15229283}; Peripheral membrane protein {ECO:0000269|PubMed:12802065, ECO:0000269|PubMed:15229283}. Nucleus, nuclear pore complex {ECO:0000269|PubMed:12802065, ECO:0000269|PubMed:15229283, ECO:0000269|PubMed:9348540}. Note=Localized near the center, on both the cytoplasmic and nuclear side, of the NPC core structure. {ECO:0000269|Pu…	#N/A
RuvB-like 2 OS=Homo sapiens GN=RUVBL2 PE=1 SV=3	sp|Q9Y230|RUVB2_HUMAN	51 kDa	RUVBL2	10856	Q9Y230	326	315	330	24.5725	25.1015	23.3442	24.9429	23.8772	24.107	24.3884	24.7017	23.8477	24.6886	24.3095	23.5156	0.70706	-0.149138	0.150544	Nucleus matrix. Nucleus, nucleoplasm. Cytoplasm. Membrane. Note=Mainly localized in the nucleus, associated with nuclear matrix or in the nuclear cytosol. Although it is also present in the cytoplasm and associated with the cell membranes.	#N/A
Insulin receptor substrate 4 OS=Homo sapiens GN=IRS4 PE=1 SV=1	sp|O14654|IRS4_HUMAN	134 kDa	IRS4	8471	O14654	924	914	928	23.3983	23.2571	21.7017	22.7768	22.7973	21.0672	23.1295	22.7123	20.9443	22.4645	23.2475	20.8023	0.718647	-0.249034	0.143484	Cell membrane {ECO:0000269|PubMed:9553137}; Peripheral membrane protein {ECO:0000269|PubMed:9553137}; Cytoplasmic side {ECO:0000269|PubMed:9553137}.	#N/A
Ornithine aminotransferase, mitochondrial OS=Homo sapiens GN=OAT PE=1 SV=1	sp|P04181|OAT_HUMAN	49 kDa	OAT	4942	P04181	228	218	250	22.0101	22.4943	24.0944	21.6154	21.5735	22.1578	22.0445	21.4289	21.5919	22.1507	20.306	22.9435	0.632726	-0.312251	0.198785	Mitochondrion matrix {ECO:0000269|PubMed:23076989}.	0
Heterogeneous nuclear ribonucleoprotein F OS=Homo sapiens GN=HNRNPF PE=1 SV=3	sp|P52597|HNRPF_HUMAN	46 kDa	HNRNPF	3185	P52597	231	231	262	23.3752	22.8945	21.4388	22.8283	21.8016	21.4977	21.9422	22.1094	21.4356	21.7615	22.1698	22.0815	0.748372	-0.142743	0.125883	Nucleus, nucleoplasm.	#N/A
Small nuclear ribonucleoprotein Sm D2 OS=Homo sapiens GN=SNRPD2 PE=1 SV=1	sp|P62316|SMD2_HUMAN	14 kDa	SNRPD2	6633	P62316	11	9	18	27.1169	27.5054	22.5656	27.2483	26.9996	23.965	27.2454	26.6982	23.3772	27.2606	26.8899	24.4239	0.795986	0.333541	0.0990943	Cytoplasm, cytosol {ECO:0000269|PubMed:18984161}. Nucleus {ECO:0000269|PubMed:18984161}. Note=SMN-mediated assembly into core snRNPs occurs in the cytosol before SMN-mediated transport to the nucleus to be included in spliceosomes.	#N/A
Histone-binding protein RBBP7 OS=Homo sapiens GN=RBBP7 PE=1 SV=1	sp|Q16576|RBBP7_HUMAN	48 kDa	RBBP7	5931	Q16576	6	5	14	25.4645	NaN	24.3051	NaN	24.921	24.7463	25.2857	24.578	25.8905	24.7691	23.8669	24.5988	0.132933	-0.615699	0.876368	Nucleus.	#N/A
Isoform 3 of Heterogeneous nuclear ribonucleoprotein A/B OS=Homo sapiens GN=HNRNPAB	sp|Q99729-3|ROAA_HUMAN	31 kDa	HNRNPAB	3182	Q99729	187	172	190	25.5158	26.3482	25.0473	25.0358	25.5532	24.4059	25.0719	24.9963	24.2707	25.5539	26.015	25.4136	0.202957	0.522485	0.692596	Nucleus {ECO:0000269|PubMed:17289661}. Cytoplasm {ECO:0000269|PubMed:17289661}. Note=Localized in cytoplasmic mRNP granules containing untranslated mRNAs.	#N/A
CAD protein OS=Homo sapiens GN=CAD PE=1 SV=3	sp|P27708|PYR1_HUMAN	243 kDa	CAD	790	P27708	1937	1935	1948	23.0422	23.0281	22.3513	22.8512	22.5155	22.127	21.8477	22.6301	22.2299	21.3845	21.7891	20.9748	0.00210804	-1.13087	2.67612	Cytoplasm {ECO:0000269|PubMed:15890648}. Nucleus {ECO:0000269|PubMed:15890648}. Note=Cytosolic and unphosphorylated in resting cells, translocates to the nucleus in response to EGF stimulation, nuclear import promotes optimal cell growth.	#N/A
Microtubule-associated protein 4 OS=Homo sapiens GN=MAP4 PE=1 SV=3	sp|P27816|MAP4_HUMAN	121 kDa	MAP4	4134	P27816	478	465	490	24.9837	25.3329	24.6418	24.8266	24.887	23.8932	25.1827	24.7252	24.0261	24.0926	24.1148	23.5321	0.0240788	-0.808976	1.61837	Cytoplasm, cytoskeleton.	#N/A
Protein mago nashi homolog OS=Homo sapiens GN=MAGOH PE=1 SV=1	sp|P61326|MGN_HUMAN	17 kDa	MAGOH	4116	P61326	57	55	62	21.8579	23.1657	NaN	24.378	NaN	NaN	23.7219	NaN	NaN	23.7803	NaN	NaN	#DIV/0!	0.499403	#DIV/0!	Nucleus {ECO:0000269|PubMed:19324961}. Nucleus speckle {ECO:0000269|PubMed:19324961}. Cytoplasm {ECO:0000269|PubMed:19324961}. Note=Detected in granule-like structures in the dendroplasm (By similarity). Travels to the cytoplasm as part of the exon junction complex (EJC) bound to mRNA. Colocalizes with the core EJC, ALYREF/THOC4, NXF1 and UAP56 in the nucleus and nuclear speckles. {ECO:0000250}.	#N/A
Actin, alpha cardiac muscle 1 OS=Homo sapiens GN=ACTC1 PE=1 SV=1	sp|P68032|ACTC_HUMAN	42 kDa	ACTC1	70	P68032	192	186	193	31.5255	31.7394	30.788	31.1539	31.4228	31.0465	31.1646	31.2326	31.0684	NaN	30.9112	30.6508	0.0627613	-0.456963	1.20231	Cytoplasm, cytoskeleton.	#N/A
Eukaryotic translation initiation factor 3 subunit C OS=Homo sapiens GN=EIF3C PE=1 SV=1	sp|Q99613|EIF3C_HUMAN	105 kDa	EIF3C	8663	Q99613	589,591	587	611	23.5605	22.7099	21.4804	23.6873	23.2217	22.8877	23.5262	23.3692	21.5069	22.5656	22.0286	21.5279	0.142397	-0.842602	0.846498	Cytoplasm {ECO:0000255|HAMAP-Rule:MF_03002}.	#N/A
Microtubule-associated protein RP/EB family member 1 OS=Homo sapiens GN=MAPRE1 PE=1 SV=3	sp|Q15691|MARE1_HUMAN	30 kDa	MAPRE1	22919	Q15691	20	18	34	23.7048	22.7817	20.9332	23.4166	23.8334	20.228	23.4201	23.0106	20.133	21.5751	21.6911	21.3638	0.374267	-0.841286	0.426818	Cytoplasm, cytoskeleton {ECO:0000269|PubMed:10188731, ECO:0000269|PubMed:12388762, ECO:0000269|PubMed:21646404, ECO:0000269|PubMed:28814570, ECO:0000269|PubMed:9724749}. Cytoplasm, cytoskeleton, microtubule organizing center, centrosome {ECO:0000269|PubMed:12388762}. Golgi apparatus {ECO:0000269|PubMed:25217626}. Note=Associated with the microtubule growing distal tips (PubMed:28814570). Recruitm…	#N/A
Isoform 2 of MICOS complex subunit MIC60 OS=Homo sapiens GN=IMMT	sp|Q16891-2|MIC60_HUMAN	83 kDa	IMMT	10989	Q16891	249	247	258	23.4775	NaN	NaN	23.8452	22.9293	22.5694	23.261	NaN	22.7953	24.3607	NaN	NaN	#DIV/0!	1.21444	#DIV/0!	Mitochondrion inner membrane {ECO:0000269|PubMed:25764979, ECO:0000269|PubMed:25997101}; Single-pass membrane protein {ECO:0000255}. Mitochondrion {ECO:0000269|PubMed:25781180}.	Mitochondria (APE, Supportive)
Isoform 2 of Programmed cell death 6-interacting protein OS=Homo sapiens GN=PDCD6IP	sp|Q8WUM4-2|PDC6I_HUMAN (+1)	97 kDa	PDCD6IP	10015	Q8WUM4	548	547	558	23.7389	23.7351	22.6615	23.8118	22.6641	20.9769	24.4578	23.3938	22.2975	23.9598	22.752	22.1324	0.848632	-0.133848	0.0712807	Cytoplasm, cytosol {ECO:0000250|UniProtKB:Q9QZA2}. Melanosome {ECO:0000269|PubMed:17081065}. Cytoplasm, cytoskeleton, microtubule organizing center, centrosome {ECO:0000269|PubMed:17556548, ECO:0000269|PubMed:17853893}. Secreted, exosome {ECO:0000269|PubMed:22660413}. Cell junction, tight junction {ECO:0000250|UniProtKB:Q9WU78}. Midbody, Midbody ring {ECO:0000269|PubMed:17853893, ECO:0000269|PubM…	#N/A
Isoform 2 of Thioredoxin-dependent peroxide reductase, mitochondrial OS=Homo sapiens GN=PRDX3	sp|P30048-2|PRDX3_HUMAN (+1)	26 kDa	PRDX3	10935	P30048	138	131	148	24.918	21.3214	23.2898	24.5408	23.8819	23.7206	24.8192	NaN	22.7934	24.575	23.4653	23.5578	0.788766	0.205367	0.103052	Mitochondrion {ECO:0000250|UniProtKB:P35705}. Cytoplasm {ECO:0000305|PubMed:12492477}. Early endosome {ECO:0000269|PubMed:15750338}. Note=Localizes to early endosomes in a RPS6KC1-dependent manner. {ECO:0000269|PubMed:15750338}.	0
Vigilin OS=Homo sapiens GN=HDLBP PE=1 SV=2	sp|Q00341|VIGLN_HUMAN	141 kDa	HDLBP	3069	Q00341	1244	1241	1260	23.6114	24.0217	22.6154	23.9268	23.3913	22.1748	24.0271	23.3149	22.1808	23.3516	22.4679	22.0839	0.234743	-0.617099	0.629406	Cytoplasm {ECO:0000269|PubMed:8605996}. Nucleus {ECO:0000269|PubMed:8605996}.	#N/A
Leucine--tRNA ligase, cytoplasmic OS=Homo sapiens GN=LARS PE=1 SV=2	sp|Q9P2J5|SYLC_HUMAN	134 kDa	LARS	51520	Q9P2J5	1021	1018	1039	24.0438	23.6842	21.7473	23.0989	23.5331	22.2929	23.7456	23.7599	21.4345	23.0008	22.1596	20.6522	0.135371	-1.10028	0.868474	Cytoplasm {ECO:0000250}.	#N/A
Importin-7 OS=Homo sapiens GN=IPO7 PE=1 SV=1	sp|O95373|IPO7_HUMAN	120 kDa	IPO7	10527	O95373	609	605	626	23.3123	23.205	22.5938	21.9613	22.3718	21.7174	22.3799	23.406	21.9527	21.3122	21.9534	21.9235	0.0645652	-0.814749	1.19	Cytoplasm. Nucleus.	#N/A
40S ribosomal protein S5 OS=Homo sapiens GN=RPS5 PE=1 SV=4	sp|P46782|RS5_HUMAN	23 kDa	RPS5	6193	P46782	77,78	72	81	23.8987	23.5352	23.2799	23.9944	23.5312	22.9625	25.1163	24.9699	24.3616	25.5157	24.9881	24.2325	0.0755427	0.95101	1.12181		#N/A
DNA replication licensing factor MCM2 OS=Homo sapiens GN=MCM2 PE=1 SV=4	sp|P49736|MCM2_HUMAN	102 kDa	MCM2	4171	P49736	167	157	178	24.9584	24.8774	23.8709	25.0064	24.4535	24.0623	25.218	24.3437	23.996	24.4363	24.1701	23.7806	0.226729	-0.402859	0.644494	Nucleus {ECO:0000269|PubMed:8175912}.	#N/A
Puromycin-sensitive aminopeptidase OS=Homo sapiens GN=NPEPPS PE=1 SV=2	sp|P55786|PSA_HUMAN	103 kDa	NPEPPS	9520	P55786	561	559	571	23.5272	23.1845	21.9389	22.9128	22.5803	22.2732	22.6677	23.3975	21.9437	22.1031	21.8301	22.1644	0.0850688	-0.681456	1.07023	Cytoplasm, cytosol {ECO:0000269|PubMed:10978616}. Nucleus {ECO:0000305}.	#N/A
40S ribosomal protein S14 OS=Homo sapiens GN=RPS14 PE=1 SV=3	sp|P62263|RS14_HUMAN	16 kDa	RPS14	6208	P62263	75	64	84	25.7545	25.0725	21.1158	25.7808	24.705	22.1564	26.0639	24.4972	22.0672	26.353	24.6494	22.7781	0.71719	0.458675	0.144366		Cytoplasm (APE, Supportive)
Golgin subfamily B member 1 OS=Homo sapiens GN=GOLGB1 PE=1 SV=2	sp|Q14789|GOGB1_HUMAN	376 kDa	GOLGB1	2804	Q14789	2485	2483	2494	21.493	21.5618	17.7165	NaN	NaN	NaN	21.1109	20.0953	NaN	NaN	NaN	NaN	#DIV/0!	#DIV/0!	#DIV/0!	Golgi apparatus membrane; Single-pass type I membrane protein.	#N/A
ATP synthase subunit O, mitochondrial OS=Homo sapiens GN=ATP5O PE=1 SV=1	sp|P48047|ATPO_HUMAN	23 kDa	ATP5O	539	P48047	132	118	136	24.1069	24.3267	23.7899	25.6659	24.469	24.7169	25.2601	25.4451	23.7316	26.1147	25.2478	24.0019	0.358755	0.509005	0.445202	Mitochondrion {ECO:0000250}. Mitochondrion inner membrane {ECO:0000250}.	Mitochondria (APE, Supportive)
Ras-related protein Rap-1b OS=Homo sapiens GN=RAP1B PE=1 SV=1	sp|P61224|RAP1B_HUMAN	21 kDa	RAP1B	5908	P61224	92	86	98	23.6139	NaN	NaN	22.0226	NaN	NaN	NaN	NaN	NaN	23.1955	NaN	NaN	#DIV/0!	0.377237	#DIV/0!	Cell membrane. Cytoplasm, cytosol. Cell junction. Note=May shuttle between plasma membrane and cytosol. Presence of KRIT1 and CDH5 is required for its localization to the cell junction.	#N/A
Heterogeneous nuclear ribonucleoprotein Q OS=Homo sapiens GN=SYNCRIP PE=1 SV=2	sp|O60506|HNRPQ_HUMAN	70 kDa	SYNCRIP	10492	O60506	391	387	412	23.9619	23.517	23.7402	24.1983	24.1096	23.3174	23.8833	23.2026	23.1158	23.4891	23.8062	23.7433	0.975247	0.00775695	0.0108855	Cytoplasm {ECO:0000269|PubMed:11574476, ECO:0000269|PubMed:17289661, ECO:0000269|PubMed:19029303}. Microsome {ECO:0000250|UniProtKB:Q7TMK9}. Endoplasmic reticulum {ECO:0000250}. Nucleus {ECO:0000250|UniProtKB:Q7TMK9}. Note=The tyrosine phosphorylated form bound to RNA is found in microsomes (By similarity). Localized in cytoplasmic mRNP granules containing untranslated mRNAs (By similarity). {ECO…	#N/A
Cytochrome c oxidase subunit 2 OS=Homo sapiens GN=MT-CO2 PE=1 SV=1	sp|P00403|COX2_HUMAN	26 kDa	MT-CO2	4513	P00403	221	218	227	25.9493	26.4603	25.6459	26.0474	26.2951	25.4109	25.5809	26.4852	25.1593	26.2078	26.58	26.1171	0.190794	0.408956	0.719434	Mitochondrion inner membrane; Multi-pass membrane protein.	#N/A
40S ribosomal protein SA OS=Homo sapiens GN=RPSA PE=1 SV=4	sp|P08865|RSSA_HUMAN	33 kDa	RPSA	3921	P08865	198	192	205	24.5781	23.3318	22.183	23.6751	22.9418	22.1481	23.4274	23.41	22.8682	23.4333	23.687	22.8332	0.764644	0.144079	0.116541	Cell membrane. Cytoplasm. Nucleus {ECO:0000255|HAMAP-Rule:MF_03016}. Note=67LR is found at the surface of the plasma membrane, with its C-terminal laminin-binding domain accessible to extracellular ligands. 37LRP is found at the cell surface, in the cytoplasm and in the nucleus (By similarity). Colocalizes with PPP1R16B in the cell membrane. {ECO:0000255|HAMAP-Rule:MF_03016}.	#N/A
Splicing factor 3B subunit 3 OS=Homo sapiens GN=SF3B3 PE=1 SV=4	sp|Q15393|SF3B3_HUMAN	136 kDa	SF3B3	23450	Q15393	1093	1089	1106	22.4589	23.4098	21.4848	23.912	22.3101	22.5103	23.7803	23.0674	21.4401	22.8206	23.0964	22.0682	0.93595	-0.0464556	0.0287474	Nucleus {ECO:0000269|PubMed:11564863, ECO:0000269|PubMed:27720643, ECO:0000269|PubMed:28541300}.	#N/A
Isoform 5 of Protein PRRC2C OS=Homo sapiens GN=PRRC2C	sp|Q9Y520-5|PRC2C_HUMAN (+2)	313 kDa	PRRC2C	23215	Q9Y520	776	774	791	23.9996	23.2083	NaN	NaN	NaN	NaN	NaN	NaN	NaN	22.6242	NaN	NaN	#DIV/0!	-0.979686	#DIV/0!		#N/A
Transmembrane emp24 domain-containing protein 2 OS=Homo sapiens GN=TMED2 PE=1 SV=1	sp|Q15363|TMED2_HUMAN	23 kDa	TMED2	10959	Q15363	133	118	145	25.6515	24.8147	23.137	25.4624	25.2167	23.8986	25.2708	25.4019	23.9152	25.5673	24.9818	23.625	0.964807	-0.0273898	0.0155595	Cytoplasmic vesicle membrane {ECO:0000305}; Single-pass type I membrane protein {ECO:0000255}. Cytoplasmic vesicle, COPI-coated vesicle membrane {ECO:0000269|PubMed:9472029}; Single-pass type I membrane protein {ECO:0000255}. Golgi apparatus, cis-Golgi network membrane {ECO:0000269|PubMed:10852829, ECO:0000269|PubMed:12237308}; Single-pass type I membrane protein {ECO:0000255}. Golgi apparatus, G…	#N/A
Peroxiredoxin-5, mitochondrial OS=Homo sapiens GN=PRDX5 PE=1 SV=4	sp|P30044|PRDX5_HUMAN	22 kDa	PRDX5	25824	P30044	131	129	139	24.4512	NaN	NaN	24.2621	24.3266	NaN	24.1665	24.2651	NaN	NaN	24.3432	NaN	#DIV/0!	0.0488959	#DIV/0!	Isoform Mitochondrial: Mitochondrion {ECO:0000269|PubMed:10521424, ECO:0000269|PubMed:10751410}.; Isoform Cytoplasmic+peroxisomal: Cytoplasm {ECO:0000269|PubMed:10514471, ECO:0000269|PubMed:10751410}. Peroxisome matrix {ECO:0000269|PubMed:10514471, ECO:0000269|PubMed:10521424, ECO:0000269|PubMed:10751410}. Note=Imported into peroxisomes via peroxisomal targeting signal 1 receptor PEX5. {ECO:00002…	Cytoplasm;Mitochondria (APE, Supportive)
Glutathione peroxidase 1 OS=Homo sapiens GN=GPX1 PE=1 SV=4	sp|P07203|GPX1_HUMAN	22 kDa	GPX1	2876	P07203	59	55	64	25.0556	24.6966	23.7897	25.52	24.5054	24.3215	24.7588	24.7838	23.6861	25.0954	24.3839	23.665	0.654876	-0.187184	0.183841	Cytoplasm.	Cytoplasm (APE, Supportive)
Isoform 2 of Elongation factor 1-delta OS=Homo sapiens GN=EEF1D	sp|P29692-2|EF1D_HUMAN	71 kDa	EEF1D	1936	P29692	501	490	502	24.3543	24.2213	24.5045	23.9369	23.9782	24.3506	24.5683	23.8606	23.9854	22.8341	24.0489	22.1056	0.0047622	-1.19939	2.32219	Isoform 2: Nucleus {ECO:0000269|PubMed:21597468}.	#N/A
Peroxisomal multifunctional enzyme type 2 OS=Homo sapiens GN=HSD17B4 PE=1 SV=3	sp|P51659|DHB4_HUMAN	80 kDa	HSD17B4	3295	P51659	264	261	270	22.4254	22.9478	22.5409	23.1957	22.6784	22.2757	23.2657	23.5443	22.4552	23.1569	23.2883	22.671	0.442909	0.224379	0.353686	Peroxisome.	Vesicles (APE, Supportive)
Nuclease-sensitive element-binding protein 1 OS=Homo sapiens GN=YBX1 PE=1 SV=3	sp|P67809|YBOX1_HUMAN	36 kDa	YBX1	4904	P67809	218	205	231	26.5929	26.2777	25.1934	26.2492	26.2208	25.4509	25.9909	26.1402	25.2025	25.6208	25.6851	25.6383	0.386979	-0.276211	0.412313	Cytoplasm. Nucleus. Cytoplasmic granule {ECO:0000269|PubMed:25229427}. Secreted. Note=Localized in cytoplasmic mRNP granules containing untranslated mRNAs. Shuttles between nucleus and cytoplasm. Predominantly cytoplasmic in proliferating cells. Cytotoxic stress and DNA damage enhance translocation to the nucleus. Localized with DDX1, MBNL1 and TIAL1 in stress granules upon stress. Secreted by me…	#N/A
Nuclear pore complex protein Nup93 OS=Homo sapiens GN=NUP93 PE=1 SV=2	sp|Q8N1F7|NUP93_HUMAN	93 kDa	NUP93	9688	Q8N1F7	133	131	141	23.5835	23.3464	22.3921	23.303	22.5817	22.2659	23.1597	22.586	21.667	22.6098	22.3834	22.2688	0.380644	-0.344402	0.419481	Nucleus membrane {ECO:0000250|UniProtKB:Q66HC5}; Peripheral membrane protein {ECO:0000250|UniProtKB:Q66HC5}. Nucleus, nuclear pore complex {ECO:0000269|PubMed:12802065, ECO:0000269|PubMed:15229283, ECO:0000269|PubMed:9348540}. Nucleus envelope {ECO:0000269|PubMed:26878725, ECO:0000269|PubMed:9348540}. Note=Localizes at the nuclear basket and at or near the nuclear entry to the gated channel of th…	#N/A
Isoform 2 of Small nuclear ribonucleoprotein Sm D3 OS=Homo sapiens GN=SNRPD3	sp|P62318-2|SMD3_HUMAN (+1)	13 kDa	SNRPD3	6634	P62318	76	70	78	25.5217	26.2739	20.8655	25.5082	25.4637	21.9103	26.0537	NaN	21.3246	26.2388	25.5311	22.7559	0.639464	0.726729	0.194184	Cytoplasm, cytosol {ECO:0000269|PubMed:18984161}. Nucleus {ECO:0000269|PubMed:18984161}. Note=SMN-mediated assembly into core snRNPs occurs in the cytosol before SMN-mediated transport to the nucleus to be included in spliceosomes.	#N/A
Isoform 2 of Ras-related protein Rab-5C OS=Homo sapiens GN=RAB5C	sp|P51148-2|RAB5C_HUMAN (+1)	27 kDa	RAB5C	5878	P51148	194	176	199	24.5247	24.3321	23.7675	25.5947	24.6923	24.0764	25.4015	25.0265	23.7706	25.5694	25.312	24.2843	0.308021	0.478966	0.51142	Cell membrane {ECO:0000250}; Lipid-anchor {ECO:0000250}; Cytoplasmic side {ECO:0000250}. Early endosome membrane {ECO:0000250}; Lipid-anchor {ECO:0000250}. Melanosome {ECO:0000269|PubMed:17081065}. Note=Identified by mass spectrometry in melanosome fractions from stage I to stage IV.	#N/A
Coatomer subunit beta OS=Homo sapiens GN=COPB1 PE=1 SV=3	sp|P53618|COPB_HUMAN	107 kDa	COPB1	1315	P53618	674	662	679	24.8467	24.461	22.4137	23.7231	24.3149	22.7642	24.6307	22.839	21.8166	23.0692	22.9755	22.2748	0.282083	-0.761272	0.549624	Cytoplasm. Golgi apparatus membrane {ECO:0000269|PubMed:11056392, ECO:0000269|PubMed:17451557, ECO:0000269|PubMed:7573041}; Peripheral membrane protein {ECO:0000269|PubMed:17451557, ECO:0000269|PubMed:18385291, ECO:0000269|PubMed:20056612}; Cytoplasmic side {ECO:0000305}. Cytoplasmic vesicle, COPI-coated vesicle membrane; Peripheral membrane protein {ECO:0000305}; Cytoplasmic side {ECO:0000305}. …	#N/A
Splicing factor 3B subunit 2 OS=Homo sapiens GN=SF3B2 PE=1 SV=2	sp|Q13435|SF3B2_HUMAN	100 kDa	SF3B2	10992	Q13435	260	259	268	24.0026	23.8832	23.3084	23.6788	23.647	23.2132	24.3884	23.4843	22.9506	23.5103	23.8964	23.4859	0.961305	0.0134518	0.0171387	Nucleus {ECO:0000269|PubMed:27720643, ECO:0000269|PubMed:28541300}. Nucleus speckle {ECO:0000269|PubMed:16923959}.	#N/A
Splicing factor 3A subunit 1 OS=Homo sapiens GN=SF3A1 PE=1 SV=1	sp|Q15459|SF3A1_HUMAN	89 kDa	SF3A1	10291	Q15459	750	744	754	24.3943	24.4753	23.657	24.3525	24.242	23.2823	25.1867	24.1852	23.9129	23.674	24.367	23.7301	0.457834	-0.263849	0.339292	Nucleus {ECO:0000250}.	#N/A
D-3-phosphoglycerate dehydrogenase OS=Homo sapiens GN=PHGDH PE=1 SV=4	sp|O43175|SERA_HUMAN	57 kDa	PHGDH	26227	O43175	139	138	146	24.0469	23.3198	22.4747	23.7642	23.1927	22.8145	23.7736	23.3041	23.2255	23.5971	23.5934	21.18	0.318421	-0.533843	0.496999		#N/A
Cytochrome b-c1 complex subunit 2, mitochondrial OS=Homo sapiens GN=UQCRC2 PE=1 SV=3	sp|P22695|QCR2_HUMAN	48 kDa	UQCRC2	7385	P22695	218	218	231	25.9353	25.5785	24.7184	25.5575	25.4597	24.0153	25.4099	25.5937	23.7896	25.1379	25.4948	24.3889	0.824376	-0.110348	0.0838746	Mitochondrion inner membrane; Peripheral membrane protein; Matrix side.	Mitochondria (APE, Supportive)
Adenosylhomocysteinase OS=Homo sapiens GN=AHCY PE=1 SV=4	sp|P23526|SAHH_HUMAN	48 kDa	AHCY	191	P23526	29,33	21	34	24.5742	25.9821	24.1146	24.0121	23.9939	23.8726	24.1587	24.3756	23.6497	23.8382	22.8675	22.2158	0.0188317	-1.32987	1.72511	Cytoplasm {ECO:0000269|PubMed:17081065}. Melanosome {ECO:0000269|PubMed:17081065}. Note=Identified by mass spectrometry in melanosome fractions from stage I to stage IV.	#N/A
Glutamine--tRNA ligase OS=Homo sapiens GN=QARS PE=1 SV=1	sp|P47897|SYQ_HUMAN	88 kDa	QARS	5859	P47897	569	568	576	23.5273	22.8519	22.8923	22.9418	22.0432	21.8004	22.6501	22.5956	21.8796	23.13	22.8765	21.9118	0.873588	0.0636171	0.0586935	Cytoplasm, cytosol {ECO:0000269|PubMed:19289464}. Cytoplasm {ECO:0000269|PubMed:24656866}.	#N/A
Ras-related protein Rab-11B OS=Homo sapiens GN=RAB11B PE=1 SV=4	sp|Q15907|RB11B_HUMAN	24 kDa	RAB11B	9230	Q15907	120	111	125	22.7504	22.669	21.8527	23.558	22.5614	22.3696	22.9054	22.8459	21.5357	23.1434	22.0264	21.5908	0.488659	-0.307388	0.310994	Recycling endosome membrane {ECO:0000250}; Lipid-anchor {ECO:0000250}; Cytoplasmic side {ECO:0000250}. Cytoplasmic vesicle, secretory vesicle, synaptic vesicle membrane {ECO:0000250}; Lipid-anchor {ECO:0000250}; Cytoplasmic side {ECO:0000250}. Cytoplasmic vesicle, phagosome membrane {ECO:0000305|PubMed:21255211}; Lipid-anchor {ECO:0000305|PubMed:21255211}; Cytoplasmic side {ECO:0000305|PubMed:212…	#N/A
Plasminogen activator inhibitor 1 RNA-binding protein OS=Homo sapiens GN=SERBP1 PE=1 SV=2	sp|Q8NC51|PAIRB_HUMAN	45 kDa	SERBP1	26135	Q8NC51	340	330	345	25.6939	24.1083	20.9567	24.2383	24.6766	22.2661	NaN	NaN	22.0878	24.4001	23.6976	20.5537	0.667588	-0.548715	0.175491	Cytoplasm {ECO:0000269|PubMed:12505151}. Nucleus {ECO:0000269|PubMed:12505151}. Cytoplasm, perinuclear region {ECO:0000269|PubMed:12505151}. Note=Also found in perinuclear regions.	#N/A
ATP-dependent RNA helicase DDX3X OS=Homo sapiens GN=DDX3X PE=1 SV=3	sp|O00571|DDX3X_HUMAN	73 kDa	DDX3X	1654	O00571	379	377	387	25.9213	24.9902	25.0727	25.3301	24.9312	23.711	NaN	NaN	24.5499	25.5621	25.3061	24.8483	0.489069	0.309378	0.31063	Nucleus speckle. Cytoplasm. Mitochondrion outer membrane. Note=Located predominantly in nuclear speckles and, at low levels, throughout the cytoplasm. Located to the outer side of nuclear pore complexes (NPC). Shuttles between the nucleus and the cytoplasm in a XPO1 and may be also in a NFX1-dependent manner. Associated with polyadenylated mRNAs in the cytoplasm and the nucleus. Predominantly loc…	#N/A
Nascent polypeptide-associated complex subunit alpha, muscle-specific form OS=Homo sapiens GN=NACA PE=1 SV=1	sp|E9PAV3|NACAM_HUMAN	205 kDa	NACA	4666	E9PAV3	2048	2043	2055	25.8063	25.5313	24.5661	25.5985	25.6363	24.9566	25.8237	25.3965	24.6065	25.0994	25.7309	24.5093	0.553352	-0.211442	0.256998	Cytoplasm {ECO:0000250|UniProtKB:P70670}. Nucleus {ECO:0000250|UniProtKB:P70670}.	#N/A
Cyclin-dependent kinase 1 OS=Homo sapiens GN=CDK1 PE=1 SV=3	sp|P06493|CDK1_HUMAN	34 kDa	CDK1	983	P06493	71	60	75	24.7721	24.0841	23.1373	24.6057	24.2879	22.6903	24.5265	24.0478	23.2651	23.7149	23.272	22.4576	0.129576	-0.787043	0.887475	Nucleus. Cytoplasm. Mitochondrion. Cytoplasm, cytoskeleton, microtubule organizing center, centrosome. Cytoplasm, cytoskeleton, spindle. Note=Cytoplasmic during the interphase. Colocalizes with SIRT2 on centrosome during prophase and on splindle fibers during metaphase of the mitotic cell cycle. Reversibly translocated from cytoplasm to nucleus when phosphorylated before G2-M transition when asso…	#N/A
Activated RNA polymerase II transcriptional coactivator p15 OS=Homo sapiens GN=SUB1 PE=1 SV=3	sp|P53999|TCP4_HUMAN	14 kDa	SUB1	10923	P53999	63	60	68	26.0552	25.9221	21.9616	25.8009	25.7243	23.276	25.5325	25.4345	23.3092	24.9383	24.2944	23.5939	0.596618	-0.50406	0.224304	Nucleus.	#N/A
Arginine--tRNA ligase, cytoplasmic OS=Homo sapiens GN=RARS PE=1 SV=2	sp|P54136|SYRC_HUMAN	75 kDa	RARS	5917	P54136	207	206	213	24.1125	23.6568	22.4873	23.2409	22.8646	21.295	23.8208	23.5602	21.2352	22.5867	23.0531	21.7416	0.503696	-0.458781	0.297832	Cytoplasm {ECO:0000269|PubMed:16055448, ECO:0000269|PubMed:16430231}. Cytoplasm, cytosol {ECO:0000269|PubMed:19289464}.	Cytoplasm (APE, Supportive)
CCR4-NOT transcription complex subunit 1 OS=Homo sapiens GN=CNOT1 PE=1 SV=2	sp|A5YKK6|CNOT1_HUMAN	267 kDa	CNOT1	23019	A5YKK6	1005	1005	1029	22.8088	22.2575	21.4211	22.3365	22.3071	20.3434	23.1971	21.4193	20.7511	21.2851	19.6255	19.8316	0.026811	-1.62393	1.57169	Cytoplasm, P-body {ECO:0000269|PubMed:21976065}. Nucleus {ECO:0000305|PubMed:21976065}. Note=NANOS2 promotes its localization to P-body. {ECO:0000250}.	#N/A
Heterogeneous nuclear ribonucleoprotein H3 OS=Homo sapiens GN=HNRNPH3 PE=1 SV=2	sp|P31942|HNRH3_HUMAN	37 kDa	HNRNPH3	3189	P31942	251	233	253	25.3944	25.3118	25.2063	24.4961	24.9611	25.444	NaN	25.0479	24.9563	25.22	26.3798	25.4455	0.0599001	0.579525	1.22257	Nucleus {ECO:0000269|PubMed:8999868}.	#N/A
Isoform 2 of Glucosidase 2 subunit beta OS=Homo sapiens GN=PRKCSH	sp|P14314-2|GLU2B_HUMAN (+1)	59 kDa	PRKCSH	5589	P14314	130	125	135	24.9743	24.0889	23.9379	24.9962	24.5357	23.8119	25.0206	24.8262	23.7291	25.508	25.9461	25.1483	0.00981702	1.09851	2.00802	Endoplasmic reticulum {ECO:0000255|PROSITE-ProRule:PRU10138}.	#N/A
Isoform SM-B1 of Small nuclear ribonucleoprotein-associated proteins B and B' OS=Homo sapiens GN=SNRPB	sp|P14678-3|RSMB_HUMAN	30 kDa	SNRPB	6628	P14678	80	74	88	26.1842	NaN	NaN	NaN	NaN	NaN	NaN	NaN	24.8712	NaN	26.1136	NaN	#DIV/0!	0.585899	#DIV/0!	Cytoplasm, cytosol {ECO:0000269|PubMed:18984161}. Nucleus {ECO:0000269|PubMed:18984161}. Note=SMN-mediated assembly into core snRNPs occurs in the cytosol before SMN-mediated transport to the nucleus to be included in spliceosomes.	#N/A
Aspartate--tRNA ligase, cytoplasmic OS=Homo sapiens GN=DARS PE=1 SV=2	sp|P14868|SYDC_HUMAN	57 kDa	DARS	1615	P14868	362	357	374	24.4925	24.2865	22.7389	24.6098	23.7337	23.2232	24.3142	24.199	22.9881	24.005	23.3314	22.4958	0.259977	-0.565423	0.585066	Cytoplasm, cytosol {ECO:0000269|PubMed:19289464}.	#N/A
Histidine triad nucleotide-binding protein 1 OS=Homo sapiens GN=HINT1 PE=1 SV=2	sp|P49773|HINT1_HUMAN	14 kDa	HINT1	3094	P49773	96	96	119	24.2843	24.6987	NaN	24.3288	24.3626	17.114	24.8045	23.8093	17.7781	23.7414	23.184	18.9142	0.746636	-0.701028	0.126891	Cytoplasm. Nucleus. Note=Interaction with CDK7 leads to a more nuclear localization.	Cytoplasm (APE, Supportive)
Tyrosine--tRNA ligase, cytoplasmic OS=Homo sapiens GN=YARS PE=1 SV=4	sp|P54577|SYYC_HUMAN	59 kDa	YARS	8565	P54577	211	208	222	24.0687	24.5773	22.9378	23.8729	23.9734	19.9566	22.9441	24.4712	20.9937	22.1438	21.1161	18.3813	0.0468636	-2.54133	1.32916	Cytoplasm {ECO:0000269|PubMed:16429158}.	#N/A
Isoform Beta of Apoptosis regulator BAX OS=Homo sapiens GN=BAX	sp|Q07812-2|BAX_HUMAN	24 kDa	BAX	581	Q07812	20	10	21	25.2013	24.9329	23.8922	25.2406	24.7524	24.1513	25.0019	24.899	24.1043	25.2096	25.0433	24.3193	0.617778	0.171178	0.209168	Isoform Alpha: Mitochondrion membrane; Single-pass membrane protein. Cytoplasm {ECO:0000269|PubMed:27558414}. Note=Colocalizes with 14-3-3 proteins in the cytoplasm. Under stress conditions, undergoes a conformation change that causes release from JNK-phosphorylated 14-3-3 proteins and translocation to the mitochondrion membrane.; Isoform Beta: Cytoplasm.; Isoform Gamma: Cytoplasm.; Isoform Delta…	0
Isoform 1 of Ubiquitin-conjugating enzyme E2 variant 1 OS=Homo sapiens GN=UBE2V1	sp|Q13404-1|UB2V1_HUMAN	26 kDa	UBE2V1	387522	Q13404	117	101	121	25.2967	25.233	NaN	25.2343	25.0383	NaN	24.8618	24.7912	NaN	24.4048	NaN	NaN	#DIV/0!	-0.671045	#DIV/0!	Nucleus {ECO:0000269|PubMed:11076860, ECO:0000269|PubMed:9305758}. Note=Excluded from the nucleolus.	#N/A
Multifunctional protein ADE2 OS=Homo sapiens GN=PAICS PE=1 SV=3	sp|P22234|PUR6_HUMAN	47 kDa	PAICS	10606	P22234	251	243	253	23.7784	25.9038	24.962	25.6081	25.7582	NaN	25.4229	NaN	NaN	21.9525	NaN	NaN	#DIV/0!	-3.2864	#DIV/0!		Cytoplasm (APE, Uncertain)
Eukaryotic translation initiation factor 5B OS=Homo sapiens GN=EIF5B PE=1 SV=4	sp|O60841|IF2P_HUMAN	139 kDa	EIF5B	9669	O60841	1048	1044	1055	23.3981	23.0744	21.1413	22.9173	22.7054	21.9178	23.1475	22.5853	22.1851	22.6037	21.638	20.6392	0.0987285	-0.936619	1.00556	Cytoplasm {ECO:0000250|UniProtKB:Q05D44}.	#N/A
Glutamate dehydrogenase 1, mitochondrial OS=Homo sapiens GN=GLUD1 PE=1 SV=2	sp|P00367|DHE3_HUMAN	61 kDa	GLUD1	2746	P00367	514	504	516	24.0584	24.7917	24.1792	23.9514	23.8725	23.3407	24.0347	24.2573	23.2928	24.4479	24.7768	23.9886	0.17983	0.42903	0.745138	Mitochondrion matrix.	0
Y-box-binding protein 3 OS=Homo sapiens GN=YBX3 PE=1 SV=4	sp|P16989|YBOX3_HUMAN	40 kDa	YBX3	8531	P16989	267	259	283	21.9942	22.6577	22.293	22.4242	20.4861	21.4641	21.8107	20.1186	21.1659	21.8337	20.6389	20.6546	0.341663	-0.559211	0.466402	Cytoplasm. Nucleus.	#N/A
Trifunctional enzyme subunit alpha, mitochondrial OS=Homo sapiens GN=HADHA PE=1 SV=2	sp|P40939|ECHA_HUMAN	83 kDa	HADHA	3030	P40939	443	441	455	24.5677	24.872	23.1242	24.2193	24.0442	23.0837	24.2486	24.1081	22.4114	24.8984	25.7197	24.3434	0.0544784	1.13393	1.26378	Mitochondrion.	Mitochondria (APE, Supportive)
26S protease regulatory subunit 8 OS=Homo sapiens GN=PSMC5 PE=1 SV=1	sp|P62195|PRS8_HUMAN	46 kDa	PSMC5	5705	P62195	248	240	258	24.4566	NaN	NaN	24.1977	NaN	22.4877	24.1905	NaN	NaN	23.9919	23.4785	22.8422	0.541199	-0.395557	0.266643	Cytoplasm {ECO:0000305}. Nucleus {ECO:0000305}.	#N/A
Ras GTPase-activating protein-binding protein 1 OS=Homo sapiens GN=G3BP1 PE=1 SV=1	sp|Q13283|G3BP1_HUMAN	52 kDa	G3BP1	10146	Q13283	109	108	123	23.443	22.9674	21.3197	23.0377	22.7778	19.787	23.82	22.9981	20.184	22.9545	22.7968	21.8813	0.754985	0.284771	0.122062	Cytoplasm, cytosol {ECO:0000250|UniProtKB:P97855}. Cytoplasm, Stress granule {ECO:0000269|PubMed:12642610, ECO:0000269|PubMed:23953116}. Cell membrane {ECO:0000250}. Nucleus {ECO:0000250}. Note=Cytoplasmic in proliferating cells, can be recruited to the plasma membrane in exponentially growing cells. Cytosolic and partially nuclear in resting cells (By similarity). The unphosphorylated form is re…	#N/A
Cullin-4B OS=Homo sapiens GN=CUL4B PE=1 SV=4	sp|Q13620|CUL4B_HUMAN	104 kDa	CUL4B	8450	Q13620	134	134	158	20.8161	NaN	18.7662	NaN	NaN	19.7541	20.4841	NaN	NaN	NaN	19.7673	NaN	#DIV/0!	-0.187814	#DIV/0!	Nucleus {ECO:0000269|PubMed:18593899, ECO:0000269|PubMed:19801544}.	#N/A
Translationally-controlled tumor protein OS=Homo sapiens GN=TPT1 PE=1 SV=1	sp|P13693|TCTP_HUMAN	20 kDa	TPT1	7178	P13693	13	6	19	25.8696	26.2632	24.7237	26.4256	26.48	25.2982	26.007	26.2726	25.2091	25.3363	25.1729	24.1331	0.0449924	-0.958029	1.34686	Cytoplasm {ECO:0000269|PubMed:9059837}.	#N/A
Macrophage migration inhibitory factor OS=Homo sapiens GN=MIF PE=1 SV=4	sp|P14174|MIF_HUMAN	12 kDa	MIF	4282	P14174	3	1	12	23.789	23.8743	NaN	24.2641	23.4566	NaN	24.0357	23.7502	NaN	23.018	21.9414	NaN	0.00540892	-1.38192	2.26689	Secreted {ECO:0000269|PubMed:15908412, ECO:0000269|PubMed:19454686, ECO:0000269|PubMed:2552447, ECO:0000269|PubMed:8234256}. Cytoplasm {ECO:0000269|PubMed:11089976, ECO:0000269|PubMed:19454686}. Note=Does not have a cleavable signal sequence and is secreted via a specialized, non-classical pathway. Secreted by macrophages upon stimulation by bacterial lipopolysaccharide (LPS), or by M.tuberculosi…	#N/A
Alanine--tRNA ligase, cytoplasmic OS=Homo sapiens GN=AARS PE=1 SV=2	sp|P49588|SYAC_HUMAN	107 kDa	AARS	16	P49588	438	433	445	22.8521	23.7108	22.2415	23.8059	23.5853	22.2667	23.6343	23.8886	22.384	22.8006	22.6147	21.2653	0.0882414	-0.925256	1.05433	Cytoplasm {ECO:0000255|HAMAP-Rule:MF_03133, ECO:0000269|PubMed:27911835}.	#N/A
Eukaryotic translation initiation factor 3 subunit E OS=Homo sapiens GN=EIF3E PE=1 SV=1	sp|P60228|EIF3E_HUMAN	52 kDa	EIF3E	3646	P60228	179	173	191	24.2765	24.6224	24.0922	24.8575	24.2421	23.762	23.6358	24.2776	23.5971	24.1088	23.4997	23.0475	0.0754774	-0.599456	1.12218	Cytoplasm. Nucleus, PML body.	#N/A
Isoform 2 of Transformation/transcription domain-associated protein OS=Homo sapiens GN=TRRAP	sp|Q9Y4A5-2|TRRAP_HUMAN (+1)	434 kDa	TRRAP	8295	Q9Y4A5	1289	1284	1293	21.426	NaN	17.7462	21.4204	NaN	18.9129	NaN	NaN	NaN	NaN	NaN	18.2597	#DIV/0!	-1.61667	#DIV/0!	Nucleus {ECO:0000269|PubMed:11564863, ECO:0000269|PubMed:9708738}.	#N/A
60S ribosomal protein L5 OS=Homo sapiens GN=RPL5 PE=1 SV=3	sp|P46777|RL5_HUMAN	34 kDa	RPL5	6125	P46777	200	198	209	24.9541	23.7973	23.4096	25.1059	23.7322	23.0019	25.3282	24.2364	23.876	24.874	25.4926	23.7059	0.358595	0.530643	0.445396	Cytoplasm {ECO:0000269|PubMed:15469983, ECO:0000269|Ref.7}. Nucleus, nucleolus {ECO:0000269|PubMed:15469983, ECO:0000269|Ref.7}.	#N/A
Methionine--tRNA ligase, cytoplasmic OS=Homo sapiens GN=MARS PE=1 SV=2	sp|P56192|SYMC_HUMAN	101 kDa	MARS	4141	P56192	235	215	242	23.8664	24.07	22.7163	23.8111	23.563	22.8849	23.545	23.677	22.5571	24.0041	23.1521	21.9615	0.426699	-0.370829	0.369878	Cytoplasm, cytosol {ECO:0000269|PubMed:19289464, ECO:0000305|PubMed:26472928}.	#N/A
Eukaryotic translation initiation factor 4 gamma 2 OS=Homo sapiens GN=EIF4G2 PE=1 SV=1	sp|P78344|IF4G2_HUMAN	102 kDa	EIF4G2	1982	P78344	346	333	347	22.0677	NaN	19.0344	20.7589	20.6887	NaN	21.1607	20.842	20.7193	21.2688	21.487	19.8548	0.854561	0.117138	0.0682568		#N/A
Isoform 2 of ELAV-like protein 1 OS=Homo sapiens GN=ELAVL1	sp|Q15717-2|ELAV1_HUMAN	39 kDa	ELAVL1	1994	Q15717	152	148	155	23.5148	23.036	22.5951	21.9808	21.5637	22.8038	23.923	22.6185	22.6026	22.7555	23.5574	23.6933	0.216479	0.597806	0.664584	Cytoplasm {ECO:0000269|PubMed:14517288, ECO:0000269|PubMed:17632515, ECO:0000269|PubMed:18285462, ECO:0000269|PubMed:19029303}. Nucleus {ECO:0000269|PubMed:14517288, ECO:0000269|PubMed:17632515, ECO:0000269|PubMed:18285462}. Note=Translocates into the cytoplasm following phosphorylation by MAPKAPK2 (PubMed:14517288). Likewise, phosphorylation by PRKCD promotes translocation from the nucleus into …	#N/A
Isoform 2 of 26S proteasome non-ATPase regulatory subunit 1 OS=Homo sapiens GN=PSMD1	sp|Q99460-2|PSMD1_HUMAN (+1)	102 kDa	PSMD1	5707	Q99460	675	667	684	24.0044	NaN	NaN	NaN	NaN	NaN	NaN	NaN	NaN	NaN	NaN	NaN	#DIV/0!	#DIV/0!	#DIV/0!		#N/A
Lamina-associated polypeptide 2, isoform alpha OS=Homo sapiens GN=TMPO PE=1 SV=2	sp|P42166|LAP2A_HUMAN	75 kDa	TMPO	7112	P42167	303	291	315	21.8807	21.9494	20.4194	19.4245	21.6689	20.8434	21.5977	21.7483	20.7958	21.608	20.9262	20.969	0.969672	0.0201686	0.0133752	Nucleus. Chromosome. Note=Expressed diffusely throughout the nucleus.	#N/A
Chromobox protein homolog 3 OS=Homo sapiens GN=CBX3 PE=1 SV=4	sp|Q13185|CBX3_HUMAN	21 kDa	CBX3	11335	Q13185	137,140	126	141	23.8799	23.4145	NaN	23.9667	23.4574	22.6828	23.642	23.4283	NaN	23.5814	NaN	22.5681	0.305055	-0.421196	0.515622	Nucleus {ECO:0000305}. Note=Associates with euchromatin and is largely excluded from constitutive heterochromatin. May be associated with microtubules and mitotic poles during mitosis (Potential). {ECO:0000305}.	#N/A
Eukaryotic translation initiation factor 3 subunit I OS=Homo sapiens GN=EIF3I PE=1 SV=1	sp|Q13347|EIF3I_HUMAN	37 kDa	EIF3I	8668	Q13347	202	199	208	25.446	25.331	24.4062	25.2735	25.4709	24.8257	25.5868	25.2126	23.7903	24.9146	24.9646	23.5228	0.214231	-0.570792	0.669118	Cytoplasm {ECO:0000255|HAMAP-Rule:MF_03008}.	#N/A
Structural maintenance of chromosomes protein 1A OS=Homo sapiens GN=SMC1A PE=1 SV=2	sp|Q14683|SMC1A_HUMAN	143 kDa	SMC1A	8243	Q14683	82	78	92	22.5367	22.5758	21.5625	22.4604	22.0325	21.8853	23.2802	22.4633	22.2848	22.4204	22.4893	22.1364	0.983461	0.00631597	0.00724299	Nucleus {ECO:0000269|PubMed:12199140}. Chromosome {ECO:0000269|PubMed:12199140}. Chromosome, centromere, kinetochore {ECO:0000269|PubMed:12199140}. Note=Associates with chromatin. Before prophase it is scattered along chromosome arms. During prophase, most of cohesin complexes dissociate from chromatin probably because of phosphorylation by PLK, except at centromeres, where cohesin complexes rema…	#N/A
Acetyl-CoA acetyltransferase, mitochondrial OS=Homo sapiens GN=ACAT1 PE=1 SV=1	sp|P24752|THIL_HUMAN	45 kDa	ACAT1	38	P24752	91	88	105	25.3716	25.7748	24.173	25.54	24.8196	24.1648	25.164	25.5615	24.451	25.2802	25.6871	25.189	0.3356	0.383162	0.474178	Mitochondrion.	Mitochondria (APE, Supportive)
Isoform 2 of Eukaryotic translation initiation factor 3 subunit B OS=Homo sapiens GN=EIF3B	sp|P55884-2|EIF3B_HUMAN (+1)	99 kDa	EIF3B	8662	P55884	769	763	772	24.7894	23.5544	22.3361	24.4169	23.1841	22.1084	22.4687	23.5339	21.8101	22.6006	22.6722	22.2126	0.329597	-0.638413	0.482017	Cytoplasm {ECO:0000255|HAMAP-Rule:MF_03001}.	#N/A
Isoform 2 of AP-2 complex subunit beta OS=Homo sapiens GN=AP2B1	sp|P63010-2|AP2B1_HUMAN (+1)	106 kDa	AP2B1	163	P63010	175	167	206	24.1524	23.3009	22.5852	24.0585	23.1068	21.8891	24.0456	22.8089	22.56	23.801	23.4972	22.9815	0.607499	0.259078	0.216455	Cell membrane {ECO:0000269|PubMed:14530274}. Membrane, coated pit {ECO:0000269|PubMed:14530274}; Peripheral membrane protein {ECO:0000269|PubMed:14530274}; Cytoplasmic side {ECO:0000269|PubMed:14530274}. Note=AP-2 appears to be excluded from internalizing CCVs and to disengage from sites of endocytosis seconds before internalization of the nascent CCV.	#N/A
Condensin complex subunit 1 OS=Homo sapiens GN=NCAPD2 PE=1 SV=3	sp|Q15021|CND1_HUMAN	157 kDa	NCAPD2	9918	Q15021	56	50	71	22.5612	22.114	21.1521	23.1849	23.5519	21.7123	21.8088	21.3199	20.8286	21.0684	20.2904	19.593	0.0162656	-1.7087	1.78873	Nucleus {ECO:0000269|PubMed:10958694}. Cytoplasm {ECO:0000269|PubMed:10958694}. Chromosome {ECO:0000269|PubMed:10958694}. Note=In interphase cells, the majority of the condensin complex is found in the cytoplasm, while a minority of the complex is associated with chromatin. A subpopulation of the complex however remains associated with chromosome foci in interphase cells. During mitosis, most of …	#N/A
Isoform 2 of Transportin-1 OS=Homo sapiens GN=TNPO1	sp|Q92973-2|TNPO1_HUMAN (+1)	101 kDa	TNPO1	3842	Q92973	241	238	246	21.2992	23.2696	22.8197	NaN	22.6802	21.2979	21.7217	21.47	20.7984	21.1445	21.679	20.895	0.242432	-0.680078	0.615411	Cytoplasm. Nucleus.	#N/A
Isoform 2 of Cytoplasmic dynein 2 heavy chain 1 OS=Homo sapiens GN=DYNC2H1	sp|Q8NCM8-2|DYHC2_HUMAN (+1)	493 kDa	DYNC2H1	79659	Q8NCM8	248	248	261	17.8833	17.9612	17.3468	NaN	NaN	NaN	NaN	NaN	NaN	NaN	NaN	NaN	#DIV/0!	#DIV/0!	#DIV/0!	Cytoplasm, cytoskeleton, cilium axoneme {ECO:0000250|UniProtKB:Q9JJ79}. Cell membrane {ECO:0000250|UniProtKB:Q45VK7}; Peripheral membrane protein {ECO:0000250|UniProtKB:Q45VK7}. Cytoplasm {ECO:0000250|UniProtKB:Q9JJ79}. Note=Localizes to the apical cytoplasm (By similarity). According to PubMed:8666668, it localizes to Golgi apparatus, cytoplasmic vesicle and endoplasmic reticulum (PubMed:8666668…	#N/A
ATP-dependent RNA helicase DDX1 OS=Homo sapiens GN=DDX1 PE=1 SV=2	sp|Q92499|DDX1_HUMAN	82 kDa	DDX1	1653	Q92499	484	473	490	23.6155	23.5861	22.8496	23.3239	23.2772	22.5146	23.0822	22.7473	22.0255	23.0894	22.5724	21.4765	0.147295	-0.622994	0.831811	Nucleus. Cytoplasm. Cytoplasmic granule. Note=Localized with MBNL1, TIAL1 and YBX1 in stress granules upon stress. Localized with CSTF2 in cleavage bodies. Forms large aggregates called DDX1 bodies. Relocalized into multiple foci (IR-induced foci or IRIF) after IR treatment, a process that depends on the presence of chromosomal DNA and/or RNA-DNA duplexes. Relocalized at sites of DNA double-stran…	#N/A
RuvB-like 1 OS=Homo sapiens GN=RUVBL1 PE=1 SV=1	sp|Q9Y265|RUVB1_HUMAN	50 kDa	RUVBL1	8607	Q9Y265	259	233	265	21.146	23.351	23.3798	23.4241	22.6116	22.0452	22.9917	21.8492	22.4857	22.5702	22.6202	22.2578	0.830479	-0.10441	0.0806711	Nucleus matrix. Nucleus, nucleoplasm. Cytoplasm. Membrane. Cytoplasm, cytoskeleton, microtubule organizing center, centrosome. Note=Mainly localized in the nucleus, associated with nuclear matrix or in the nuclear cytosol, although it is also present in the cytoplasm and associated with the cell membranes. In prophase and prometaphase it is located at the centrosome and the branching microtubule …	#N/A
Apoptosis-inducing factor 1, mitochondrial OS=Homo sapiens GN=AIFM1 PE=1 SV=1	sp|O95831|AIFM1_HUMAN	67 kDa	AIFM1	9131	O95831	353	343	355	25.0644	25.0673	24.8887	25.1742	24.5323	24.0407	25.2751	25.0988	NaN	25.6502	26.1683	24.9869	0.0478831	0.709094	1.31982	Mitochondrion intermembrane space. Mitochondrion inner membrane. Cytoplasm. Nucleus. Cytoplasm, perinuclear region. Note=Proteolytic cleavage during or just after translocation into the mitochondrial intermembrane space (IMS) results in the formation of an inner-membrane-anchored mature form (AIFmit). During apoptosis, further proteolytic processing leads to a mature form, which is confined to th…	0
Mitochondrial import receptor subunit TOM40 homolog OS=Homo sapiens GN=TOMM40 PE=1 SV=1	sp|O96008|TOM40_HUMAN	38 kDa	TOMM40	10452	O96008	98	92	102	25.4877	24.9377	23.6352	24.9431	24.6196	23.7422	25.0658	25.2026	22.6725	25.2449	25.948	25.4231	0.0887718	1.06018	1.05172	Mitochondrion outer membrane {ECO:0000269|PubMed:15644312}; Multi-pass membrane protein {ECO:0000255}.	Mitochondria (APE, Supportive)
Isoform 2 of NADH-cytochrome b5 reductase 3 OS=Homo sapiens GN=CYB5R3	sp|P00387-2|NB5R3_HUMAN (+2)	32 kDa	CYB5R3	1727	P00387	234	219	236	24.3252	24.2378	24.2819	24.5176	NaN	24.0344	NaN	NaN	23.7267	NaN	24.4286	24.0412	0.838334	0.0476494	0.0765831	Isoform 1: Endoplasmic reticulum membrane; Lipid-anchor; Cytoplasmic side. Mitochondrion outer membrane; Lipid-anchor; Cytoplasmic side.; Isoform 2: Cytoplasm. Note=Produces the soluble form found in erythrocytes.	Endoplasmic reticulum (APE, Supportive)
Vimentin OS=Homo sapiens GN=VIM PE=1 SV=4	sp|P08670|VIME_HUMAN	54 kDa	VIM	7431	P08670	183	176	184	23.6594	23.4475	22.3104	23.024	21.4488	23.0626	23.5387	23.0245	22.3579	25.3589	25.3806	24.8529	0.000329757	2.3226	3.48181	Cytoplasm {ECO:0000269|PubMed:21465480}.	#N/A
Ubiquitin carboxyl-terminal hydrolase isozyme L1 OS=Homo sapiens GN=UCHL1 PE=1 SV=2	sp|P09936|UCHL1_HUMAN	25 kDa	UCHL1	7345	P09936	179	179	195	26.0342	25.7336	23.4376	25.9637	25.6551	23.5013	25.5873	25.6	23.7549	23.6087	24.4392	22.5821	0.0655747	-1.48637	1.18326	Cytoplasm {ECO:0000269|PubMed:19261853}. Endoplasmic reticulum membrane {ECO:0000269|PubMed:19261853}; Lipid-anchor {ECO:0000269|PubMed:19261853}. Note=About 30% of total UCHL1 is associated with membranes in brain.	#N/A
ADP-ribosylation factor 4 OS=Homo sapiens GN=ARF4 PE=1 SV=3	sp|P18085|ARF4_HUMAN	21 kDa	ARF4	378	P18085	22	20	30	27.9154	27.7738	25.5251	27.9118	27.6655	25.7673	27.6282	27.4302	26.0016	27.4117	26.8365	25.174	0.407413	-0.594707	0.389965	Golgi apparatus. Membrane {ECO:0000305}; Lipid-anchor {ECO:0000305}.	#N/A
60S ribosomal protein L23a OS=Homo sapiens GN=RPL23A PE=1 SV=1	sp|P62750|RL23A_HUMAN	18 kDa	RPL23A	6147	P62750	87	79	88	26.07	24.6055	22.1629	25.7965	24.8846	22.9334	25.2027	24.4435	23.296	25.8347	24.1402	23.6384	0.855793	0.160571	0.067631		#N/A
26S proteasome non-ATPase regulatory subunit 11 OS=Homo sapiens GN=PSMD11 PE=1 SV=3	sp|O00231|PSD11_HUMAN	47 kDa	PSMD11	5717	O00231	260	259	274	23.7097	23.748	22.6692	23.2918	23.2828	21.6836	22.5326	22.9394	21.8233	22.4147	22.065	21.8169	0.128464	-0.754536	0.891219	Nucleus {ECO:0000250}. Cytoplasm, cytosol {ECO:0000250}.	#N/A
Isoform Short of 14-3-3 protein beta/alpha OS=Homo sapiens GN=YWHAB	sp|P31946-2|1433B_HUMAN (+1)	28 kDa	YWHAB	7529	P31946	218	213	222	29.1172	28.4982	28.4313	28.474	28.4201	28.3557	28.6574	NaN	28.2448	NaN	27.7447	27.5159	0.00223166	-0.894564	2.65137	Cytoplasm {ECO:0000269|PubMed:17081065}. Melanosome {ECO:0000269|PubMed:17081065}. Note=Identified by mass spectrometry in melanosome fractions from stage I to stage IV.	#N/A
Deoxyuridine 5'-triphosphate nucleotidohydrolase, mitochondrial OS=Homo sapiens GN=DUT PE=1 SV=4	sp|P33316|DUT_HUMAN	27 kDa	DUT	1854	P33316	149	133	151	23.7595	23.8739	21.9024	24.8242	24.2755	23.9242	23.8441	24.1415	22.8684	23.9503	22.8944	20.4178	0.112365	-1.29178	0.949368	Isoform 2: Nucleus {ECO:0000269|PubMed:8631816, ECO:0000269|PubMed:9070952}.; Isoform 3: Mitochondrion {ECO:0000269|PubMed:8631816, ECO:0000269|PubMed:9070952}.	Nucleus but not nucleoli (APE, Supportive)
DNA replication licensing factor MCM6 OS=Homo sapiens GN=MCM6 PE=1 SV=1	sp|Q14566|MCM6_HUMAN	93 kDa	MCM6	4175	Q14566	477	469	486	24.4357	23.5997	22.5395	23.5482	23.3704	22.4869	23.4692	23.7825	21.636	23.278	22.7864	22.7529	0.608835	-0.268491	0.2155	Nucleus. Note=Binds to chromatin during G1 and detach from it during S phase.	#N/A
Sideroflexin-1 OS=Homo sapiens GN=SFXN1 PE=1 SV=4	sp|Q9H9B4|SFXN1_HUMAN	36 kDa	SFXN1	94081	Q9H9B4	241	234	253	24.1157	24.3987	22.8583	24.3811	24.3816	23.2283	24.6826	24.6131	22.6946	23.5505	24.9826	23.9096	0.679295	0.219353	0.167942	Mitochondrion membrane {ECO:0000250}; Multi-pass membrane protein {ECO:0000250}.	Mitochondria (APE, Supportive)
Proteasome subunit alpha type-5 OS=Homo sapiens GN=PSMA5 PE=1 SV=3	sp|P28066|PSA5_HUMAN	26 kDa	PSMA5	5686	P28066	59	54	66	25.8434	25.6355	24.5413	25.9074	25.6343	24.7617	25.7765	25.4996	24.8677	25.0861	24.9018	24.3543	0.0957898	-0.604528	1.01868	Cytoplasm {ECO:0000269|PubMed:12181345}. Nucleus {ECO:0000269|PubMed:12181345}.	#N/A
Proteasome subunit alpha type-6 OS=Homo sapiens GN=PSMA6 PE=1 SV=1	sp|P60900|PSA6_HUMAN	27 kDa	PSMA6	5687	P60900	131	118	132	19.6213	19.0023	16.296	20.5388	18.5314	NaN	18.8648	18.4549	17.4269	22.7137	19.0133	17.0199	0.431854	0.99026	0.364663	Cytoplasm {ECO:0000269|PubMed:12181345}. Nucleus {ECO:0000269|PubMed:12181345}. Note=Colocalizes with TRIM5 in cytoplasmic bodies. {ECO:0000250|UniProtKB:P60900}.	Nucleus (APE, Supportive)
40S ribosomal protein S11 OS=Homo sapiens GN=RPS11 PE=1 SV=3	sp|P62280|RS11_HUMAN	18 kDa	RPS11	6205	P62280	109	108	118	25.1164	17.9481	NaN	25.1193	NaN	NaN	19.8591	NaN	NaN	25.8799	NaN	NaN	#DIV/0!	3.86922	#DIV/0!		#N/A
Small nuclear ribonucleoprotein Sm D1 OS=Homo sapiens GN=SNRPD1 PE=1 SV=1	sp|P62314|SMD1_HUMAN	13 kDa	SNRPD1	6632	P62314	36	21	41	23.9627	24.7393	21.075	24.7035	23.8178	20.2786	25.1033	23.0024	20.9828	25.0129	22.5378	17.2435	0.381912	-1.47586	0.418036	Cytoplasm, cytosol {ECO:0000269|PubMed:18984161}. Nucleus {ECO:0000269|PubMed:18984161}. Note=SMN-mediated assembly into core snRNPs occurs in the cytosol before SMN-mediated transport to the nucleus to be included in spliceosomes.	#N/A
Isoform 2 of Bifunctional purine biosynthesis protein PURH OS=Homo sapiens GN=ATIC	sp|P31939-2|PUR9_HUMAN (+1)	65 kDa	ATIC	471	P31939	60	50	64	24.0375	NaN	24.8889	24.8548	NaN	NaN	NaN	NaN	NaN	24.1274	23.3331	23.7664	0.0776666	-0.851437	1.10977		Cytoplasm (APE, Supportive)
40S ribosomal protein S19 OS=Homo sapiens GN=RPS19 PE=1 SV=2	sp|P39019|RS19_HUMAN	16 kDa	RPS19	6223	P39019	88	85	94	22.6172	21.9113	NaN	22.0784	21.9946	17.8664	23.065	21.9675	NaN	23.2195	22.357	19.9734	0.865034	0.20705	0.062967	Nucleus {ECO:0000269|PubMed:12586610, ECO:0000269|PubMed:17517689}. Note=Located more specifically in the nucleoli.	#N/A
26S protease regulatory subunit 6B OS=Homo sapiens GN=PSMC4 PE=1 SV=2	sp|P43686|PRS6B_HUMAN	47 kDa	PSMC4	5704	P43686	153	135	174	22.1057	20.7592	21.3077	21.9252	20.844	20.1614	20.3577	21.1816	21.1234	21.2924	19.2989	19.4898	0.0632842	-1.05806	1.1987	Cytoplasm. Nucleus.	#N/A
F-actin-capping protein subunit alpha-1 OS=Homo sapiens GN=CAPZA1 PE=1 SV=3	sp|P52907|CAZA1_HUMAN	33 kDa	CAPZA1	829	P52907	59	48	66	22.6913	22.7588	20.8203	23.5591	23.3153	22.2174	23.4179	23.0338	21.8478	22.375	22.3768	20.8019	0.217157	-0.777818	0.663225	Cytoplasm, cytoskeleton {ECO:0000250}.	#N/A
Isoform 2 of Nuclear mitotic apparatus protein 1 OS=Homo sapiens GN=NUMA1	sp|Q14980-2|NUMA1_HUMAN (+1)	237 kDa	NUMA1	4926	Q14980	989	986	999	21.7392	20.3358	NaN	20.371	20.0852	17.8837	20.9788	21.0769	20.7217	20.9724	21.3592	21.3958	0.249952	0.843427	0.602144	Nucleus {ECO:0000269|PubMed:1541630, ECO:0000269|PubMed:23921553, ECO:0000269|PubMed:27462074}. Nucleus, nucleoplasm {ECO:0000269|PubMed:10811826}. Nucleus matrix {ECO:0000269|PubMed:10075938, ECO:0000269|PubMed:11956313, ECO:0000269|PubMed:1541636, ECO:0000269|PubMed:7962183}. Chromosome {ECO:0000269|PubMed:1541630}. Cytoplasm, cytoskeleton {ECO:0000269|PubMed:11956313, ECO:0000269|PubMed:124453…	#N/A
Nuclear migration protein nudC OS=Homo sapiens GN=NUDC PE=1 SV=1	sp|Q9Y266|NUDC_HUMAN	38 kDa	NUDC	10726	Q9Y266	323	316	327	24.9276	24.7177	23.8264	25.1487	24.614	23.9221	24.5775	24.55	24.5695	24.2933	23.4442	23.9003	0.0423696	-0.660026	1.37295	Cytoplasm, cytoskeleton. Nucleus. Note=In a filamentous pattern adjacent to the nucleus of migrating cerebellar granule cells. Colocalizes with tubulin and dynein and with the microtubule organizing center. Distributed throughout the cytoplasm of non-migrating cells. A small proportion is nuclear, in a punctate pattern.	#N/A
Heterogeneous nuclear ribonucleoprotein R OS=Homo sapiens GN=HNRNPR PE=1 SV=1	sp|O43390|HNRPR_HUMAN	71 kDa	HNRNPR	10236	O43390	19	14	31	23.5998	23.7698	23.4372	23.4955	23.4882	22.5535	23.7464	23.9513	22.9519	NaN	25.0841	24.5674	0.00257576	1.38201	2.5891	Nucleus {ECO:0000250|UniProtKB:Q7TMK9}. Microsome {ECO:0000250|UniProtKB:Q7TMK9}. Nucleus, nucleoplasm {ECO:0000269|PubMed:17289661}. Cytoplasm {ECO:0000269|PubMed:17289661}. Note=Localized in cytoplasmic mRNP granules containing untranslated mRNAs. The tyrosine phosphorylated form bound to RNA is found in microsomes (By similarity). {ECO:0000250|UniProtKB:Q7TMK9, ECO:0000269|PubMed:17289661}.	#N/A
ATP synthase subunit d, mitochondrial OS=Homo sapiens GN=ATP5H PE=1 SV=3	sp|O75947|ATP5H_HUMAN	18 kDa	ATP5H	10476	O75947	119	112	121	23.107	22.7166	21.9771	23.0477	22.9789	21.8496	23.0139	23.2215	20.9047	23.2447	22.9979	22.1563	0.608091	0.264359	0.216031	Mitochondrion. Mitochondrion inner membrane.	Mitochondria (APE, Supportive)
Cathepsin D OS=Homo sapiens GN=CTSD PE=1 SV=1	sp|P07339|CATD_HUMAN	45 kDa	CTSD	1509	P07339	246	236	253	25.4257	24.6547	24.8637	25.3259	24.415	24.9824	25.4937	24.7795	24.9131	25.4215	25.5866	25.6729	0.0260359	0.576585	1.58443	Lysosome. Melanosome. Secreted, extracellular space. Note=Identified by mass spectrometry in melanosome fractions from stage I to stage IV. In aortic samples, detected as an extracellular protein loosely bound to the matrix (PubMed:20551380). {ECO:0000269|PubMed:20551380}.	#N/A
ATP synthase F(0) complex subunit B1, mitochondrial OS=Homo sapiens GN=ATP5F1 PE=1 SV=2	sp|P24539|AT5F1_HUMAN	29 kDa	ATP5F1	515	P24539	215	211	221	24.2987	24.2694	23.2699	24.5268	23.7575	23.8391	24.4492	24.5841	23.2631	24.4911	24.8564	23.5171	0.499891	0.259587	0.301125	Mitochondrion. Mitochondrion inner membrane.	Nucleus but not nucleoli;Mitochondria (APE, Supportive)
60S ribosomal protein L10 OS=Homo sapiens GN=RPL10 PE=1 SV=4	sp|P27635|RL10_HUMAN	25 kDa	RPL10	6134	P27635	184	176	188	26.7222	25.4869	23.9738	27.1446	25.8278	24.5305	26.6836	25.9543	24.8547	27.1686	26.1159	24.79	0.654744	0.338367	0.183929		#N/A
Translocon-associated protein subunit delta OS=Homo sapiens GN=SSR4 PE=1 SV=1	sp|P51571|SSRD_HUMAN	19 kDa	SSR4	6748	P51571	64	61	73	25.1956	24.5534	22.1847	25.2229	24.4665	21.2714	24.7214	24.4728	22.5049	25.4259	24.5867	23.0739	0.592538	0.518456	0.227284	Endoplasmic reticulum membrane; Single-pass type I membrane protein.	#N/A
Ubiquitin-conjugating enzyme E2 N OS=Homo sapiens GN=UBE2N PE=1 SV=1	sp|P61088|UBE2N_HUMAN	17 kDa	UBE2N	7334	P61088	64	54	68	24.4371	25.0328	20.3547	23.8224	24.6771	19.7396	24.7354	24.3207	22.3787	23.8538	23.4839	23.1165	0.865668	0.207104	0.0626488	Nucleus {ECO:0000269|PubMed:19340006}. Cytoplasm {ECO:0000269|PubMed:19340006}.	#N/A
Heat shock 70 kDa protein 6 OS=Homo sapiens GN=HSPA6 PE=1 SV=2	sp|P17066|HSP76_HUMAN	71 kDa	HSPA6	3310	P17066	129	129	157	20.1478	NaN	21.3251	21.5118	20.4683	20.6759	21.7541	19.9816	21.4206	19.5145	NaN	19.864	0.0418766	-1.22136	1.37803		#N/A
26S proteasome non-ATPase regulatory subunit 12 OS=Homo sapiens GN=PSMD12 PE=1 SV=3	sp|O00232|PSD12_HUMAN	53 kDa	PSMD12	5718	O00232	326	317	329	23.2131	24.8411	22.3718	22.5233	22.1197	19.7205	23.3002	22.6371	22.1096	23.1561	20.2521	21.0207	0.277468	-1.0611	0.556787		#N/A
Pre-mRNA-splicing factor ATP-dependent RNA helicase DHX15 OS=Homo sapiens GN=DHX15 PE=1 SV=2	sp|O43143|DHX15_HUMAN	91 kDa	DHX15	1665	O43143	699	692	706	24.4619	24.5888	22.6298	23.9174	23.939	24.4138	23.1537	23.472	23.414	22.1169	23.176	21.9694	0.0117434	-1.35593	1.93021	Nucleus. Nucleus, nucleolus.	#N/A
Isoform 2 of Dolichyl-diphosphooligosaccharide--protein glycosyltransferase subunit 2 OS=Homo sapiens GN=RPN2	sp|P04844-2|RPN2_HUMAN (+1)	68 kDa	RPN2	6185	P04844	187	186	211	20.7852	22.681	23.4891	21.7268	20.7133	21.4237	21.7106	22.1607	21.7828	22.7915	22.1498	21.6397	0.523142	0.3633	0.28138	Endoplasmic reticulum {ECO:0000250|UniProtKB:F1PCT7}. Endoplasmic reticulum membrane; Multi-pass membrane protein {ECO:0000305}.	#N/A
Isoform Long of Proteasome subunit alpha type-1 OS=Homo sapiens GN=PSMA1	sp|P25786-2|PSA1_HUMAN (+1)	30 kDa	PSMA1	5682	P25786	267	250	269	24.4526	23.8072	23.5861	24.2883	23.7923	23.4967	23.739	23.5456	23.758	22.9883	22.8513	23.2243	0.00267227	-0.808243	2.57312	Cytoplasm {ECO:0000269|PubMed:12181345}. Nucleus {ECO:0000269|PubMed:12181345}.	#N/A
Isoform 2 of 40S ribosomal protein S24 OS=Homo sapiens GN=RPS24	sp|P62847-2|RS24_HUMAN (+3)	15 kDa	RPS24	6229	P62847	23	21	32	26.1389	25.2087	21.1367	NaN	25.187	21.7671	25.9432	24.7764	22.0931	26.3446	24.7788	NaN	0.345735	1.5303	0.461257		#N/A
Adenylyl cyclase-associated protein 1 OS=Homo sapiens GN=CAP1 PE=1 SV=5	sp|Q01518|CAP1_HUMAN	52 kDa	CAP1	10487	Q01518	157	156	167	24.1727	23.836	22.9449	23.8815	23.3955	23.1532	23.5065	23.4886	23.6223	23.7244	21.5987	22.8165	0.0558103	-0.84246	1.25329	Cell membrane {ECO:0000250}; Peripheral membrane protein {ECO:0000250}.	#N/A
Isoform 2 of Voltage-dependent anion-selective channel protein 3 OS=Homo sapiens GN=VDAC3	sp|Q9Y277-2|VDAC3_HUMAN (+1)	31 kDa	VDAC3	7419	Q9Y277	26	21	28	24.25	22.6601	NaN	22.6049	22.8038	21.6945	NaN	NaN	21.2629	NaN	25.0181	23.2775	0.116509	1.60179	0.93364	Mitochondrion outer membrane.	Mitochondria (APE, Supportive)
60S acidic ribosomal protein P0 OS=Homo sapiens GN=RPLP0 PE=1 SV=1	sp|P05388|RLA0_HUMAN	34 kDa	RPLP0	6175	P05388	101	93	106	20.0798	21.0044	21.3116	21.9792	18.3896	20.3798	22.8082	19.8944	21.7903	20.2215	21.808	21.6012	0.672295	0.361639	0.17244	Nucleus {ECO:0000269|PubMed:19188445}. Cytoplasm {ECO:0000269|PubMed:19188445}. Note=Localized in cytoplasmic mRNP granules containing untranslated mRNAs (PubMed:19188445, PubMed:17289661). {ECO:0000269|PubMed:17289661, ECO:0000269|PubMed:19188445}.	#N/A
Isoform 2 of Ribose-phosphate pyrophosphokinase 2 OS=Homo sapiens GN=PRPS2	sp|P11908-2|PRPS2_HUMAN (+1)	35 kDa	PRPS2	5634	P11908	297	290	304	25.0027	24.3161	24.0673	24.3213	24.6065	23.6765	24.4247	23.9332	24.0052	NaN	NaN	22.5372	#DIV/0!	-1.72432	#DIV/0!		#N/A
Probable ATP-dependent RNA helicase DDX5 OS=Homo sapiens GN=DDX5 PE=1 SV=1	sp|P17844|DDX5_HUMAN	69 kDa	DDX5	1655	P17844	333,337	332	340	25.8839	24.9595	25.1825	25.1082	24.3579	22.7049	25.507	24.8715	24.4254	25.6186	25.8184	24.8025	0.289147	0.635266	0.538881	Nucleus, nucleolus {ECO:0000269|PubMed:10837141, ECO:0000269|PubMed:1996094}.	#N/A
DNA replication licensing factor MCM5 OS=Homo sapiens GN=MCM5 PE=1 SV=5	sp|P33992|MCM5_HUMAN	82 kDa	MCM5	4174	P33992	507	500	513	23.5698	24.2215	23.7447	23.8938	22.9122	23.5369	24.301	24.5119	22.8351	23.1582	23.9377	23.7377	0.763807	-0.113997	0.117016	Nucleus {ECO:0000269|PubMed:28198391}. Cytoplasm, cytosol {ECO:0000269|PubMed:28198391}.	#N/A
Isoform 2 of Nucleosome assembly protein 1-like 1 OS=Homo sapiens GN=NAP1L1	sp|P55209-2|NP1L1_HUMAN (+1)	43 kDa	NAP1L1	4673	P55209	184	177	194	24.5742	23.4812	23.0348	24.5095	23.3903	22.7824	24.7305	NaN	23.9173	NaN	24.4904	23.2627	0.905006	0.074053	0.0433487	Nucleus {ECO:0000269|PubMed:17081065}. Melanosome {ECO:0000269|PubMed:17081065}. Note=Identified by mass spectrometry in melanosome fractions from stage I to stage IV.	#N/A
Protein unc-45 homolog A OS=Homo sapiens GN=UNC45A PE=1 SV=1	sp|Q9H3U1|UN45A_HUMAN	103 kDa	UNC45A	55898	Q9H3U1	191	188	202	21.3576	NaN	NaN	21.8901	20.7796	NaN	22.7431	NaN	19.7294	NaN	19.7274	NaN	#DIV/0!	-1.57257	#DIV/0!	Cytoplasm {ECO:0000269|PubMed:16478993}. Cytoplasm, perinuclear region {ECO:0000269|PubMed:16478993}. Nucleus {ECO:0000269|PubMed:16478993}. Note=Predominant in the perinuclear region. Little protein in the nucleus.	#N/A
Proteasome subunit alpha type-7 OS=Homo sapiens GN=PSMA7 PE=1 SV=1	sp|O14818|PSA7_HUMAN	28 kDa	PSMA7	5688	O14818	211	205	212	24.0611	23.5254	22.9147	24.1741	23.6303	23.0212	23.8962	23.2271	23.2007	22.9215	22.0279	22.6375	0.0089031	-0.987779	2.05046	Cytoplasm {ECO:0000269|PubMed:12181345}. Nucleus {ECO:0000269|PubMed:12181345}.	#N/A
Isoform 3 of Dolichyl-diphosphooligosaccharide--protein glycosyltransferase 48 kDa subunit OS=Homo sapiens GN=DDOST	sp|P39656-3|OST48_HUMAN (+1)	49 kDa	DDOST	1650	P39656	184	181	221	20.4675	20.1178	NaN	21.1141	20.3556	21.814	20.821	NaN	NaN	20.2958	NaN	18.8409	0.0786367	-1.21332	1.10437	Endoplasmic reticulum membrane {ECO:0000250|UniProtKB:Q29381}; Single-pass type I membrane protein {ECO:0000250|UniProtKB:Q29381}.	#N/A
GMP synthase [glutamine-hydrolyzing] OS=Homo sapiens GN=GMPS PE=1 SV=1	sp|P49915|GUAA_HUMAN	77 kDa	GMPS	8833	P49915	355	347	384	22.7404	22.8012	23.218	23.1292	23.1484	22.1475	23.1324	22.8734	22.9175	22.6275	22.1529	22.4087	0.0365805	-0.504506	1.43675	Cytoplasm.	#N/A
Far upstream element-binding protein 1 OS=Homo sapiens GN=FUBP1 PE=1 SV=3	sp|Q96AE4|FUBP1_HUMAN	68 kDa	FUBP1	8880	Q96AE4	191	171	196	24.6171	25.0409	22.493	24.8998	24.0351	22.3845	24.1311	23.7583	23.1364	23.7927	23.2471	22.6432	0.34494	-0.605215	0.462257	Nucleus {ECO:0000305}.	#N/A
Isoform 2 of Bcl-2-associated transcription factor 1 OS=Homo sapiens GN=BCLAF1	sp|Q9NYF8-2|BCLF1_HUMAN (+1)	106 kDa	BCLAF1	9774	Q9NYF8	549	549	565	24.1323	24.109	23.2874	22.813	23.2251	21.971	23.2697	24.1379	22.9507	23.1822	23.5355	21.9288	0.398996	-0.439637	0.399031	Cytoplasm. Nucleus. Nucleus speckle {ECO:0000269|PubMed:24100041}. Nucleus, nucleoplasm {ECO:0000269|PubMed:24100041}.	#N/A
LETM1 and EF-hand domain-containing protein 1, mitochondrial OS=Homo sapiens GN=LETM1 PE=1 SV=1	sp|O95202|LETM1_HUMAN	83 kDa	LETM1	3954	O95202	421	420	434	24.7567	24.431	23.9268	23.6258	23.6258	22.9499	24.1108	24.2016	22.7341	25.1071	25.09	24.2978	0.0357645	1.01361	1.44655	Mitochondrion inner membrane {ECO:0000269|PubMed:14706454, ECO:0000269|PubMed:15138253, ECO:0000269|PubMed:18628306, ECO:0000269|PubMed:19797662}; Single-pass membrane protein {ECO:0000269|PubMed:14706454, ECO:0000269|PubMed:15138253, ECO:0000269|PubMed:18628306}.	Mitochondria (APE, Supportive)
U1 small nuclear ribonucleoprotein A OS=Homo sapiens GN=SNRPA PE=1 SV=3	sp|P09012|SNRPA_HUMAN	31 kDa	SNRPA	6626	P09012	147	124	152	24.6711	24.4961	22.9313	24.2536	24.3135	23.4276	24.5291	24.2785	23.5658	23.609	24.6882	24.3546	0.682157	0.165404	0.166116	Nucleus.	#N/A
26S protease regulatory subunit 6A OS=Homo sapiens GN=PSMC3 PE=1 SV=3	sp|P17980|PRS6A_HUMAN	49 kDa	PSMC3	5702	P17980	175	174	193	25.5848	23.9276	22.6446	25.024	24.5855	24.5948	24.5404	23.0674	23.9869	24.1522	23.0219	24.2076	0.486641	-0.423427	0.312792	Cytoplasm {ECO:0000305}. Nucleus {ECO:0000305}. Note=Colocalizes with TRIM5 in the cytoplasmic bodies. {ECO:0000250|UniProtKB:O88685}.	#N/A
Serine/threonine-protein phosphatase 2A 65 kDa regulatory subunit A alpha isoform OS=Homo sapiens GN=PPP2R1A PE=1 SV=4	sp|P30153|2AAA_HUMAN	65 kDa	PPP2R1A	5518	P30153	528	528	537	24.7968	23.3294	24.5003	23.3602	24.3839	23.9456	23.6201	23.8049	24.0209	23.9134	23.3543	23.8704	0.430153	-0.260844	0.366377	Cytoplasm {ECO:0000250|UniProtKB:Q32PI5}. Chromosome, centromere {ECO:0000269|PubMed:16580887}. Lateral cell membrane {ECO:0000269|PubMed:15525651}. Cell projection, dendrite {ECO:0000269|PubMed:15525651}. Note=Centromeric localization requires the presence of BUB1. {ECO:0000269|PubMed:16580887}.	#N/A
Delta(3,5)-Delta(2,4)-dienoyl-CoA isomerase, mitochondrial OS=Homo sapiens GN=ECH1 PE=1 SV=2	sp|Q13011|ECH1_HUMAN	36 kDa	ECH1	1891	Q13011	299,301	284	318	23.8124	23.8844	22.5148	23.4174	23.3472	22.8127	23.5115	23.8513	22.6191	22.279	24.1682	23.6087	0.920346	0.044145	0.0360489	Mitochondrion {ECO:0000250}. Peroxisome {ECO:0000250}.	0
Importin-4 OS=Homo sapiens GN=IPO4 PE=1 SV=2	sp|Q8TEX9|IPO4_HUMAN	119 kDa	IPO4	79711	Q8TEX9	437	435	445	21.7759	22.2652	NaN	21.5595	21.2838	NaN	22.9338	21.0983	NaN	NaN	NaN	NaN	#DIV/0!	#DIV/0!	#DIV/0!	Cytoplasm {ECO:0000250}. Nucleus {ECO:0000250}.	#N/A
Isoform 2 of Probable ubiquitin carboxyl-terminal hydrolase FAF-X OS=Homo sapiens GN=USP9X	sp|Q93008-1|USP9X_HUMAN (+1)	290 kDa	USP9X	8239	Q93008	762,763	760	776	21.2271	21.5559	21.6789	20.355	NaN	21.448	22.4322	NaN	NaN	20.5147	NaN	NaN	#DIV/0!	-0.934813	#DIV/0!	Cytoplasm {ECO:0000269|PubMed:19135894}. Cell projection, growth cone {ECO:0000269|PubMed:24607389}.	#N/A
ADP-ribosylation factor-like protein 8B OS=Homo sapiens GN=ARL8B PE=1 SV=1	sp|Q9NVJ2|ARL8B_HUMAN	22 kDa	ARL8B	55207	Q9NVJ2	21	19	33	23.5536	24.4583	20.9408	23.3832	22.6087	22.5368	23.9603	23.7769	22.1093	24.3772	23.1614	22.149	0.797013	0.192799	0.0985347	Late endosome membrane {ECO:0000269|PubMed:16537643}. Lysosome membrane {ECO:0000269|PubMed:25898167}. Cytoplasm, cytoskeleton, spindle. Note=Localizes with microtubules at the spindle mid-zone during mitosis. {ECO:0000269|PubMed:15331635}.	#N/A
Tubulin-specific chaperone A OS=Homo sapiens GN=TBCA PE=1 SV=3	sp|O75347|TBCA_HUMAN	13 kDa	TBCA	6902	O75347	40	40	52	23.0623	23.2628	17.9839	22.9359	22.6723	NaN	23.6286	22.8749	NaN	23.7627	21.4273	19.1081	0.536535	-0.913098	0.270402	Cytoplasm, cytoskeleton.	#N/A
Elongation factor 1-beta OS=Homo sapiens GN=EEF1B2 PE=1 SV=3	sp|P24534|EF1B_HUMAN	25 kDa	EEF1B2	1933	P24534	155	140	157	24.3355	24.7849	22.6655	24.1189	24.662	22.9078	24.6136	24.2874	23.3191	22.6586	23.996	22.607	0.127921	-0.87885	0.893059		#N/A
Replication protein A 14 kDa subunit OS=Homo sapiens GN=RPA3 PE=1 SV=1	sp|P35244|RFA3_HUMAN	14 kDa	RPA3	6119	P35244	40	40	49	24.3141	24.2441	NaN	24.2954	24.294	NaN	24.095	24.0501	19.2052	23.3176	23.343	20.0478	0.362493	-1.26358	0.4407	Nucleus.	#N/A
Structural maintenance of chromosomes protein 3 OS=Homo sapiens GN=SMC3 PE=1 SV=2	sp|Q9UQE7|SMC3_HUMAN	142 kDa	SMC3	9126	Q9UQE7	609	597	612	22.5712	22.9471	22.8199	22.2947	22.1536	22.2966	23.5773	22.0459	22.9976	23.4444	22.7871	22.8904	0.22372	0.406876	0.650294	Nucleus {ECO:0000250|UniProtKB:Q9CW03}. Chromosome {ECO:0000250|UniProtKB:Q9CW03}. Chromosome, centromere {ECO:0000250|UniProtKB:Q9CW03}. Note=Associates with chromatin. Before prophase it is scattered along chromosome arms. During prophase, most of cohesin complexes dissociate from chromatin probably because of phosphorylation by PLK, except at centromeres, where cohesin complexes remain. At ana…	#N/A
Purine nucleoside phosphorylase OS=Homo sapiens GN=PNP PE=1 SV=2	sp|P00491|PNPH_HUMAN	32 kDa	PNP	4860	P00491	130	124	133	24.4747	24.0772	23.9063	24.1701	24.1804	23.8801	23.8252	23.8898	23.9749	23.4017	23.1643	22.7688	0.000138768	-0.930458	3.85771	Cytoplasm, cytoskeleton {ECO:0000250}. Cytoplasm {ECO:0000269|PubMed:22509282}.	#N/A
Proteasome subunit beta type-4 OS=Homo sapiens GN=PSMB4 PE=1 SV=4	sp|P28070|PSB4_HUMAN	29 kDa	PSMB4	5692	P28070	71	61	80	25.5952	25.3239	24.6008	26.3738	25.4028	24.7734	25.6633	25.5212	24.7369	25.6298	24.9852	24.4564	0.432093	-0.308555	0.364423	Cytoplasm {ECO:0000269|PubMed:12181345}. Nucleus {ECO:0000269|PubMed:12181345}.	#N/A
Isoform 2 of Cytosol aminopeptidase OS=Homo sapiens GN=LAP3	sp|P28838-2|AMPL_HUMAN (+1)	53 kDa	LAP3	51056	P28838	271	264	272	21.8668	22.0572	22.2365	23.4095	NaN	21.6493	21.9521	20.8879	22.0106	22.4241	NaN	20.8491	0.55477	-0.372127	0.255887	Cytoplasm.	Cytoplasm (APE, Supportive)
Isoform Short of RNA-binding protein FUS OS=Homo sapiens GN=FUS	sp|P35637-2|FUS_HUMAN (+1)	53 kDa	FUS	2521	P35637	463	448	471	25.4413	24.8463	24.6051	24.9811	24.6719	23.6131	25.024	25.1151	24.1681	24.3604	24.8209	24.1795	0.455402	-0.264831	0.341605	Nucleus {ECO:0000269|PubMed:19251627, ECO:0000269|PubMed:19251628}.	#N/A
SWI/SNF complex subunit SMARCC1 OS=Homo sapiens GN=SMARCC1 PE=1 SV=3	sp|Q92922|SMRC1_HUMAN	123 kDa	SMARCC1	6599	Q92922	371	370	387	23.2595	23.348	21.3482	22.9317	22.3072	21.122	23.2032	22.4785	21.3452	22.6713	22.2844	21.3325	0.640773	-0.275448	0.193296	Nucleus {ECO:0000269|PubMed:28753627}. Cytoplasm {ECO:0000269|PubMed:28753627}.	#N/A
26S proteasome non-ATPase regulatory subunit 3 OS=Homo sapiens GN=PSMD3 PE=1 SV=2	sp|O43242|PSMD3_HUMAN	61 kDa	PSMD3	5709	O43242	37	15	38	23.9058	22.656	22.9888	24.0474	23.7054	23.6044	23.865	23.6984	23.0974	22.9279	21.7295	23.5612	0.0821457	-0.768114	1.08542		#N/A
Band 4.1-like protein 2 OS=Homo sapiens GN=EPB41L2 PE=1 SV=1	sp|O43491|E41L2_HUMAN	113 kDa	EPB41L2	2037	O43491	656	654	669	24.2723	23.8821	22.5234	23.6452	22.3866	22.9359	24.0441	23.6592	23.0096	23.4422	22.6624	22.6471	0.310894	-0.45595	0.507388	Cytoplasm, cytoskeleton {ECO:0000250}. Cytoplasm, cell cortex {ECO:0000269|PubMed:23870127}. Cell membrane {ECO:0000269|PubMed:22361696}.	#N/A
Isoform 2 of Cold shock domain-containing protein E1 OS=Homo sapiens GN=CSDE1	sp|O75534-2|CSDE1_HUMAN (+3)	86 kDa	CSDE1	7812	O75534	608	598	611	23.2669	NaN	22.0874	23.1465	NaN	21.9079	NaN	NaN	21.8938	23.1248	22.0713	21.1069	0.565062	-0.359474	0.247904	Cytoplasm.	#N/A
Isoform 2 of Replication protein A 32 kDa subunit OS=Homo sapiens GN=RPA2	sp|P15927-2|RFA2_HUMAN (+2)	30 kDa	RPA2	6118	P15927	196,208	189	225	25.4174	25.0788	NaN	NaN	25.7825	24.0848	25.1038	NaN	23.939	NaN	24.1422	NaN	#DIV/0!	-0.758863	#DIV/0!	Nucleus {ECO:0000269|PubMed:10982866, ECO:0000269|PubMed:12814551, ECO:0000269|PubMed:20154705, ECO:0000269|PubMed:21504906}. Nucleus, PML body {ECO:0000269|PubMed:12814551}. Note=Redistributes to discrete nuclear foci upon DNA damage in an ATR-dependent manner. {ECO:0000269|PubMed:12814551}.	#N/A
Isoform 2 of Regulator of chromosome condensation OS=Homo sapiens GN=RCC1	sp|P18754-2|RCC1_HUMAN	48 kDa	RCC1	1104	P18754	190	179	192	25.3974	25.5494	24.8561	25.6123	25.3642	24.1943	25.7731	25.4145	24.2553	24.3488	24.9067	24.5057	0.143473	-0.570327	0.84323	Nucleus {ECO:0000269|PubMed:12194828, ECO:0000269|PubMed:16820410, ECO:0000269|PubMed:17435751, ECO:0000269|PubMed:2236072}. Chromosome {ECO:0000269|PubMed:12194828, ECO:0000269|PubMed:17435751, ECO:0000269|PubMed:18762580, ECO:0000269|PubMed:20668449}. Cytoplasm {ECO:0000269|PubMed:12194828, ECO:0000269|PubMed:17435751, ECO:0000269|PubMed:20668449}. Note=Predominantly nuclear in interphase cells…	#N/A
Isoform 2 of F-actin-capping protein subunit beta OS=Homo sapiens GN=CAPZB	sp|P47756-2|CAPZB_HUMAN	31 kDa	CAPZB	832	P47756	174	169	181	25.1698	24.8374	24.3082	25.0385	24.7953	24.3992	24.9586	24.7665	24.3774	24.0767	23.5182	23.8957	0.00120307	-0.908793	2.91971	Cytoplasm, cytoskeleton {ECO:0000250}. Cytoplasm, myofibril, sarcomere {ECO:0000250}.	#N/A
Ras-related protein Rab-2A OS=Homo sapiens GN=RAB2A PE=1 SV=1	sp|P61019|RAB2A_HUMAN	24 kDa	RAB2A	5862	P61019	146	140	151	23.7589	22.8153	21.4558	23.3623	22.366	22.3344	23.2504	23.0903	21.8335	23.5342	22.6614	21.8594	0.982926	-0.0113081	0.00747933	Endoplasmic reticulum-Golgi intermediate compartment membrane {ECO:0000269|PubMed:17081065}; Lipid-anchor {ECO:0000269|PubMed:17081065}. Melanosome {ECO:0000269|PubMed:17081065}. Endoplasmic reticulum membrane {ECO:0000305}; Lipid-anchor {ECO:0000305}. Golgi apparatus membrane {ECO:0000305}; Lipid-anchor {ECO:0000305}. Note=Identified by mass spectrometry in melanosome fractions from stage I to s…	#N/A
DNA damage-binding protein 1 OS=Homo sapiens GN=DDB1 PE=1 SV=1	sp|Q16531|DDB1_HUMAN	127 kDa	DDB1	1642	Q16531	835	824	844	21.854	23.4242	21.8459	23.4756	23.7373	22.634	22.7684	23.6374	22.84	22.7386	22.1078	21.5931	0.128166	-0.766493	0.892228	Cytoplasm. Nucleus. Note=Primarily cytoplasmic. Translocates to the nucleus following UV irradiation and subsequently accumulates at sites of DNA damage.	#N/A
N-alpha-acetyltransferase 15, NatA auxiliary subunit OS=Homo sapiens GN=NAA15 PE=1 SV=1	sp|Q9BXJ9|NAA15_HUMAN	101 kDa	NAA15	80155	Q9BXJ9	127	119	128	24.03	24.0222	22.5321	23.1113	23.1419	22.9895	23.6983	23.161	22.4257	23.5385	22.9538	20.6465	0.166344	-0.855047	0.778992	Cytoplasm. Nucleus. Note=Mainly cytoplasmic, nuclear in some cases. Present in the free cytosolic and cytoskeleton-bound polysomes, but not in the membrane-bound polysomes.	#N/A
Isoleucine--tRNA ligase, mitochondrial OS=Homo sapiens GN=IARS2 PE=1 SV=2	sp|Q9NSE4|SYIM_HUMAN	114 kDa	IARS2	55699	Q9NSE4	384	373	386	24.1969	24.1097	21.9126	23.8373	23.1449	22.1671	24.543	23.7595	22.3535	24.6984	24.9944	23.7577	0.0907459	1.14745	1.04217	Mitochondrion matrix {ECO:0000250}.	Mitochondria (APE, Supportive)
NADH dehydrogenase [ubiquinone] 1 alpha subcomplex subunit 13 OS=Homo sapiens GN=NDUFA13 PE=1 SV=3	sp|Q9P0J0|NDUAD_HUMAN	17 kDa	NDUFA13	51079	Q9P0J0	98	89	99	24.2604	24.8788	NaN	24.5051	24.3864	NaN	24.6597	24.4695	18.7118	24.9526	24.8971	22.8714	0.703652	0.544468	0.152642	Mitochondrion inner membrane {ECO:0000269|PubMed:12628925, ECO:0000269|PubMed:15059901, ECO:0000269|PubMed:15367666}; Single-pass membrane protein {ECO:0000255}; Matrix side. Nucleus {ECO:0000269|PubMed:12628925}. Note=Localizes mainly in the mitochondrion (PubMed:12628925). May be translocated into the nucleus upon IFN/RA treatment. {ECO:0000269|PubMed:12628925, ECO:0000269|PubMed:15059901}.	Mitochondria (APE, Supportive)
Poly(U)-binding-splicing factor PUF60 OS=Homo sapiens GN=PUF60 PE=1 SV=1	sp|Q9UHX1|PUF60_HUMAN	60 kDa	PUF60	22827	Q9UHX1	287	277	298	24.2008	23.7888	NaN	NaN	NaN	23.1607	NaN	NaN	NaN	NaN	23.2326	22.8653	0.204899	-0.667807	0.688459	Nucleus {ECO:0000269|PubMed:10668799, ECO:0000269|PubMed:17579712}. Note=Colocalizes partially with TROVE2.	#N/A
Eukaryotic translation initiation factor 3 subunit L OS=Homo sapiens GN=EIF3L PE=1 SV=1	sp|Q9Y262|EIF3L_HUMAN	67 kDa	EIF3L	51386	Q9Y262	268	268	279	18.989	21.6807	18.8773	22.4131	22.17	19.5648	23.3181	21.93	19.0659	20.6886	20.5715	17.7044	0.310112	-1.23504	0.508482	Cytoplasm {ECO:0000255|HAMAP-Rule:MF_03011}.	#N/A
Isoform 2 of Threonine--tRNA ligase, cytoplasmic OS=Homo sapiens GN=TARS	sp|P26639-2|SYTC_HUMAN (+1)	87 kDa	TARS	6897	P26639	324	322	329	22.4967	NaN	22.4295	22.7409	22.0874	22.9495	23.4843	22.6697	21.9738	23.3799	22.3809	22.32	0.800596	0.0896495	0.0965868	Cytoplasm.	Cytoplasm (APE, Supportive)
ATP synthase subunit gamma, mitochondrial OS=Homo sapiens GN=ATP5C1 PE=1 SV=1	sp|P36542|ATPG_HUMAN	33 kDa	ATP5C1	509	P36542	129	127	136	24.9335	24.5268	23.7306	24.2683	24.3444	23.9043	24.1197	24.4205	23.219	24.9689	25.5667	25.3276	0.00464116	1.12471	2.33337	#N/A	0
Bifunctional methylenetetrahydrofolate dehydrogenase/cyclohydrolase, mitochondrial OS=Homo sapiens GN=MTHFD2 PE=1 SV=2	sp|P13995|MTDC_HUMAN	38 kDa	MTHFD2	10797	P13995	103	91	119	24.1099	23.0782	21.2971	23.6853	23.3741	21.5958	23.4953	23.2428	20.5733	22.4263	24.0433	22.1491	0.848651	0.156046	0.0712709	Mitochondrion.	0
Proteasome-associated protein ECM29 homolog OS=Homo sapiens GN=ECM29 PE=1 SV=2	sp|Q5VYK3|ECM29_HUMAN	204 kDa	ECM29	23392	Q5VYK3	922	918	934	21.9152	22.1982	20.5362	21.0263	21.9112	20.327	21.4991	21.1053	20.757	20.8776	19.7302	19.7494	0.027896	-1.13379	1.55446	#N/A	#N/A
Structural maintenance of chromosomes protein 2 OS=Homo sapiens GN=SMC2 PE=1 SV=2	sp|O95347|SMC2_HUMAN	136 kDa	SMC2	10592	O95347	988	987	997	22.8567	21.8408	20.2563	22.3178	22.512	20.495	21.1454	21.4828	NaN	19.8143	21.0643	20.6422	0.0976552	-1.10642	1.0103	Nucleus {ECO:0000269|PubMed:10958694}. Cytoplasm {ECO:0000269|PubMed:10958694}. Chromosome {ECO:0000269|PubMed:10958694}. Note=In interphase cells, the majority of the condensin complex is found in the cytoplasm, while a minority of the complex is associated with chromatin. A subpopulation of the complex however remains associated with chromosome foci in interphase cells. During mitosis, most of …	#N/A
Proteasome subunit beta type-1 OS=Homo sapiens GN=PSMB1 PE=1 SV=2	sp|P20618|PSB1_HUMAN	26 kDa	PSMB1	5689	P20618	172	165	184	25.5118	25.4701	24.7464	26.0582	25.3407	24.7856	25.219	25.0606	24.7284	25.3181	24.5802	24.4816	0.185294	-0.420138	0.732138	Cytoplasm {ECO:0000269|PubMed:12181345}. Nucleus {ECO:0000269|PubMed:12181345}.	#N/A
Cytochrome b-c1 complex subunit 1, mitochondrial OS=Homo sapiens GN=UQCRC1 PE=1 SV=3	sp|P31930|QCR1_HUMAN	53 kDa	UQCRC1	7384	P31930	172,179	171	180	24.5178	23.5653	23.769	23.5437	23.9317	24.1149	24.4314	24.4706	23.8939	24.8275	24.6555	24.3393	0.0346278	0.580952	1.46058	Mitochondrion inner membrane.	Cytoplasm;Mitochondria (APE, Supportive)
Alpha-centractin OS=Homo sapiens GN=ACTR1A PE=1 SV=1	sp|P61163|ACTZ_HUMAN	43 kDa	ACTR1A	10121	P61163	48	47	61	24.3201	23.5987	NaN	24.0292	23.2146	21.7191	23.9157	23.813	21.1577	23.66	22.3371	22.3527	0.56425	-0.437728	0.248529	Cytoplasm, cytoskeleton {ECO:0000250|UniProtKB:P85515}. Cytoplasm, cytoskeleton, microtubule organizing center, centrosome {ECO:0000250|UniProtKB:P85515}. Cytoplasm, cell cortex {ECO:0000269|PubMed:22327364}.	#N/A
Small nuclear ribonucleoprotein E OS=Homo sapiens GN=SNRPE PE=1 SV=1	sp|P62304|RUXE_HUMAN	11 kDa	SNRPE	6635	P62304	14	13	23	26.7117	26.9887	NaN	26.6119	26.7703	NaN	26.9608	26.1516	20.6413	26.9016	26.4007	22.0511	0.677175	-0.715963	0.169299	Cytoplasm, cytosol. Nucleus. Note=SMN-mediated assembly into core snRNPs occurs in the cytosol before SMN-mediated transport to the nucleus to be included in spliceosomes.	#N/A
Isoform 3 of Dynactin subunit 1 OS=Homo sapiens GN=DCTN1	sp|Q14203-3|DCTN1_HUMAN (+1)	137 kDa	DCTN1	1639	Q14203	1203	1192	1205	22.9826	20.5396	22.5915	23.1234	22.583	23.251	NaN	21.624	22.8372	21.517	22.1144	22.9105	0.669659	-0.26091	0.174146	Cytoplasm {ECO:0000269|PubMed:17828277}. Cytoplasm, cytoskeleton {ECO:0000269|PubMed:17828277, ECO:0000269|PubMed:22777741, ECO:0000269|PubMed:25774020, ECO:0000269|PubMed:26972003}. Cytoplasm, cytoskeleton, microtubule organizing center, centrosome {ECO:0000269|PubMed:20719959, ECO:0000269|PubMed:23985322, ECO:0000269|PubMed:25774020}. Cytoplasm, cytoskeleton, microtubule organizing center, cent…	#N/A
Isoform 2 of UDP-glucose:glycoprotein glucosyltransferase 1 OS=Homo sapiens GN=UGGT1	sp|Q9NYU2-2|UGGG1_HUMAN (+1)	175 kDa	UGGT1	56886	Q9NYU2	615	597	619	22.3722	22.1203	20.1544	NaN	21.3792	21.4418	21.6701	22.0599	18.5046	21.8321	21.6816	21.4976	0.56765	0.457609	0.245919	Endoplasmic reticulum lumen {ECO:0000255|PROSITE-ProRule:PRU10138, ECO:0000269|PubMed:10694380}. Endoplasmic reticulum-Golgi intermediate compartment {ECO:0000255|PROSITE-ProRule:PRU10138, ECO:0000269|PubMed:10694380}.	#N/A
Exosome complex exonuclease RRP44 OS=Homo sapiens GN=DIS3 PE=1 SV=2	sp|Q9Y2L1|RRP44_HUMAN	109 kDa	DIS3	22894	Q9Y2L1	602	597	611	22.9723	22.757	20.1975	23.1649	22.9076	20.5297	22.8689	23.4434	20.7909	21.4473	22.3293	20.4252	0.360433	-0.780747	0.443176	Cytoplasm {ECO:0000269|PubMed:20531386}. Nucleus, nucleolus {ECO:0000269|PubMed:12429849}. Nucleus, nucleoplasm {ECO:0000269|PubMed:20531389}. Nucleus {ECO:0000269|PubMed:20531386}. Note=Predominantly located in the nucleus (PubMed:20531386). According to PubMed:12429849, found in the nucleolus (PubMed:12429849). According to PubMed:20531386, excluded from nucleolus supporting the existence of a …	#N/A
Protein DEK OS=Homo sapiens GN=DEK PE=1 SV=1	sp|P35659|DEK_HUMAN	43 kDa	DEK	7913	P35659	343	332	344	24.4404	24.3058	22.8906	23.9758	23.2278	23.5974	23.7833	22.7468	23.7845	22.8157	24.3661	24.5864	0.54593	0.283604	0.262863	Nucleus {ECO:0000269|PubMed:17524367, ECO:0000269|PubMed:19695025}. Note=Enriched in regions where chromatin is decondensed or sparse in the interphase nuclei.	#N/A
RNA-binding motif protein, X chromosome OS=Homo sapiens GN=RBMX PE=1 SV=3	sp|P38159|RBMX_HUMAN	42 kDa	RBMX	27316	P38159	129,136,140	126	144	24.9964	24.8173	22.9702	23.7902	24.1954	24.097	24.3576	24.7501	23.6922	24.377	25.5187	24.1809	0.274825	0.507019	0.560944	Nucleus {ECO:0000269|PubMed:19282290, ECO:0000269|PubMed:21327109}. Note=Component of ribonucleosomes. Localizes in numerous small granules in the nucleus.	#N/A
Casein kinase II subunit alpha OS=Homo sapiens GN=CSNK2A1 PE=1 SV=1	sp|P68400|CSK21_HUMAN	45 kDa	CSNK2A1	1457	P68400	163	156	169	23.8618	23.0913	21.9167	22.9584	22.1901	21.9075	22.4089	22.6623	22.3393	23.1646	22.9757	22.2972	0.595149	0.21956	0.225374	Nucleus {ECO:0000269|PubMed:24962073}.	#N/A
Isoform 3 of Basic leucine zipper and W2 domain-containing protein 1 OS=Homo sapiens GN=BZW1	sp|Q7L1Q6-3|BZW1_HUMAN (+2)	51 kDa	BZW1	9689	Q7L1Q6	360	349	361	21.7016	19.8172	NaN	20.4222	NaN	NaN	NaN	20.4448	NaN	19.486	16.6176	NaN	0.074366	-2.54464	1.12863		#N/A
26S proteasome non-ATPase regulatory subunit 13 OS=Homo sapiens GN=PSMD13 PE=1 SV=2	sp|Q9UNM6|PSD13_HUMAN	43 kDa	PSMD13	5719	Q9UNM6	141	133	154	23.4506	22.1724	22.8095	22.6599	23.1347	22.9148	23.6155	22.9873	21.695	22.7857	22.5074	20.8045	0.128851	-0.794085	0.889913		#N/A
Thyroid hormone receptor-associated protein 3 OS=Homo sapiens GN=THRAP3 PE=1 SV=2	sp|Q9Y2W1|TR150_HUMAN	109 kDa	THRAP3	9967	Q9Y2W1	648	640	653	22.9653	22.7787	21.9293	22.4975	22.3829	22.3645	22.9058	22.7964	21.9007	23.2204	23.5517	21.8935	0.299584	0.38619	0.523482	Nucleus {ECO:0000269|PubMed:20123736, ECO:0000269|PubMed:23525231}. Nucleus, nucleoplasm {ECO:0000269|PubMed:24100041}. Nucleus speckle {ECO:0000269|PubMed:24100041}.	#N/A
60S acidic ribosomal protein P2 OS=Homo sapiens GN=RPLP2 PE=1 SV=1	sp|P05387|RLA2_HUMAN	12 kDa	RPLP2	6181	P05387	109	99	115	23.8274	23.0884	21.1829	23.7426	23.761	21.9836	23.9928	22.9344	21.8793	22.7135	20.7035	22.4603	0.189564	-0.973402	0.722245		#N/A
Endoplasmic reticulum resident protein 29 OS=Homo sapiens GN=ERP29 PE=1 SV=4	sp|P30040|ERP29_HUMAN	29 kDa	ERP29	10961	P30040	221	209	223	24.6339	24.8339	23.6026	24.5585	24.8459	23.745	24.7598	24.7461	23.9787	25.6326	26.0747	24.4533	0.0302393	0.975255	1.51943	Endoplasmic reticulum lumen. Melanosome. Note=Identified by mass spectrometry in melanosome fractions from stage I to stage IV.	#N/A
Isoform 2 of Utrophin OS=Homo sapiens GN=UTRN	sp|P46939-2|UTRO_HUMAN (+1)	395 kDa	UTRN	7402	P46939	2134	2129	2140	19.1807	19.6132	NaN	NaN	18.4492	NaN	20.8186	NaN	NaN	20.5031	NaN	NaN	#DIV/0!	0.987655	#DIV/0!	Cell junction, synapse, postsynaptic cell membrane; Peripheral membrane protein; Cytoplasmic side. Cytoplasm, cytoskeleton. Note=Neuromuscular junction.	#N/A
Isoform 2 of Coatomer subunit alpha OS=Homo sapiens GN=COPA	sp|P53621-2|COPA_HUMAN (+1)	139 kDa	COPA	1314	P53621	738	737	754	22.8915	22.8294	21.7628	23.3535	21.7697	22.5871	22.9505	22.6131	22.001	NaN	22.2373	21.8554	0.280993	-0.48235	0.551305	Cytoplasm {ECO:0000250}. Golgi apparatus membrane {ECO:0000250}; Peripheral membrane protein {ECO:0000250}; Cytoplasmic side {ECO:0000250}. Cytoplasmic vesicle, COPI-coated vesicle membrane {ECO:0000250}; Peripheral membrane protein {ECO:0000250}; Cytoplasmic side {ECO:0000250}. Note=The coatomer is cytoplasmic or polymerized on the cytoplasmic side of the Golgi, as well as on the vesicles/buds o…	#N/A
Peptidyl-prolyl cis-trans isomerase NIMA-interacting 1 OS=Homo sapiens GN=PIN1 PE=1 SV=1	sp|Q13526|PIN1_HUMAN	18 kDa	PIN1	5300	Q13526	130	128	142	24.2649	24.2531	21.6024	24.3644	24.2731	22.5909	24.1405	24.8577	22.255	23.74	23.8382	23.1341	0.942204	-0.0517062	0.0258551	Nucleus {ECO:0000269|PubMed:16476580, ECO:0000269|PubMed:23623683}. Nucleus speckle {ECO:0000269|PubMed:21497122}. Cytoplasm {ECO:0000269|PubMed:21497122}. Note=Colocalizes with NEK6 in the nucleus (PubMed:16476580). Mainly localized in the nucleus but phosphorylation at Ser-71 by DAPK1 results in inhibition of its nuclear localization (PubMed:21497122). {ECO:0000269|PubMed:16476580}.	#N/A
Telomere-associated protein RIF1 OS=Homo sapiens GN=RIF1 PE=1 SV=2	sp|Q5UIP0|RIF1_HUMAN	274 kDa	RIF1	55183	Q5UIP0	2165	2150	2168	21.2788	NaN	19.3351	21.3709	20.7606	20.384	22.3244	21.2836	20.1121	NaN	21.2792	20.2593	0.905185	-0.0869432	0.0432625	Nucleus {ECO:0000269|PubMed:15583028}. Chromosome {ECO:0000250|UniProtKB:Q6PR54}. Chromosome, telomere {ECO:0000269|PubMed:15342490, ECO:0000269|PubMed:15583028}. Cytoplasm, cytoskeleton, spindle {ECO:0000269|PubMed:15583028}. Note=Following interaction with TP53BP1, recruited to sites of DNA damage, such as DSBs (By similarity). Exhibits ATM- and TP53BP1-dependent localization to uncapped or abe…	#N/A
Calcium-binding mitochondrial carrier protein Aralar2 OS=Homo sapiens GN=SLC25A13 PE=1 SV=2	sp|Q9UJS0|CMC2_HUMAN	74 kDa	SLC25A13	10165	Q9UJS0	533	510	546	22.7879	NaN	NaN	NaN	NaN	NaN	NaN	NaN	NaN	NaN	NaN	NaN	#DIV/0!	#DIV/0!	#DIV/0!	Mitochondrion inner membrane {ECO:0000269|PubMed:10642534}; Multi-pass membrane protein {ECO:0000269|PubMed:10642534}.	Mitochondria (APE, Supportive)
Isoform 3 of Malignant T-cell-amplified sequence 1 OS=Homo sapiens GN=MCTS1	sp|Q9ULC4-3|MCTS1_HUMAN (+1)	21 kDa	MCTS1	28985	Q9ULC4	165	149	166	24.5619	NaN	NaN	23.9059	NaN	NaN	NaN	22.7265	21.2757	23.5993	NaN	NaN	#DIV/0!	0.48186	#DIV/0!	Cytoplasm {ECO:0000269|PubMed:11709712, ECO:0000269|PubMed:16982740}. Note=Nuclear relocalization after DNA damage.	#N/A
Isoform 2 of Annexin A2 OS=Homo sapiens GN=ANXA2	sp|P07355-2|ANXA2_HUMAN (+1)	40 kDa	ANXA2	302	P07355	258	252	263	20.9005	NaN	20.3936	21.5461	NaN	20.9112	21.8583	NaN	22.3471	22.302	21.925	22.0092	0.128806	0.752588	0.890062	Secreted, extracellular space, extracellular matrix, basement membrane {ECO:0000269|PubMed:17081065}. Melanosome {ECO:0000269|PubMed:17081065}. Note=In the lamina beneath the plasma membrane. Identified by mass spectrometry in melanosome fractions from stage I to stage IV. Translocated from the cytoplasm to the cell surface through a Golgi-independent mechanism.	#N/A
Ribonucleoside-diphosphate reductase large subunit OS=Homo sapiens GN=RRM1 PE=1 SV=1	sp|P23921|RIR1_HUMAN	90 kDa	RRM1	6240	P23921	570	564	582	21.8704	23.4881	22.6486	21.8889	21.755	22.4721	22.7832	21.8346	20.0712	20.5614	20.5705	NaN	0.0576706	-1.52427	1.23905	Cytoplasm.	#N/A
60S ribosomal protein L26 OS=Homo sapiens GN=RPL26 PE=1 SV=1	sp|P61254|RL26_HUMAN	17 kDa	RPL26	6154	P61254	30	29	36	24.5049	22.7137	20.4237	23.8665	23.3643	20.995	24.0487	23.809	22.3016	25.094	23.269	21.3015	0.752311	0.329558	0.123602		#N/A
Serine/arginine-rich splicing factor 1 OS=Homo sapiens GN=SRSF1 PE=1 SV=2	sp|Q07955|SRSF1_HUMAN	28 kDa	SRSF1	6426	Q07955	168	166	173	21.4355	21.8513	22.2484	20.2079	21.0873	22.9321	NaN	21.0965	23.7404	23.3169	23.4959	23.5279	0.0396628	1.62199	1.40162	Cytoplasm {ECO:0000269|PubMed:12215544, ECO:0000269|PubMed:20308322, ECO:0000269|PubMed:9420331}. Nucleus speckle {ECO:0000269|PubMed:12215544, ECO:0000269|PubMed:20308322, ECO:0000269|PubMed:9420331}. Note=In nuclear speckles. Shuttles between the nucleus and the cytoplasm. {ECO:0000269|PubMed:12215544, ECO:0000269|PubMed:20308322, ECO:0000269|PubMed:9420331}.	#N/A
RNA-binding protein 14 OS=Homo sapiens GN=RBM14 PE=1 SV=2	sp|Q96PK6|RBM14_HUMAN	69 kDa	RBM14	100526737	Q96PK6	119	113	121	24.0279	23.7279	23.2043	23.8321	23.4785	23.2671	23.7419	23.7475	22.9183	24.7077	24.492	23.341	0.0658264	0.630729	1.1816	Nucleus {ECO:0000269|PubMed:25385835}. Nucleus, nucleolus {ECO:0000269|PubMed:11790299}. Cytoplasm {ECO:0000269|PubMed:25385835}. Note=In punctate subnuclear structures often located adjacent to splicing speckles, called paraspeckles (PubMed:11790299). Cytoplasmic localization is crucial for its function in suppressing the formation of aberrant centriolar protein complexes (PubMed:25385835). {ECO…	#N/A
U2 small nuclear ribonucleoprotein A' OS=Homo sapiens GN=SNRPA1 PE=1 SV=2	sp|P09661|RU2A_HUMAN	28 kDa	SNRPA1	6627	P09661	246	235	255	20.2153	19.6307	NaN	20.1096	19.2926	18.5173	20.5356	20.0133	18.6318	17.929	20.2265	19.973	0.695805	-0.242113	0.157512	Nucleus {ECO:0000269|PubMed:11991638, ECO:0000269|PubMed:28076346, ECO:0000269|PubMed:28502770, ECO:0000269|PubMed:28781166}.	#N/A
Leukotriene A-4 hydrolase OS=Homo sapiens GN=LTA4H PE=1 SV=2	sp|P09960|LKHA4_HUMAN	69 kDa	LTA4H	4048	P09960	596	594	606	24.4214	24.671	NaN	24.189	24.1443	22.6715	24.0271	23.7878	21.9991	23.1383	NaN	22.093	0.153594	-1.12328	0.813627	Cytoplasm.	#N/A
Proteasome subunit alpha type-2 OS=Homo sapiens GN=PSMA2 PE=1 SV=2	sp|P25787|PSA2_HUMAN	26 kDa	PSMA2	5683	P25787	79	71	84	24.0306	23.7502	22.7031	23.8167	23.7911	23.2607	22.8785	23.6529	23.0323	22.3466	22.7793	22.724	0.0188033	-0.818482	1.72577	Cytoplasm {ECO:0000269|PubMed:12181345}. Nucleus {ECO:0000269|PubMed:12181345}. Note=Colocalizes with TRIM5 in cytoplasmic bodies. {ECO:0000250|UniProtKB:P49722}.	#N/A
Coatomer subunit delta OS=Homo sapiens GN=ARCN1 PE=1 SV=1	sp|P48444|COPD_HUMAN	57 kDa	ARCN1	372	P48444	199	180	211	23.6929	24.327	22.4809	23.9371	23.3171	21.9243	21.7834	23.2866	21.3085	22.933	22.5472	23.1774	0.988454	-0.0094739	0.00504372	Cytoplasm {ECO:0000250}. Golgi apparatus membrane {ECO:0000250}; Peripheral membrane protein {ECO:0000250}; Cytoplasmic side {ECO:0000250}. Cytoplasmic vesicle, COPI-coated vesicle membrane {ECO:0000250}; Peripheral membrane protein {ECO:0000250}; Cytoplasmic side {ECO:0000250}. Note=The coatomer is cytoplasmic or polymerized on the cytoplasmic side of the Golgi, as well as on the vesicles/buds o…	#N/A
Isoform 4 of Double-stranded RNA-specific adenosine deaminase OS=Homo sapiens GN=ADAR	sp|P55265-4|DSRAD_HUMAN (+1)	141 kDa	ADAR	103	P55265	522	518	532	23.4266	22.7086	22.0553	22.9357	22.5366	21.6216	23.5001	22.8188	21.6497	23.6681	23.5954	22.8025	0.10749	0.771637	0.968634	Isoform 1: Cytoplasm {ECO:0000269|PubMed:7565688}. Nucleus {ECO:0000269|PubMed:24753571, ECO:0000269|PubMed:7565688}. Note=Shuttles between the cytoplasm and nucleus (PubMed:7565688, PubMed:24753571). Nuclear import is mediated by TNPO1 (PubMed:24753571). {ECO:0000269|PubMed:24753571, ECO:0000269|PubMed:7565688}.; Isoform 5: Cytoplasm {ECO:0000269|PubMed:19124606}. Nucleus {ECO:0000269|PubMed:191…	#N/A
Mannosyl-oligosaccharide glucosidase OS=Homo sapiens GN=MOGS PE=1 SV=5	sp|Q13724|MOGS_HUMAN	92 kDa	MOGS	7841	Q13724	522	507	535	20.0759	18.2135	19.2968	20.3179	NaN	19.0078	20.4956	19.227	NaN	21.1441	20.7682	NaN	0.0511302	1.43693	1.29132	Endoplasmic reticulum membrane; Single-pass type II membrane protein.	#N/A
Isoform 5 of Ubiquitin-associated protein 2-like OS=Homo sapiens GN=UBAP2L	sp|Q14157-5|UBP2L_HUMAN (+1)	117 kDa	UBAP2L	9898	Q14157	98	82	101	22.8344	NaN	21.6543	NaN	NaN	22.2159	NaN	21.8003	21.2624	22.0912	NaN	NaN	#DIV/0!	0.137706	#DIV/0!		#N/A
Poly(rC)-binding protein 1 OS=Homo sapiens GN=PCBP1 PE=1 SV=2	sp|Q15365|PCBP1_HUMAN	37 kDa	PCBP1	5093	Q15365	87	71	101	26.6842	26.7879	25.5305	26.9468	26.3737	25.7908	26.1747	26.5135	25.6612	25.7887	25.6789	24.957	0.0385414	-0.798834	1.41407	Nucleus. Cytoplasm. Note=Loosely bound in the nucleus. May shuttle between the nucleus and the cytoplasm.	#N/A
Transcription elongation factor SPT6 OS=Homo sapiens GN=SUPT6H PE=1 SV=2	sp|Q7KZ85|SPT6H_HUMAN	199 kDa	SUPT6H	6830	Q7KZ85	1316	1298	1317	22.3086	22.0292	21.3877	22.0472	21.0319	20.8077	21.8203	20.658	20.5417	20.9019	21.3302	20.9023	0.397857	-0.35878	0.400273	Nucleus {ECO:0000305}.	#N/A
Eukaryotic translation initiation factor 3 subunit M OS=Homo sapiens GN=EIF3M PE=1 SV=1	sp|Q7L2H7|EIF3M_HUMAN	43 kDa	EIF3M	10480	Q7L2H7	274	261	276	23.7866	23.8182	23.5353	23.4655	24.143	23.598	24.6166	23.1781	23.2375	23.0847	23.4854	22.8121	0.0710953	-0.581337	1.14816	Cytoplasm {ECO:0000255|HAMAP-Rule:MF_03012}.	#N/A
Obg-like ATPase 1 OS=Homo sapiens GN=OLA1 PE=1 SV=2	sp|Q9NTK5|OLA1_HUMAN	45 kDa	OLA1	29789	Q9NTK5	225	224	234	23.2687	23.5034	22.0405	23.3495	22.735	22.0663	22.5177	23.356	22.2598	22.5096	22.2138	22.3707	0.261909	-0.423834	0.58185	Cytoplasm {ECO:0000255|HAMAP-Rule:MF_03167, ECO:0000269|PubMed:20053727}. Nucleus {ECO:0000255|HAMAP-Rule:MF_03167, ECO:0000269|PubMed:20053727}. Nucleus, nucleolus {ECO:0000255|HAMAP-Rule:MF_03167, ECO:0000269|PubMed:20053727}. Note=Predominantly cytoplasmic, shuttles between the nucleus and the cytoplasm. {ECO:0000255|HAMAP-Rule:MF_03167}.	#N/A
Kinesin-1 heavy chain OS=Homo sapiens GN=KIF5B PE=1 SV=1	sp|P33176|KINH_HUMAN	110 kDa	KIF5B	3799	P33176	197	191	203	22.1439	20.1976	21.0546	22.6508	21.6895	21.1907	20.6419	20.358	22.1063	20.6421	20.1976	20.1892	0.0846245	-0.994071	1.0725	Cytoplasm, cytoskeleton {ECO:0000250|UniProtKB:Q2PQA9}. Note=Uniformly distributed between soma and neurites in hippocampal neurons. {ECO:0000250|UniProtKB:Q2PQA9}.	#N/A
60S ribosomal protein L4 OS=Homo sapiens GN=RPL4 PE=1 SV=5	sp|P36578|RL4_HUMAN	48 kDa	RPL4	6124	P36578	284	284	291	24.4574	23.3016	22.6824	24.4932	23.7449	22.2564	25.4338	22.3828	23.3348	24.1963	25.081	23.276	0.392966	0.619186	0.405645		#N/A
Transaldolase OS=Homo sapiens GN=TALDO1 PE=1 SV=2	sp|P37837|TALDO_HUMAN	38 kDa	TALDO1	6888	P37837	118	111	121	25.0704	24.5194	25.0549	24.9445	23.9195	24.9042	24.1377	23.6903	25.1289	23.7212	23.7617	23.4229	0.0162439	-0.961378	1.78931	Cytoplasm {ECO:0000305}.	#N/A
Emerin OS=Homo sapiens GN=EMD PE=1 SV=1	sp|P50402|EMD_HUMAN	29 kDa	EMD	2010	P50402	73	69	78	23.3884	23.2417	22.8848	23.3385	22.9148	22.641	23.4127	23.3108	22.5906	24.2405	24.1073	22.9828	0.0337038	0.696491	1.47232	Nucleus inner membrane {ECO:0000269|PubMed:19167377}; Single-pass membrane protein; Nucleoplasmic side {ECO:0000269|PubMed:19167377}. Nucleus outer membrane. Note=Colocalized with BANF1 at the central region of the assembling nuclear rim, near spindle-attachment sites. The accumulation of different intermediates of prelamin-A/C (non-farnesylated or carboxymethylated farnesylated prelamin-A/C) in …	#N/A
Rho GDP-dissociation inhibitor 1 OS=Homo sapiens GN=ARHGDIA PE=1 SV=3	sp|P52565|GDIR1_HUMAN	23 kDa	ARHGDIA	396	P52565	145	139	152	25.7865	25.5045	24.7887	25.9692	25.5733	24.8145	25.3748	25.332	25.2195	25.0542	24.6678	23.9562	0.0183272	-0.814218	1.7369	Cytoplasm {ECO:0000269|PubMed:23434736}.	#N/A
Sodium/potassium-transporting ATPase subunit beta-3 OS=Homo sapiens GN=ATP1B3 PE=1 SV=1	sp|P54709|AT1B3_HUMAN	32 kDa	ATP1B3	483	P54709	82	74	86	23.9724	23.0555	22.573	23.5622	24.0086	22.9094	23.4904	22.2355	22.9055	23.4687	24.0068	22.7442	0.609374	0.21629	0.215116	Cell membrane {ECO:0000269|PubMed:17081065}; Single-pass type II membrane protein {ECO:0000269|PubMed:17081065}. Melanosome {ECO:0000269|PubMed:17081065}. Note=Identified by mass spectrometry in melanosome fractions from stage I to stage IV.	#N/A
60S ribosomal protein L10a OS=Homo sapiens GN=RPL10A PE=1 SV=2	sp|P62906|RL10A_HUMAN	25 kDa	RPL10A	4736	P62906	85	79	91	26.3843	24.7806	23.5187	26.2731	25.4328	23.8932	26.3048	25.3025	23.6422	25.9182	25.8594	24.9548	0.482843	0.518341	0.316194		Cytoplasm (APE, Supportive)
Isoform 2 of Putative ATP-dependent RNA helicase DHX30 OS=Homo sapiens GN=DHX30	sp|Q7L2E3-2|DHX30_HUMAN	136 kDa	DHX30	22907	Q7L2E3	55	47	72	22.4701	21.7133	19.3848	22.2422	21.2138	20.403	21.8972	20.6805	20.3426	22.6272	22.9177	22.106	0.0479879	1.40055	1.31887	Isoform 2: Cytoplasm.; Isoform 1: Cytoplasm.; Mitochondrion. Cytoplasm {ECO:0000305}. Mitochondrion matrix, mitochondrion nucleoid {ECO:0000269|PubMed:18063578, ECO:0000269|PubMed:25683715}. Note=Localizes to mitochondrial RNA granules found in close proximity to the mitochondrial nucleoids. {ECO:0000269|PubMed:25683715}.	Cytoplasm;Mitochondria (APE, Supportive)
Structural maintenance of chromosomes protein 4 OS=Homo sapiens GN=SMC4 PE=1 SV=2	sp|Q9NTJ3|SMC4_HUMAN	147 kDa	SMC4	10051	Q9NTJ3	486	482	490	22.6788	22.3011	21.5828	22.8234	22.6279	22.5289	23.229	22.0436	22.4358	22.453	21.4679	21.6768	0.087674	-0.606478	1.05713	Nucleus {ECO:0000269|PubMed:10958694}. Cytoplasm {ECO:0000269|PubMed:10958694}. Chromosome {ECO:0000269|PubMed:10958694}. Note=In interphase cells, the majority of the condensin complex is found in the cytoplasm, while a minority of the complex is associated with chromatin. A subpopulation of the complex however remains associated with chromosome foci in interphase cells. During mitosis, most of …	#N/A
Isoform 2 of RNA-binding protein 8A OS=Homo sapiens GN=RBM8A	sp|Q9Y5S9-2|RBM8A_HUMAN (+1)	20 kDa	RBM8A	9939	Q9Y5S9	49	49	67	24.6765	24.6902	23.4052	24.5237	24.5994	23.7383	24.548	NaN	NaN	NaN	NaN	NaN	#DIV/0!	#DIV/0!	#DIV/0!	Nucleus {ECO:0000269|PubMed:19324961}. Nucleus speckle {ECO:0000269|PubMed:19324961}. Cytoplasm {ECO:0000269|PubMed:19324961}. Note=Nucleocytoplasmic shuttling protein. Travels to the cytoplasm as part of the exon junction complex (EJC) bound to mRNA. Colocalizes with the core EJC, ALYREF/THOC4, NXF1 and UAP56 in the nucleus and nuclear speckles.	#N/A
Ras-related protein Rab-1B OS=Homo sapiens GN=RAB1B PE=1 SV=1	sp|Q9H0U4|RAB1B_HUMAN	22 kDa	RAB1B	81876	Q9H0U4	173	173	187	24.5764	24.1276	23.4978	24.8375	23.9822	23.4161	24.9382	24.7465	23.0938	25.3601	25.4106	24.2515	0.0824427	0.872268	1.08385	Cytoplasm {ECO:0000269|PubMed:11389151}. Membrane {ECO:0000269|PubMed:11389151}; Lipid-anchor {ECO:0000269|PubMed:11389151}; Cytoplasmic side {ECO:0000269|PubMed:11389151}. Preautophagosomal structure membrane {ECO:0000269|PubMed:20545908}; Lipid-anchor {ECO:0000305}; Cytoplasmic side {ECO:0000305}. Note=Targeted by REP1 to membranes of specific subcellular compartments including endoplasmic reti…	#N/A
Isoform 2 of Sarcoplasmic/endoplasmic reticulum calcium ATPase 2 OS=Homo sapiens GN=ATP2A2	sp|P16615-2|AT2A2_HUMAN (+3)	110 kDa	ATP2A2	488	P16615	575	573	585	24.3744	24.1787	23.4603	23.7542	NaN	NaN	NaN	NaN	23.0823	NaN	NaN	24.3286	#DIV/0!	0.558648	#DIV/0!	Endoplasmic reticulum membrane {ECO:0000250|UniProtKB:O55143}; Multi-pass membrane protein {ECO:0000255}. Sarcoplasmic reticulum membrane {ECO:0000250|UniProtKB:O55143}; Multi-pass membrane protein {ECO:0000255}.	#N/A
Isoform 2 of Ras-related protein Rab-6A OS=Homo sapiens GN=RAB6A	sp|P20340-2|RAB6A_HUMAN	24 kDa	RAB6A	5870	P20340	151	147	158	25.0044	24.3632	22.9988	NaN	24.4877	23.414	24.8341	24.6245	23.265	24.8613	25.0521	24.0034	0.327206	0.514983	0.485179	Golgi apparatus membrane {ECO:0000269|PubMed:23091056, ECO:0000269|PubMed:25962623}; Lipid-anchor {ECO:0000269|PubMed:25962623}. Note=BICD2 facilitates its targeting to Golgi apparatus membrane. {ECO:0000269|PubMed:25962623}.; Isoform 1: Golgi apparatus membrane {ECO:0000269|PubMed:11071909}; Lipid-anchor {ECO:0000305}.; Isoform 2: Golgi apparatus membrane {ECO:0000269|PubMed:11071909}; Lipid-anc…	#N/A
Valine--tRNA ligase OS=Homo sapiens GN=VARS PE=1 SV=4	sp|P26640|SYVC_HUMAN	140 kDa	VARS	7407	P26640	296	291	303	22.0719	21.8939	21.2336	21.4727	21.9464	21.6629	22.7621	22.2023	20.9165	22.2654	21.0993	20.7002	0.305045	-0.440864	0.515636		#N/A
Isoform 4 of YLP motif-containing protein 1 OS=Homo sapiens GN=YLPM1	sp|P49750-4|YLPM1_HUMAN	242 kDa	YLPM1	56252	P49750	1793	1793	1809	22.638	20.6285	NaN	21.594	21.4096	20.5335	21.9307	21.1954	20.8313	21.7277	22.4167	20.9693	0.476072	0.359423	0.322327	Nucleus {ECO:0000269|PubMed:17890166}. Nucleus speckle {ECO:0000250}. Note=Migrates to nucleolar caps upon blockage of transcription.	#N/A
tRNA (cytosine(34)-C(5))-methyltransferase OS=Homo sapiens GN=NSUN2 PE=1 SV=2	sp|Q08J23|NSUN2_HUMAN	86 kDa	NSUN2	54888	Q08J23	316	316	338	21.0162	NaN	22.0421	21.3452	NaN	NaN	19.0361	NaN	17.2608	21.6368	21.2497	NaN	0.415743	1.30319	0.381175	Nucleus, nucleolus. Cytoplasm, cytoskeleton, spindle. Note=Concentrated in the nucleolus during interphase and translocates to the spindle during mitosis as an RNA-protein complex that includes 18S ribosomal RNA.	#N/A
Histone H3.2 OS=Homo sapiens GN=HIST2H3A PE=1 SV=3	sp|Q71DI3|H32_HUMAN	15 kDa	HIST2H3A	126961	Q71DI3	91	85	116	19.4823	20.5048	NaN	NaN	NaN	NaN	21.1694	NaN	NaN	NaN	20.3353	NaN	#DIV/0!	-0.0502193	#DIV/0!	#N/A	#N/A
Isoform 3 of Ubiquitin carboxyl-terminal hydrolase 7 OS=Homo sapiens GN=USP7	sp|Q93009-3|UBP7_HUMAN (+1)	126 kDa	USP7	7874	Q93009	745	740	754	22.4306	22.3472	NaN	22.6026	22.4328	22.2512	22.5742	22.5649	21.4211	21.9573	22.2153	21.8305	0.20394	-0.327041	0.690497	Nucleus {ECO:0000269|PubMed:23973222, ECO:0000269|PubMed:25283148, ECO:0000269|PubMed:26678539}. Cytoplasm {ECO:0000269|PubMed:25283148}. Nucleus, PML body {ECO:0000269|PubMed:9034339}. Chromosome {ECO:0000269|PubMed:20601937}. Note=Present in a minority of ND10 nuclear bodies. Association with ICP0/VMW110 at early times of infection leads to an increased proportion of USP7-containing ND10. Coloc…	#N/A
Isoform 2 of Serine-threonine kinase receptor-associated protein OS=Homo sapiens GN=STRAP	sp|Q9Y3F4-2|STRAP_HUMAN (+1)	40 kDa	STRAP	11171	Q9Y3F4	187	181	191	22.9074	23.3798	21.925	22.9242	23.2383	22.5372	22.4986	23.0057	21.8704	23.4094	23.384	21.7273	0.748278	0.141732	0.125937	Cytoplasm. Nucleus. Note=Localized predominantly in the cytoplasm but also found in the nucleus.	#N/A
Membrane-associated progesterone receptor component 1 OS=Homo sapiens GN=PGRMC1 PE=1 SV=3	sp|O00264|PGRC1_HUMAN	22 kDa	PGRMC1	10857	O00264	91	89	96	23.0647	NaN	21.2905	22.3709	NaN	19.6395	20.8564	21.6259	20.4263	22.8877	22.929	20.5895	0.359215	0.81052	0.444646	Microsome membrane {ECO:0000250|UniProtKB:Q95250}; Single-pass membrane protein {ECO:0000255}. Smooth endoplasmic reticulum membrane {ECO:0000303|PubMed:28396637}; Single-pass membrane protein {ECO:0000255}.	#N/A
Vesicle-trafficking protein SEC22b OS=Homo sapiens GN=SEC22B PE=1 SV=4	sp|O75396|SC22B_HUMAN	25 kDa	SEC22B	9554	O75396	149	148	159	24.4118	24.7803	24.2104	25.1212	24.1291	24.5975	24.9404	25.0841	23.9481	25.7932	25.4922	25.195	0.00726642	0.913136	2.13868	Endoplasmic reticulum membrane {ECO:0000250|UniProtKB:Q4KM74}; Single-pass type IV membrane protein {ECO:0000250|UniProtKB:Q4KM74}. Endoplasmic reticulum-Golgi intermediate compartment membrane {ECO:0000250|UniProtKB:Q4KM74}. Golgi apparatus, cis-Golgi network membrane {ECO:0000250|UniProtKB:Q4KM74}. Golgi apparatus, trans-Golgi network membrane {ECO:0000250|UniProtKB:Q4KM74}. Melanosome {ECO:000…	#N/A
Replication protein A 70 kDa DNA-binding subunit OS=Homo sapiens GN=RPA1 PE=1 SV=2	sp|P27694|RFA1_HUMAN	68 kDa	RPA1	6117	P27694	592	589	600	24.2346	23.4544	22.9189	24.1898	22.702	22.3974	24.0326	23.6295	22.2129	23.0493	21.7814	22.5355	0.119592	-0.852606	0.922299	Nucleus {ECO:0000269|PubMed:17959650}. Nucleus, PML body {ECO:0000269|PubMed:17959650}. Note=Enriched in PML bodies in cells displaying alternative lengthening of their telomeres. {ECO:0000269|PubMed:17959650}.	#N/A
UMP-CMP kinase OS=Homo sapiens GN=CMPK1 PE=1 SV=3	sp|P30085|KCY_HUMAN	22 kDa	CMPK1	51727	P30085	76	75	86	22.3365	22.4579	21.6175	23.2133	22.2398	22.0505	22.4376	22.5922	22.4645	22.2338	21.455	21.2933	0.0357548	-0.718152	1.44667	Nucleus {ECO:0000255|HAMAP-Rule:MF_03172, ECO:0000269|PubMed:10462544, ECO:0000269|PubMed:11912132}. Cytoplasm {ECO:0000255|HAMAP-Rule:MF_03172, ECO:0000269|PubMed:10462544, ECO:0000269|PubMed:11912132}. Note=Predominantly cytoplasmic, less than 15% nuclear. {ECO:0000269|PubMed:11912132}.	#N/A
Succinate dehydrogenase [ubiquinone] flavoprotein subunit, mitochondrial OS=Homo sapiens GN=SDHA PE=1 SV=2	sp|P31040|SDHA_HUMAN	73 kDa	SDHA	6389	P31040	519	518	527	24.3173	23.6009	22.829	23.7587	23.4761	22.257	23.2397	23.8648	22.251	23.8964	24.726	23.6796	0.106122	0.812389	0.974195	Mitochondrion inner membrane {ECO:0000250|UniProtKB:Q0QF01}; Peripheral membrane protein {ECO:0000250|UniProtKB:Q0QF01}; Matrix side {ECO:0000250|UniProtKB:Q0QF01}.	Mitochondria (APE, Supportive)
Catenin alpha-1 OS=Homo sapiens GN=CTNNA1 PE=1 SV=1	sp|P35221|CTNA1_HUMAN	100 kDa	CTNNA1	1495	P35221	387	385	409	22.448	21.1552	21.1284	22.4149	20.8132	18.0085	22.0867	19.2527	17.8782	22.3876	22.3	21.422	0.204615	1.46033	0.689063	Isoform 1: Cytoplasm, cytoskeleton. Cell junction, adherens junction. Cell membrane; Peripheral membrane protein; Cytoplasmic side. Cell junction. Note=Found at cell-cell boundaries and probably at cell-matrix boundaries.; Isoform 3: Cell membrane {ECO:0000269|PubMed:21708131}; Peripheral membrane protein {ECO:0000269|PubMed:21708131}; Cytoplasmic side {ECO:0000269|PubMed:21708131}.	#N/A
Isoform 3 of Malate dehydrogenase, cytoplasmic OS=Homo sapiens GN=MDH1	sp|P40925-3|MDHC_HUMAN (+1)	39 kDa	MDH1	4190	P40925	108	98	110	21.7051	21.4094	23.1766	23.193	21.6116	23.2696	23.515	22.0405	23.1316	22.5457	22.556	22.3204	0.866644	-0.0873452	0.062159	Cytoplasm.	Centrosome (APE, Supportive)
Proteasome subunit beta type-2 OS=Homo sapiens GN=PSMB2 PE=1 SV=1	sp|P49721|PSB2_HUMAN	23 kDa	PSMB2	5690	P49721	28	20	29	24.1601	22.912	23.2874	24.754	23.0918	23.8523	24.1752	24.8018	24.069	24.132	23.1341	22.5658	0.214771	-0.623109	0.668025	Cytoplasm {ECO:0000269|PubMed:12181345}. Nucleus {ECO:0000269|PubMed:12181345}.	#N/A
Mesencephalic astrocyte-derived neurotrophic factor OS=Homo sapiens GN=MANF PE=1 SV=3	sp|P55145|MANF_HUMAN	21 kDa	MANF	7873	P55145	168	163	170	23.4144	22.8266	18.1467	23.2306	22.9066	21.3691	23.6116	23.0603	18.599	24.3846	23.8532	22.5187	0.22176	1.67831	0.654117	Secreted {ECO:0000269|PubMed:12794311, ECO:0000269|PubMed:18561914}.	#N/A
Isoform 3 of Histone-binding protein RBBP4 OS=Homo sapiens GN=RBBP4	sp|Q09028-3|RBBP4_HUMAN (+1)	46 kDa	RBBP4	5928	Q09028	36	27	59	21.2765	20.3913	19.8798	21.1665	21.7486	19.1584	NaN	18.4158	NaN	20.8426	20.1719	NaN	0.819412	0.216286	0.0864975	Nucleus.	#N/A
Prostaglandin E synthase 3 OS=Homo sapiens GN=PTGES3 PE=1 SV=1	sp|Q15185|TEBP_HUMAN	19 kDa	PTGES3	10728	Q15185	117	108	122	22.0228	21.4521	21.9612	NaN	NaN	22.3835	NaN	NaN	NaN	NaN	NaN	NaN	#DIV/0!	#DIV/0!	#DIV/0!	Cytoplasm {ECO:0000250|UniProtKB:Q3ZBF7}.	#N/A
Melanoma inhibitory activity protein 3 OS=Homo sapiens GN=MIA3 PE=1 SV=1	sp|Q5JRA6|MIA3_HUMAN	214 kDa	MIA3	375056	Q5JRA6	697	696	719	21.5224	21.8602	20.6146	22.0317	22.1893	20.8064	21.3977	21.5971	20.9271	20.7941	17.7562	19.0784	0.00266128	-2.22895	2.57491	Endoplasmic reticulum membrane {ECO:0000269|PubMed:19269366, ECO:0000269|PubMed:21525241}; Single-pass membrane protein {ECO:0000269|PubMed:19269366}. Note=Localizes at endoplasmic reticulum exit sites. After loading of COL7A1 into transport carriers, it is not incorporated into COPII carriers and remains in the endoplasmic reticulum membrane. {ECO:0000269|PubMed:19269366, ECO:0000269|PubMed:2152…	#N/A
Nuclear pore complex protein Nup133 OS=Homo sapiens GN=NUP133 PE=1 SV=2	sp|Q8WUM0|NU133_HUMAN	129 kDa	NUP133	55746	Q8WUM0	612	607	623	22.3527	22.5961	20.5793	21.6925	23.1677	21.9364	22.1829	21.5548	19.7227	20.3148	20.1899	20.9967	0.0785585	-1.25342	1.10481	Nucleus, nuclear pore complex {ECO:0000269|PubMed:11564755, ECO:0000269|PubMed:11684705}. Chromosome, centromere, kinetochore {ECO:0000269|PubMed:11564755}. Note=Located on both the cytoplasmic and nuclear sides of the nuclear pore (PubMed:11564755). During mitosis, localizes to the kinetochores (PubMed:11564755). {ECO:0000269|PubMed:11564755, ECO:0000269|PubMed:11684705}.	#N/A
Isoform 3 of Alpha-actinin-1 OS=Homo sapiens GN=ACTN1	sp|P12814-3|ACTN1_HUMAN	106 kDa	ACTN1	87	P12814	525,529	518	555	24.8305	24.0209	23.7408	24.6859	23.8601	23.2296	24.577	23.9368	23.4442	22.6438	21.4807	22.453	0.000672659	-1.84368	3.17221	Cytoplasm, cytoskeleton {ECO:0000269|PubMed:24069336, ECO:0000269|PubMed:7750553}. Cytoplasm, myofibril, sarcomere, Z line {ECO:0000269|PubMed:7750553}. Cell membrane {ECO:0000250|UniProtKB:Q9Z1P2}. Cell junction {ECO:0000250|UniProtKB:Q9Z1P2}. Cell projection, ruffle {ECO:0000250|UniProtKB:Q7TPR4}. Note=Colocalizes with MYOZ2 and PPP3CA at the Z-line of heart and skeletal muscle. Colocalizes wit…	#N/A
Isoform 2 of DNA (cytosine-5)-methyltransferase 1 OS=Homo sapiens GN=DNMT1	sp|P26358-2|DNMT1_HUMAN	185 kDa	DNMT1	1786	P26358	1371	1369	1378	22.1269	NaN	20.9029	22.7461	21.5809	NaN	NaN	NaN	NaN	NaN	NaN	NaN	#DIV/0!	#DIV/0!	#DIV/0!	Nucleus {ECO:0000269|PubMed:12145218}.	#N/A
Enoyl-CoA hydratase, mitochondrial OS=Homo sapiens GN=ECHS1 PE=1 SV=4	sp|P30084|ECHM_HUMAN	31 kDa	ECHS1	1892	P30084	276	274	282	25.3506	25.0015	23.848	25.5584	24.4893	24.7905	25.2237	24.9999	23.678	24.709	25.2847	24.9378	0.615743	0.206056	0.2106	Mitochondrion matrix.	Mitochondria (APE, Supportive)
Isoform B of Ras-related C3 botulinum toxin substrate 1 OS=Homo sapiens GN=RAC1	sp|P63000-2|RAC1_HUMAN (+1)	23 kDa	RAC1	5879	P63000	164	152	166	24.4224	23.7699	22.0527	NaN	23.4439	22.2375	23.7951	23.5512	21.8508	NaN	22.6138	22.2776	0.356284	-0.694765	0.448203	Cell membrane {ECO:0000250}; Lipid-anchor {ECO:0000250}; Cytoplasmic side {ECO:0000250}. Melanosome {ECO:0000269|PubMed:17081065, ECO:0000269|PubMed:19948726, ECO:0000269|PubMed:21693584}. Cytoplasm {ECO:0000250}. Note=Inner surface of plasma membrane possibly with attachment requiring prenylation of the C-terminal cysteine (By similarity). Identified by mass spectrometry in melanosome fractions …	#N/A
Transcription factor A, mitochondrial OS=Homo sapiens GN=TFAM PE=1 SV=1	sp|Q00059|TFAM_HUMAN	29 kDa	TFAM	7019	Q00059	127	119	131	24.7471	24.7574	23.6271	25.1831	24.3547	24.0502	24.7546	24.9342	23.5527	25.3188	24.844	24.1076	0.437028	0.31667	0.359491	Mitochondrion. Mitochondrion matrix, mitochondrion nucleoid.	Mitochondria (APE, Supportive)
Isoform 2 of Septin-7 OS=Homo sapiens GN=SEPT7	sp|Q16181-2|SEPT7_HUMAN (+1)	51 kDa	SEPT7	989	Q16181	339	334	343	20.0185	NaN	NaN	NaN	NaN	NaN	NaN	NaN	NaN	NaN	NaN	NaN	#DIV/0!	#DIV/0!	#DIV/0!	#N/A	#N/A
Activator of 90 kDa heat shock protein ATPase homolog 1 OS=Homo sapiens GN=AHSA1 PE=1 SV=1	sp|O95433|AHSA1_HUMAN	38 kDa	AHSA1	10598	O95433	252	250	268	23.7839	23.2101	22.7309	23.589	23.538	22.1554	23.2984	23.9585	22.6239	22.4494	20.8721	20.9013	0.00233593	-1.80215	2.63154	Cytoplasm, cytosol {ECO:0000269|PubMed:11554768}. Endoplasmic reticulum {ECO:0000269|PubMed:11554768}. Note=May transiently interact with the endoplasmic reticulum.	#N/A
Fumarate hydratase, mitochondrial OS=Homo sapiens GN=FH PE=1 SV=3	sp|P07954|FUMH_HUMAN	55 kDa	FH	2271	P07954	164	161	172	25.0798	24.7411	NaN	NaN	24.1162	23.5788	24.5141	NaN	NaN	NaN	24.8342	24.1408	0.869479	0.0815094	0.0607411	Isoform Mitochondrial: Mitochondrion.; Isoform Cytoplasmic: Cytoplasm.	Mitochondria (APE, Supportive)
Isoform 2 of Serine/arginine-rich splicing factor 2 OS=Homo sapiens GN=SRSF2	sp|Q01130-2|SRSF2_HUMAN (+1)	24 kDa	SRSF2	6427	Q01130	72,75	67	83	25.3446	25.4499	24.1644	25.4953	NaN	24.5115	25.5094	NaN	24.84	NaN	24.9447	24.6931	0.596013	-0.226117	0.224744	Nucleus {ECO:0000269|PubMed:21157427}. Nucleus, nucleoplasm {ECO:0000269|PubMed:21157427}. Nucleus speckle {ECO:0000269|PubMed:21157427}. Note=Phosphorylation by SRPK2 provokes its redistribution from the nuclear specke to nucleoplasm.	#N/A
NADH dehydrogenase [ubiquinone] 1 alpha subcomplex subunit 9, mitochondrial OS=Homo sapiens GN=NDUFA9 PE=1 SV=2	sp|Q16795|NDUA9_HUMAN	43 kDa	NDUFA9	4704	Q16795	220	213	222	22.0865	22.0697	21.1917	21.588	22.5934	21.2202	21.8683	22.6817	22.2056	23.2894	24.0308	23.1416	0.00130638	1.54223	2.88393	Mitochondrion matrix {ECO:0000305|PubMed:12611891}.	0
Very-long-chain 3-oxoacyl-CoA reductase OS=Homo sapiens GN=HSD17B12 PE=1 SV=2	sp|Q53GQ0|DHB12_HUMAN	34 kDa	HSD17B12	51144	Q53GQ0	193	182	206	23.7119	22.3689	22.6592	23.7121	23.0699	22.583	23.9564	23.242	22.4194	23.1562	22.9141	22.6442	0.646026	-0.175489	0.18975	Endoplasmic reticulum membrane {ECO:0000269|PubMed:12482854}; Multi-pass membrane protein {ECO:0000269|PubMed:12482854}.	#N/A
Protein enabled homolog OS=Homo sapiens GN=ENAH PE=1 SV=2	sp|Q8N8S7|ENAH_HUMAN	67 kDa	ENAH	55740	Q8N8S7	14	11	22	22.483	NaN	20.2518	23.1063	22.2385	20.7212	22.3792	23.0443	21.0731	21.5739	21.851	21.0317	0.534911	-0.4266	0.271718	Cytoplasm. Cytoplasm, cytoskeleton {ECO:0000250}. Cell projection, lamellipodium {ECO:0000250}. Cell projection, filopodium {ECO:0000250}. Cell junction, synapse {ECO:0000250}. Cell junction, focal adhesion. Note=Targeted to the leading edge of lamellipodia and filopodia by MRL family members. Colocalizes at filopodial tips with a number of other proteins including vinculin and zyxlin. Colocalize…	#N/A
26S proteasome non-ATPase regulatory subunit 14 OS=Homo sapiens GN=PSMD14 PE=1 SV=1	sp|O00487|PSDE_HUMAN	35 kDa	PSMD14	10213	O00487	51	47	68	24.7054	24.0863	23.7423	25.0953	24.2361	23.6031	24.6993	23.995	23.5602	23.8125	24.1932	23.4962	0.316056	-0.357438	0.500237		#N/A
Carbonyl reductase [NADPH] 1 OS=Homo sapiens GN=CBR1 PE=1 SV=3	sp|P16152|CBR1_HUMAN	30 kDa	CBR1	873	P16152	172	160	174	23.8506	23.449	23.1775	23.4603	23.3369	22.8561	25.3417	23.4234	23.5087	23.6364	22.9697	22.2062	0.190033	-0.663029	0.721171	Cytoplasm.	#N/A
Isoform 2 of Septin-2 OS=Homo sapiens GN=SEPT2	sp|Q15019-2|SEPT2_HUMAN	45 kDa	SEPT2	4735	Q15019	351	345	360	23.6586	22.6691	21.6532	NaN	22.2485	21.0698	NaN	NaN	20.5304	23.3699	23.0323	23.1557	0.116952	1.21436	0.931992	#N/A	#N/A
Enhancer of mRNA-decapping protein 4 OS=Homo sapiens GN=EDC4 PE=1 SV=1	sp|Q6P2E9|EDC4_HUMAN	152 kDa	EDC4	23644	Q6P2E9	769	755	782	22.5088	22.452	21.2128	22.4988	21.5653	21.2715	23.0429	21.6109	21.3863	21.1636	21.9584	19.7322	0.0860797	-0.998547	1.0651	Cytoplasm, P-body {ECO:0000269|PubMed:16364915, ECO:0000269|PubMed:9067524}. Nucleus {ECO:0000269|PubMed:7520377}.	#N/A
Aconitate hydratase, mitochondrial OS=Homo sapiens GN=ACO2 PE=1 SV=2	sp|Q99798|ACON_HUMAN	85 kDa	ACO2	50	Q99798	98	96	117	22.7312	22.6711	21.452	21.9254	21.7786	20.9725	19.2799	22.0564	21.632	19.6052	19.817	21.1685	0.0600106	-1.41412	1.22177	Mitochondrion {ECO:0000250|UniProtKB:P16276}.	Mitochondria (APE, Supportive)
Isoform 2 of Extended synaptotagmin-1 OS=Homo sapiens GN=ESYT1	sp|Q9BSJ8-2|ESYT1_HUMAN	124 kDa	ESYT1	23344	Q9BSJ8	512	505	525	21.9944	22.3998	21.1539	20.9164	20.9328	21.1202	21.7822	22.1367	NaN	NaN	21.7337	21.4366	0.946339	0.0306034	0.0239531	Endoplasmic reticulum membrane; Multi-pass membrane protein. Cell membrane; Peripheral membrane protein. Note=Localizes primarily to the endoplasmic reticulum. Recruited to sites of contact between the endoplasmic reticulum and the cell membrane in response to increased cytosolic calcium levels.	#N/A
Isoform 2 of General vesicular transport factor p115 OS=Homo sapiens GN=USO1	sp|O60763-2|USO1_HUMAN (+1)	109 kDa	USO1	8615	O60763	735	722	745	22.2275	20.948	19.8313	NaN	NaN	20.1712	NaN	21.8711	20.8648	21.164	NaN	NaN	#DIV/0!	0.178395	#DIV/0!	Cytoplasm, cytosol {ECO:0000269|PubMed:19454686, ECO:0000269|PubMed:9478999}. Golgi apparatus membrane {ECO:0000269|PubMed:19454686, ECO:0000269|PubMed:9478999}; Peripheral membrane protein {ECO:0000269|PubMed:19454686, ECO:0000269|PubMed:9478999}. Note=Recycles between the cytosol and the Golgi apparatus during interphase. During interphase, the phosphorylated form is found exclusively in cytoso…	#N/A
Glycine--tRNA ligase OS=Homo sapiens GN=GARS PE=1 SV=3	sp|P41250|SYG_HUMAN	83 kDa	GARS	2617	P41250	348	345	364	23.4648	23.4699	22.2903	23.2643	22.4824	21.5904	22.9162	22.9514	21.4849	22.2646	22.2549	21.5831	0.207893	-0.623002	0.682159	Cytoplasm {ECO:0000269|PubMed:17035524}. Cell projection, axon {ECO:0000269|PubMed:17035524, ECO:0000269|PubMed:25168514}. Secreted {ECO:0000250|UniProtKB:Q9CZD3}. Secreted, exosome {ECO:0000250|UniProtKB:Q9CZD3}. Note=Secreted by motor neuron, possibly through the exosome pathway (By similarity). In transfected COS7 cells, not detected in mitochondria, nor in Golgi apparatus (PubMed:17035524). {…	Cytoplasm (APE, Supportive)
Host cell factor 1 OS=Homo sapiens GN=HCFC1 PE=1 SV=2	sp|P51610|HCFC1_HUMAN	209 kDa	HCFC1	3054	P51610	1242	1233	1244	21.6538	20.7502	21.7867	22.6195	20.5413	20.9773	NaN	21.0935	21.8929	19.5922	NaN	NaN	#DIV/0!	-1.8222	#DIV/0!	Cytoplasm {ECO:0000269|PubMed:12235138}. Nucleus {ECO:0000269|PubMed:10623756, ECO:0000269|PubMed:12235138, ECO:0000269|PubMed:19188440, ECO:0000269|PubMed:20018852, ECO:0000269|PubMed:21285374, ECO:0000269|PubMed:23629655}. Note=HCFC1R1 modulates its subcellular localization and overexpression of HCFC1R1 leads to accumulation of HCFC1 in the cytoplasm (PubMed:12235138). Non-processed HCFC1 assoc…	#N/A
Isoform 2 of Trifunctional enzyme subunit beta, mitochondrial OS=Homo sapiens GN=HADHB	sp|P55084-2|ECHB_HUMAN (+1)	49 kDa	HADHB	3032	P55084	307	304	312	25.377	25.336	23.7616	24.4694	24.8955	23.965	24.6305	25.1052	23.8884	NaN	25.0192	24.5261	0.726256	0.169437	0.13891	Mitochondrion {ECO:0000269|PubMed:21527675}. Mitochondrion inner membrane {ECO:0000269|PubMed:21527675}. Mitochondrion outer membrane {ECO:0000269|PubMed:21527675}. Endoplasmic reticulum {ECO:0000269|PubMed:21527675}.	0
Isoform 2 of Histone deacetylase 2 OS=Homo sapiens GN=HDAC2	sp|Q92769-3|HDAC2_HUMAN (+1)	52 kDa	HDAC2	3066	Q92769	22	21	29	24.6617	NaN	NaN	NaN	NaN	23.4173	NaN	NaN	NaN	23.7779	24.132	23.9526	0.87086	-0.0852953	0.0600516	Nucleus {ECO:0000269|PubMed:24970816}. Cytoplasm {ECO:0000269|PubMed:24970816}.	#N/A
Insulin-like growth factor 2 mRNA-binding protein 1 OS=Homo sapiens GN=IGF2BP1 PE=1 SV=2	sp|Q9NZI8|IF2B1_HUMAN	63 kDa	IGF2BP1	10642	Q9NZI8	548	539	551	24.0516	23.746	24.0813	24.3464	24.0419	22.8666	24.4857	24.0334	23.0289	23.112	23.2523	24.0599	0.323257	-0.378806	0.490451	Nucleus. Cytoplasm. Cytoplasm, perinuclear region. Cell projection, lamellipodium. Cell projection, dendrite {ECO:0000250}. Cell projection, dendritic spine {ECO:0000250}. Cell projection, growth cone. Cell projection, filopodium {ECO:0000250}. Cell projection, axon {ECO:0000250}. Note=In the nucleus, located in discrete foci, coinciding with the sites of ACTB transcription (By similarity). In th…	#N/A
Heterogeneous nuclear ribonucleoprotein D-like OS=Homo sapiens GN=HNRNPDL PE=1 SV=3	sp|O14979|HNRDL_HUMAN	46 kDa	HNRNPDL	9987	O14979	266	251	269	26.2535	25.8206	NaN	24.68	25.3079	24.3614	24.7814	25.6356	23.7704	24.8685	26.2105	25.2358	0.519629	0.361929	0.284307	Nucleus {ECO:0000269|PubMed:11705999, ECO:0000269|PubMed:12406575}. Cytoplasm {ECO:0000269|PubMed:11705999, ECO:0000269|PubMed:12406575}. Note=Shuttles between the nucleus and the cytoplasm in a TNPO1-dependent manner. {ECO:0000269|PubMed:11705999, ECO:0000269|PubMed:12406575}.	#N/A
Isoform 1AC of Catenin delta-1 OS=Homo sapiens GN=CTNND1	sp|O60716-3|CTND1_HUMAN (+1)	105 kDa	CTNND1	1500	O60716	466	465	486	22.7383	NaN	NaN	NaN	NaN	NaN	NaN	NaN	NaN	NaN	NaN	NaN	#DIV/0!	#DIV/0!	#DIV/0!	Cytoplasm {ECO:0000269|PubMed:15240885, ECO:0000269|PubMed:17047063}. Nucleus {ECO:0000269|PubMed:11896187, ECO:0000269|PubMed:17115030}. Cell membrane {ECO:0000269|PubMed:15240885, ECO:0000269|PubMed:17047063}. Note=Interaction with GLIS2 promotes nuclear translocation (By similarity). Detected at cell-cell contacts (PubMed:15240885, PubMed:17047063). NANOS1 induces its translocation from sites …	#N/A
Lamina-associated polypeptide 2, isoforms beta/gamma OS=Homo sapiens GN=TMPO PE=1 SV=2	sp|P42167|LAP2B_HUMAN	51 kDa	TMPO	7112	P42167	303	291	315	20.8907	17.8392	21.7843	18.1471	17.9347	18.579	17.4066	NaN	20.3761	19.4166	18.826	19.7253	0.842959	0.202941	0.0741937	Nucleus. Chromosome. Note=Expressed diffusely throughout the nucleus.	#N/A
Small nuclear ribonucleoprotein F OS=Homo sapiens GN=SNRPF PE=1 SV=1	sp|P62306|RUXF_HUMAN	10 kDa	SNRPF	6636	P62306	84	74	86	25.2944	25.6748	NaN	25.2314	25.416	NaN	25.4942	24.9051	18.3234	25.3314	24.4438	19.2338	0.51511	-1.3312	0.2881	Cytoplasm, cytosol {ECO:0000269|PubMed:18984161}. Nucleus {ECO:0000269|PubMed:18984161}. Note=SMN-mediated assembly into core snRNPs occurs in the cytosol before SMN-mediated transport to the nucleus to be included in spliceosomes.	#N/A
Mitochondrial ribonuclease P protein 1 OS=Homo sapiens GN=TRMT10C PE=1 SV=2	sp|Q7L0Y3|MRRP1_HUMAN	47 kDa	TRMT10C	54931	Q7L0Y3	298	285	302	22.0876	21.6428	18.5184	21.9358	21.5618	18.5198	21.454	21.9722	21.6484	22.6065	22.0984	17.7328	0.851654	-0.225307	0.069737	Mitochondrion matrix, mitochondrion nucleoid {ECO:0000269|PubMed:18984158, ECO:0000269|PubMed:23473034}.	Mitochondria (APE, Supportive)
Cell cycle and apoptosis regulator protein 2 OS=Homo sapiens GN=CCAR2 PE=1 SV=2	sp|Q8N163|CCAR2_HUMAN	103 kDa	CCAR2	57805	Q8N163	559	559	566	21.509	21.8459	20.7985	21.6191	21.5702	21.3562	21.7808	21.1346	20.8676	21.2099	20.9332	21.1359	0.23009	-0.293883	0.638103	Nucleus {ECO:0000269|PubMed:20074560, ECO:0000269|PubMed:20160719, ECO:0000269|PubMed:23352644, ECO:0000269|PubMed:24824780, ECO:0000269|PubMed:24962073, ECO:0000269|PubMed:25661920}. Cytoplasm {ECO:0000269|PubMed:20160719, ECO:0000269|PubMed:24824780}. Note=Recruited to chromatin, post-UV irradiation. Sequestered to the cytoplasm in the presence of MCC. Translocated to the cytoplasm during UV-in…	#N/A
Proteasome subunit beta type-7 OS=Homo sapiens GN=PSMB7 PE=1 SV=1	sp|Q99436|PSB7_HUMAN	30 kDa	PSMB7	5695	Q99436	189	185	195	23.9832	23.753	22.8391	24.3781	23.2952	22.5776	23.7101	23.9453	24.123	23.6074	22.5287	22.1161	0.0677395	-0.87198	1.16916	Cytoplasm {ECO:0000269|PubMed:12181345, ECO:0000269|PubMed:18549262}. Nucleus {ECO:0000269|PubMed:12181345, ECO:0000269|PubMed:18549262}.	#N/A
Myosin regulatory light chain 12B OS=Homo sapiens GN=MYL12B PE=1 SV=2	sp|O14950|ML12B_HUMAN (+1)	20 kDa	MYL12B	103910	O14950	25	18	35	24.3627	24.1612	23.5463	NaN	23.9693	24.8319	24.0675	24.3353	NaN	23.5011	23.3736	23.9034	0.0497672	-0.589335	1.30306		#N/A
Cleavage and polyadenylation specificity factor subunit 5 OS=Homo sapiens GN=NUDT21 PE=1 SV=1	sp|O43809|CPSF5_HUMAN	26 kDa	NUDT21	11051	O43809	125	124	131	22.0769	21.3483	21.9211	24.0254	20.5971	22.0198	22.9573	21.2579	21.758	21.5799	20.6321	21.1833	0.18979	-0.863976	0.721726	Nucleus {ECO:0000269|PubMed:15169763, ECO:0000269|PubMed:20695905, ECO:0000269|PubMed:9659921}. Note=In punctate subnuclear structures localized adjacent to nuclear speckles, called paraspeckles.	#N/A
Protein diaphanous homolog 1 OS=Homo sapiens GN=DIAPH1 PE=1 SV=2	sp|O60610|DIAP1_HUMAN	141 kDa	DIAPH1	1729	O60610	289	287	294	22.1907	20.8901	19.9926	NaN	NaN	20.2801	22.19	21.1777	21.0503	NaN	19.9515	19.7531	0.0867997	-1.25791	1.06148	Cell membrane {ECO:0000250|UniProtKB:O08808}. Cell projection, ruffle membrane {ECO:0000250|UniProtKB:O08808}. Cytoplasm, cytoskeleton {ECO:0000269|PubMed:24781755}. Cytoplasm, cytoskeleton, microtubule organizing center, centrosome {ECO:0000269|PubMed:24781755}. Cytoplasm, cytoskeleton, spindle {ECO:0000269|PubMed:24781755}. Note=Membrane ruffles, especially at the tip of ruffles, of motile cell…	#N/A
NADH dehydrogenase [ubiquinone] iron-sulfur protein 2, mitochondrial OS=Homo sapiens GN=NDUFS2 PE=1 SV=2	sp|O75306|NDUS2_HUMAN	53 kDa	NDUFS2	4720	O75306	222	222	249	23.2433	22.3331	NaN	21.9431	20.0727	21.0192	23.9137	22.4069	NaN	22.7028	22.7494	21.9227	0.691271	0.325142	0.160352	Mitochondrion inner membrane {ECO:0000269|PubMed:12611891, ECO:0000269|PubMed:9585441}; Peripheral membrane protein {ECO:0000269|PubMed:12611891}; Matrix side {ECO:0000269|PubMed:12611891}.	Mitochondria (APE, Supportive)
Isoform 2 of Pyruvate dehydrogenase E1 component subunit alpha, somatic form, mitochondrial OS=Homo sapiens GN=PDHA1	sp|P08559-2|ODPA_HUMAN (+3)	44 kDa	PDHA1	5160	P08559	155	150	158	25.3512	NaN	NaN	NaN	24.2595	NaN	24.7	NaN	NaN	NaN	NaN	24.6088	#DIV/0!	-0.16145	#DIV/0!	Mitochondrion matrix.	0
Ezrin OS=Homo sapiens GN=EZR PE=1 SV=4	sp|P15311|EZRI_HUMAN	69 kDa	EZR	7430	P15311	200	194	209	24.9534	24.7338	24.8376	24.9571	24.7505	24.3374	25.1911	24.9682	24.5452	24.392	24.0627	23.9214	0.00224083	-0.682881	2.64959	Apical cell membrane {ECO:0000269|PubMed:18046454}; Peripheral membrane protein {ECO:0000269|PubMed:18046454}; Cytoplasmic side {ECO:0000269|PubMed:18046454}. Cell projection {ECO:0000269|PubMed:18046454}. Cell projection, microvillus membrane {ECO:0000269|PubMed:18046454}; Peripheral membrane protein {ECO:0000269|PubMed:18046454}; Cytoplasmic side {ECO:0000269|PubMed:18046454}. Cell projection, …	#N/A
Isoform 5 of Dynamin-2 OS=Homo sapiens GN=DNM2	sp|P50570-5|DYN2_HUMAN	98 kDa	DNM2	1785	P50570	645	623	651	22.0754	NaN	NaN	NaN	NaN	NaN	NaN	NaN	NaN	NaN	NaN	NaN	#DIV/0!	#DIV/0!	#DIV/0!	Cytoplasm. Cytoplasm, cytoskeleton. Cell junction {ECO:0000250|UniProtKB:P39052}. Membrane, clathrin-coated pit {ECO:0000250|UniProtKB:P39052}. Cell junction, synapse, postsynaptic cell membrane, postsynaptic density. Cell junction, synapse. Midbody. Cell projection, phagocytic cup {ECO:0000250|UniProtKB:P39054}. Cytoplasmic vesicle, phagosome membrane {ECO:0000250|UniProtKB:P39054}; Peripheral m…	#N/A
Nuclear pore complex protein Nup107 OS=Homo sapiens GN=NUP107 PE=1 SV=1	sp|P57740|NU107_HUMAN	106 kDa	NUP107	57122	P57740	152	143	164	20.0772	18.588	18.8289	19.9117	17.2199	17.9514	20.7099	19.1098	16.3999	16.8364	16.9639	17.4002	0.0715341	-1.68834	1.14549	Nucleus membrane {ECO:0000269|PubMed:11564755, ECO:0000269|PubMed:12802065, ECO:0000269|PubMed:15229283, ECO:0000269|PubMed:26411495}. Nucleus, nuclear pore complex {ECO:0000269|PubMed:11564755, ECO:0000269|PubMed:12802065, ECO:0000269|PubMed:15229283, ECO:0000269|PubMed:26411495}. Chromosome, centromere, kinetochore {ECO:0000269|PubMed:11564755}. Note=Located on both the cytoplasmic and nuclear …	#N/A
THO complex subunit 2 OS=Homo sapiens GN=THOC2 PE=1 SV=2	sp|Q8NI27|THOC2_HUMAN	183 kDa	THOC2	57187	Q8NI27	919	912	924	20.6028	21.8821	19.9129	20.4563	18.4254	20.5842	21.2582	21.0101	20.8139	21.2301	21.9397	20.4655	0.308659	0.662231	0.510521	Nucleus {ECO:0000305}. Nucleus speckle {ECO:0000305}.	#N/A
Mycophenolic acid acyl-glucuronide esterase, mitochondrial OS=Homo sapiens GN=ABHD10 PE=1 SV=1	sp|Q9NUJ1|ABHDA_HUMAN	34 kDa	ABHD10	55347	Q9NUJ1	258	249	263	22.0082	19.9061	19.4488	22.3522	21.9566	18.9516	21.7157	22.3851	19.0048	21.0066	19.7102	18.8762	0.317441	-0.994458	0.498337	Mitochondrion {ECO:0000305}.	Nucleus;Nucleoli (APE, Supportive)
Fanconi anemia group I protein OS=Homo sapiens GN=FANCI PE=1 SV=4	sp|Q9NVI1|FANCI_HUMAN	149 kDa	FANCI	55215	Q9NVI1	604	603	614	19.7832	20.1468	NaN	18.3964	17.3384	NaN	19.3632	19.3478	NaN	19.6753	18.5671	NaN	0.944689	0.0585499	0.024711	Nucleus {ECO:0000269|PubMed:17412408, ECO:0000269|PubMed:17460694, ECO:0000269|PubMed:19465922}. Note=Observed in spots localized in pairs on the sister chromatids of mitotic chromosome arms and not centromeres, one on each chromatids. These foci coincide with common fragile sites. They are frequently interlinked through BLM-associated ultra-fine DNA bridges.	#N/A
FACT complex subunit SPT16 OS=Homo sapiens GN=SUPT16H PE=1 SV=1	sp|Q9Y5B9|SP16H_HUMAN	120 kDa	SUPT16H	11198	Q9Y5B9	203	202	211	24.2567	21.8517	18.1042	22.7171	21.81	NaN	23.2046	22.4076	19.8062	21.764	21.5013	19.2887	0.480247	-0.918436	0.318535	Nucleus {ECO:0000269|PubMed:10421373}. Chromosome {ECO:0000269|PubMed:10421373}. Note=Colocalizes with RNA polymerase II on chromatin. Recruited to actively transcribed loci.	#N/A
Eukaryotic translation initiation factor 3 subunit F OS=Homo sapiens GN=EIF3F PE=1 SV=1	sp|O00303|EIF3F_HUMAN	38 kDa	EIF3F	8665	O00303	221	215	226	23.964	24.0056	23.5669	24.1891	24.0283	23.8739	24.0049	24.0031	24.1426	23.6622	23.5591	23.7056	0.0121663	-0.33309	1.91484	Cytoplasm {ECO:0000255|HAMAP-Rule:MF_03005}.	#N/A
Histone acetyltransferase type B catalytic subunit OS=Homo sapiens GN=HAT1 PE=1 SV=1	sp|O14929|HAT1_HUMAN	50 kDa	HAT1	8520	O14929	342	337	349	24.0038	23.8429	22.7952	23.7505	23.4998	22.435	23.4891	23.2653	22.3556	23.2933	22.0784	21.5779	0.0589627	-0.954263	1.22942	Isoform A: Nucleus matrix.; Isoform B: Cytoplasm. Nucleus. Nucleus matrix. Nucleus, nucleoplasm. Note=Localization is predominantly nuclear in normal cells. Treatment with hydrogen peroxide or ionizing radiation enhances nuclear localization through redistribution of existing protein.	#N/A
Adenine phosphoribosyltransferase OS=Homo sapiens GN=APRT PE=1 SV=2	sp|P07741|APT_HUMAN	20 kDa	APRT	353	P07741	136	123	145	21.6966	16.9117	NaN	22.4808	NaN	NaN	18.9617	NaN	NaN	22.4272	NaN	NaN	#DIV/0!	2.4145	#DIV/0!	Cytoplasm.	#N/A
Isoform 2 of Asparagine synthetase [glutamine-hydrolyzing] OS=Homo sapiens GN=ASNS	sp|P08243-2|ASNS_HUMAN (+1)	62 kDa	ASNS	440	P08243	538	530	540	23.6447	24.1297	22.8611	NaN	NaN	NaN	22.4023	23.8269	NaN	22.856	22.5391	NaN	0.268761	-0.67544	0.570633		#N/A
14-3-3 protein theta OS=Homo sapiens GN=YWHAQ PE=1 SV=1	sp|P27348|1433T_HUMAN	28 kDa	YWHAQ	10971	P27348	218	213	222	29.1134	28.4982	NaN	28.4379	28.4051	NaN	NaN	28.2967	28.2448	27.4265	27.7296	NaN	0.00944448	-0.921338	2.02482	Cytoplasm. Note=In neurons, axonally transported to the nerve terminals.	#N/A
Ran GTPase-activating protein 1 OS=Homo sapiens GN=RANGAP1 PE=1 SV=1	sp|P46060|RAGP1_HUMAN	64 kDa	RANGAP1	5905	P46060	545	531	553	24.1884	23.8152	24.1056	23.3909	23.6101	23.4749	24.1252	23.4535	22.7844	23.0179	20.792	22.4526	0.00490197	-1.57339	2.30963	Cytoplasm {ECO:0000269|PubMed:15037602, ECO:0000305|PubMed:8146159}. Nucleus, nucleoplasm {ECO:0000269|PubMed:8146159}. Nucleus envelope {ECO:0000269|PubMed:11854305, ECO:0000269|PubMed:15037602}. Chromosome, centromere, kinetochore {ECO:0000269|PubMed:11854305}. Cytoplasm, cytoskeleton, spindle {ECO:0000269|PubMed:11854305, ECO:0000269|PubMed:15037602}. Note=Cytoplasmic during interphase. Detect…	#N/A
Cytochrome b-c1 complex subunit Rieske, mitochondrial OS=Homo sapiens GN=UQCRFS1 PE=1 SV=2	sp|P47985|UCRI_HUMAN	30 kDa	UQCRFS1	7386	P47985	140	131	151	22.3748	21.8773	20.8855	22.9487	22.0519	21.0858	22.4685	21.9909	20.1794	23.2727	23.1149	21.9562	0.101816	1.01876	0.992182	Mitochondrion inner membrane {ECO:0000250|UniProtKB:Q5ZLR5}; Single-pass membrane protein {ECO:0000250|UniProtKB:Q5ZLR5}.	Mitochondria (APE, Supportive)
Nodal modulator 3 OS=Homo sapiens GN=NOMO3 PE=3 SV=2	sp|P69849|NOMO3_HUMAN (+2)	134 kDa	NOMO3	408050	P69849	941	935	951	22.4789	21.1213	20.3524	22.331	22.0636	19.5018	22.4977	21.9187	21.0341	22.855	23.2587	22.1852	0.0740505	1.28859	1.13047	Membrane {ECO:0000305}; Single-pass type I membrane protein {ECO:0000305}.	#N/A
Calponin-3 OS=Homo sapiens GN=CNN3 PE=1 SV=1	sp|Q15417|CNN3_HUMAN	36 kDa	CNN3	1266	Q15417	168	159	172	23.6012	24.2236	23.7828	24.3462	23.9463	23.5372	23.1872	23.4127	22.8375	22.6462	22.1882	22.1736	0.00132199	-1.31674	2.87877		#N/A
Isoform 2 of Presequence protease, mitochondrial OS=Homo sapiens GN=PITRM1	sp|Q5JRX3-2|PREP_HUMAN (+1)	118 kDa	PITRM1	10531	Q5JRX3	779	772	780	21.3777	20.1453	19.7597	21.6614	20.7699	20.2992	20.7366	21.6868	18.1568	22.8274	23.3906	21.6581	0.0140829	2.11502	1.85131	Mitochondrion matrix {ECO:0000269|PubMed:16849325}.	Mitochondria (APE, Supportive)
Isoform 2 of Regulator of nonsense transcripts 1 OS=Homo sapiens GN=UPF1	sp|Q92900-2|RENT1_HUMAN (+1)	123 kDa	UPF1	5976	Q92900	704	704	730	18.6969	20.9326	18.8533	21.25	20.3554	NaN	20.6653	NaN	17.9636	NaN	17.9174	NaN	#DIV/0!	-1.8993	#DIV/0!	Cytoplasm. Cytoplasm, P-body. Nucleus. Note=Hyperphosphorylated form is targeted to the P-body, while unphosphorylated protein is distributed throughout the cytoplasm.	#N/A
Isoform 2 of Cysteine and histidine-rich domain-containing protein 1 OS=Homo sapiens GN=CHORDC1	sp|Q9UHD1-2|CHRD1_HUMAN (+1)	35 kDa	CHORDC1	26973	Q9UHD1	310	307	321	23.0143	22.6188	21.6546	NaN	NaN	NaN	NaN	21.9962	22.2039	NaN	NaN	NaN	#DIV/0!	#DIV/0!	#DIV/0!		#N/A
Stomatin-like protein 2, mitochondrial OS=Homo sapiens GN=STOML2 PE=1 SV=1	sp|Q9UJZ1|STML2_HUMAN	39 kDa	STOML2	30968	Q9UJZ1	134	115	135	24.5459	24.2844	23.241	23.6095	23.93	23.0258	23.8051	24.1019	22.7195	24.6186	24.8804	23.6925	0.114274	0.70127	0.942051	Cell membrane {ECO:0000269|PubMed:10713127, ECO:0000269|PubMed:18641330, ECO:0000269|PubMed:21746876, ECO:0000269|PubMed:22623988}; Peripheral membrane protein {ECO:0000269|PubMed:10713127}. Mitochondrion {ECO:0000269|PubMed:18641330, ECO:0000269|PubMed:19597348, ECO:0000269|PubMed:22623988}. Mitochondrion inner membrane {ECO:0000269|PubMed:17121834, ECO:0000269|PubMed:18339324, ECO:0000269|PubMe…	Plasma membrane;Cytoplasm (APE, Uncertain)
E3 ubiquitin-protein ligase HECTD1 OS=Homo sapiens GN=HECTD1 PE=1 SV=3	sp|Q9ULT8|HECD1_HUMAN	289 kDa	HECTD1	25831	Q9ULT8	705	702	721	20.2486	19.4343	19.3707	20.3997	19.1167	NaN	21.6482	NaN	19.2032	17.9442	18.2138	NaN	0.0307545	-1.83839	1.51209		#N/A
Phosphoribosylformylglycinamidine synthase OS=Homo sapiens GN=PFAS PE=1 SV=4	sp|O15067|PUR4_HUMAN	145 kDa	PFAS	5198	O15067	1295	1291	1300	23.6243	23.9783	23.2077	23.3514	23.602	22.8671	24.0357	22.7902	22.7739	21.6752	22.6709	22.2886	0.00564404	-1.1474	2.24841	Cytoplasm {ECO:0000250}.	#N/A
Dihydrolipoyl dehydrogenase, mitochondrial OS=Homo sapiens GN=DLD PE=1 SV=2	sp|P09622|DLDH_HUMAN	54 kDa	DLD	1738	P09622	100	90	104	24.8605	24.0348	23.8379	24.3915	24.2508	24.194	24.5092	24.0188	23.1108	24.4966	24.7001	24.5059	0.170465	0.43327	0.768364	Mitochondrion matrix {ECO:0000305|PubMed:29211711, ECO:0000305|PubMed:3693355}. Nucleus {ECO:0000269|PubMed:29211711}. Cell projection, cilium, flagellum {ECO:0000250|UniProtKB:Q811C4}. Cytoplasmic vesicle, secretory vesicle, acrosome {ECO:0000269|PubMed:15888450}. Note=Mainly localizes in the mitochondrion. A small fraction localizes to the nucleus, where the 2-oxoglutarate dehydrogenase complex…	Mitochondria (APE, Supportive)
Isoform Short of Ubiquitin carboxyl-terminal hydrolase 5 OS=Homo sapiens GN=USP5	sp|P45974-2|UBP5_HUMAN	93 kDa	USP5	8078	P45974	266	248	285	21.7584	21.6001	20.0585	21.5247	21.5043	20.4987	20.9742	17.6319	20.1507	19.1576	19.7677	19.3643	0.15334	-1.20362	0.814344		#N/A
Vesicle-fusing ATPase OS=Homo sapiens GN=NSF PE=1 SV=3	sp|P46459|NSF_HUMAN	83 kDa	NSF	4905	P46459	340	338	357	23.409	23.278	22.0528	22.9699	22.9002	21.6304	21.4439	22.6039	21.0867	22.7833	22.3487	22.047	0.972901	0.018024	0.0119313	Cytoplasm.	#N/A
Isoform 5 of Nuclear pore complex protein Nup98-Nup96 OS=Homo sapiens GN=NUP98	sp|P52948-5|NUP98_HUMAN (+1)	196 kDa	NUP98	4928	P52948	990	979	995	21.5663	20.4671	18.4834	21.2278	19.998	19.189	21.5667	19.0859	18.2662	NaN	NaN	NaN	#DIV/0!	#DIV/0!	#DIV/0!	Nucleus membrane {ECO:0000269|PubMed:10087256, ECO:0000269|PubMed:11106761, ECO:0000269|PubMed:11839768, ECO:0000269|PubMed:12191480, ECO:0000269|PubMed:12802065, ECO:0000269|PubMed:15229283, ECO:0000269|PubMed:20407419, ECO:0000269|PubMed:28221134}; Peripheral membrane protein; Nucleoplasmic side {ECO:0000269|PubMed:11839768}. Nucleus, nuclear pore complex {ECO:0000269|PubMed:11839768, ECO:00002…	#N/A
Eukaryotic peptide chain release factor subunit 1 OS=Homo sapiens GN=ETF1 PE=1 SV=3	sp|P62495|ERF1_HUMAN	49 kDa	ETF1	2107	P62495	208	201	212	22.2959	NaN	NaN	23.1403	22.955	NaN	NaN	22.2204	20.5275	NaN	NaN	NaN	#DIV/0!	#DIV/0!	#DIV/0!	Cytoplasm.	#N/A
S-phase kinase-associated protein 1 OS=Homo sapiens GN=SKP1 PE=1 SV=2	sp|P63208|SKP1_HUMAN	19 kDa	SKP1	6500	P63208	30,36	29	56	21.6841	19.5467	19.6528	21.1503	21.7029	20.1713	20.0974	20.2443	19.4052	20.8436	20.2938	18.232	0.380277	-0.616342	0.4199		#N/A
60S ribosomal protein L18a OS=Homo sapiens GN=RPL18A PE=1 SV=2	sp|Q02543|RL18A_HUMAN	21 kDa	RPL18A	6142	Q02543	127	121	128	23.3003	21.7822	19.9958	21.8602	22.5372	21.09	22.4937	23.0593	21.8462	21.9701	20.9017	21.6092	0.442204	-0.502459	0.354378		#N/A
Protein FAM162A OS=Homo sapiens GN=FAM162A PE=1 SV=2	sp|Q96A26|F162A_HUMAN	17 kDa	FAM162A	26355	Q96A26	91	80	96	23.8538	24.2182	NaN	24.0988	22.2855	19.3977	23.7167	22.709	NaN	22.29	21.3043	22.1831	0.375719	-0.971309	0.425136	Membrane {ECO:0000305}; Single-pass membrane protein {ECO:0000305}. Mitochondrion {ECO:0000269|PubMed:15082785, ECO:0000269|PubMed:16698020}.	Mitochondria (APE, Supportive)
Pyrroline-5-carboxylate reductase 2 OS=Homo sapiens GN=PYCR2 PE=1 SV=1	sp|Q96C36|P5CR2_HUMAN	34 kDa	PYCR2	29920	Q96C36	271	267	276	23.7549	23.8992	22.3805	24.2186	23.4914	21.6373	24.79	23.2733	22.2305	24.2072	23.0452	23.438	0.684777	0.266126	0.164451	Cytoplasm {ECO:0000269|PubMed:2722838}. Mitochondrion {ECO:0000269|PubMed:23024808, ECO:0000269|PubMed:25865492}.	Mitochondria (APE, Uncertain)
Isoform 6 of A-kinase anchor protein 9 OS=Homo sapiens GN=AKAP9	sp|Q99996-6|AKAP9_HUMAN (+1)	455 kDa	AKAP9	10142	Q99996	2271	2267	2282	19.798	NaN	NaN	19.7964	NaN	NaN	NaN	NaN	NaN	NaN	NaN	NaN	#DIV/0!	#DIV/0!	#DIV/0!	Golgi apparatus {ECO:0000269|PubMed:15047863, ECO:0000269|PubMed:19242490, ECO:0000269|PubMed:25217626, ECO:0000269|PubMed:27666745}. Cytoplasm {ECO:0000269|PubMed:9915845}. Cytoplasm, cytoskeleton, microtubule organizing center, centrosome {ECO:0000269|PubMed:12270714, ECO:0000269|PubMed:25657325, ECO:0000269|PubMed:29162697, ECO:0000269|PubMed:9915845}. Note=Cytoplasmic in parietal cells (PubMe…	#N/A
HEAT repeat-containing protein 1 OS=Homo sapiens GN=HEATR1 PE=1 SV=3	sp|Q9H583|HEAT1_HUMAN	242 kDa	HEATR1	55127	Q9H583	1796	1792	1805	20.2516	20.4664	16.2096	20.0834	19.1837	18.1995	19.4674	18.7505	NaN	17.2294	19.3575	16.8202	0.207645	-1.27419	0.682679	Nucleus, nucleolus {ECO:0000269|PubMed:12429849, ECO:0000269|PubMed:17699751}.	#N/A
GrpE protein homolog 1, mitochondrial OS=Homo sapiens GN=GRPEL1 PE=1 SV=2	sp|Q9HAV7|GRPE1_HUMAN	24 kDa	GRPEL1	80273	Q9HAV7	146	139	153	23.4887	23.9283	22.3071	24.1105	23.03	22.5891	24.2379	24.2294	22.1486	24.5068	24.6419	22.8435	0.28847	0.656307	0.539899	Mitochondrion matrix {ECO:0000269|PubMed:11311562}.	Mitochondria (APE, Supportive)
SUMO-activating enzyme subunit 2 OS=Homo sapiens GN=UBA2 PE=1 SV=2	sp|Q9UBT2|SAE2_HUMAN	71 kDa	UBA2	10054	Q9UBT2	97	87	107	23.4105	23.3448	23.075	23.5235	23.2825	22.2388	23.5387	23.0657	21.8608	22.9825	22.4	21.7813	0.131779	-0.649854	0.880153	Cytoplasm. Nucleus. Note=Shuttles between the cytoplasm and the nucleus, sumoylation is required either for nuclear translocation or nuclear retention.	#N/A
CTP synthase 1 OS=Homo sapiens GN=CTPS1 PE=1 SV=2	sp|P17812|PYRG1_HUMAN	67 kDa	CTPS1	1503	P17812	509	509	532	23.703	23.5563	22.2083	23.1665	23.0573	21.1889	23.0745	23.0263	21.4439	22.9504	21.7048	21.5902	0.301398	-0.632105	0.520859		#N/A
26S protease regulatory subunit 7 OS=Homo sapiens GN=PSMC2 PE=1 SV=3	sp|P35998|PRS7_HUMAN	49 kDa	PSMC2	5701	P35998	138	121	139	22.5978	22.5724	23.1638	22.0746	21.8996	20.6301	21.9822	21.9976	22.5222	22.1096	22.211	21.5409	0.644746	-0.206231	0.190611	Cytoplasm {ECO:0000269|PubMed:22078707}. Note=Colocalizes with TRIM5 in cytoplasmic bodies. {ECO:0000269|PubMed:22078707}.	#N/A
Signal peptidase complex catalytic subunit SEC11A OS=Homo sapiens GN=SEC11A PE=1 SV=1	sp|P67812|SC11A_HUMAN	21 kDa	SEC11A	23478	P67812	57	38	63	23.8595	23.6027	NaN	23.7189	23.9799	NaN	23.5025	22.7935	NaN	23.9882	23.5699	NaN	0.559329	0.202839	0.252333	Microsome membrane {ECO:0000250}; Single-pass type II membrane protein {ECO:0000250}. Endoplasmic reticulum membrane {ECO:0000250}; Single-pass type II membrane protein {ECO:0000250}.	#N/A
Mitochondrial 2-oxoglutarate/malate carrier protein OS=Homo sapiens GN=SLC25A11 PE=1 SV=3	sp|Q02978|M2OM_HUMAN	34 kDa	SLC25A11	8402	Q02978	127	123	146	22.7514	22.5168	21.7137	22.9315	23.48	22.7711	24.1245	23.9266	21.9242	24.1618	23.8935	22.7638	0.221992	0.701936	0.653662	Mitochondrion inner membrane {ECO:0000250|UniProtKB:P97700}; Multi-pass membrane protein {ECO:0000250|UniProtKB:P97700}.	0
Cullin-1 OS=Homo sapiens GN=CUL1 PE=1 SV=2	sp|Q13616|CUL1_HUMAN	90 kDa	CUL1	8454	Q13616	633	633	645	22.2761	20.2087	21.5699	22.2707	21.9644	18.467	22.7444	21.5954	20.3797	22.1019	20.1159	16.8683	0.191425	-1.57977	0.718		#N/A
Angiomotin OS=Homo sapiens GN=AMOT PE=1 SV=1	sp|Q4VCS5|AMOT_HUMAN	118 kDa	AMOT	154796	Q4VCS5	100	100	113	22.5138	22.7879	18.5639	23.0624	22.3535	19.8396	23.7137	22.4757	19.5026	22.0807	20.9718	18.4441	0.371607	-1.14704	0.429916	Cell junction, tight junction {ECO:0000269|PubMed:16043488}. Note=Localized on the cell surface. May act as a transmembrane protein.	#N/A
Protein canopy homolog 2 OS=Homo sapiens GN=CNPY2 PE=1 SV=1	sp|Q9Y2B0|CNPY2_HUMAN	21 kDa	CNPY2	10330	Q9Y2B0	89	89	102	23.3947	22.5652	18.377	22.6637	22.737	21.2349	23.5636	23.1009	18.5035	23.2055	23.57	22.1211	0.360043	1.17215	0.443646	Endoplasmic reticulum {ECO:0000255|PROSITE-ProRule:PRU10138}.	#N/A
Isoform 2 of Transcription elongation regulator 1 OS=Homo sapiens GN=TCERG1	sp|O14776-2|TCRG1_HUMAN (+1)	122 kDa	TCERG1	10915	O14776	814	808	820	22.3061	22.0437	18.8393	22.1864	22.0418	20.8185	22.7089	21.6326	21.692	22.3087	22.2393	22.0647	0.391419	0.618762	0.407358	Nucleus {ECO:0000269|PubMed:10908677, ECO:0000269|PubMed:15485897, ECO:0000269|PubMed:9315662}.	#N/A
Aldehyde dehydrogenase, mitochondrial OS=Homo sapiens GN=ALDH2 PE=1 SV=2	sp|P05091|ALDH2_HUMAN	56 kDa	ALDH2	217	P05091	410	395	414	22.8942	23.2961	18.6159	22.6002	21.8757	19.6279	23.0352	22.4804	19.6895	22.9905	23.0472	20.2238	0.663364	0.5188	0.178248	Mitochondrion matrix.	0
Eukaryotic translation initiation factor 2 subunit 1 OS=Homo sapiens GN=EIF2S1 PE=1 SV=3	sp|P05198|IF2A_HUMAN	36 kDa	EIF2S1	1965	P05198	309	296	312	23.9293	23.4665	22.9275	23.4261	23.7318	22.2077	23.3494	22.8468	22.3787	23.1808	22.7064	22.5719	0.399596	-0.320733	0.398379	Cytoplasm, Stress granule {ECO:0000250|UniProtKB:Q6ZWX6}. Note=Colocalizes with NANOS3 in the stress granules. {ECO:0000250|UniProtKB:Q6ZWX6}.	#N/A
Isoform 2 of 4F2 cell-surface antigen heavy chain OS=Homo sapiens GN=SLC3A2	sp|P08195-2|4F2_HUMAN (+3)	58 kDa	SLC3A2	6520	P08195	125,133	112	140	21.2655	21.7369	20.4188	21.7667	22.2722	NaN	22.1228	NaN	NaN	22.3549	NaN	NaN	#DIV/0!	0.757704	#DIV/0!	Apical cell membrane; Single-pass type II membrane protein. Melanosome. Note=Identified by mass spectrometry in melanosome fractions from stage I to stage IV. Localized to the plasma membrane when associated with SLC7A5 or SLC7A8. Localized to the placental apical membrane. Located selectively at cell-cell adhesion sites (By similarity). Colocalized with SLC7A8/LAT2 at the basolateral membrane of…	#N/A
Cytochrome c1, heme protein, mitochondrial OS=Homo sapiens GN=CYC1 PE=1 SV=3	sp|P08574|CY1_HUMAN	35 kDa	CYC1	1537	P08574	164,166	147	170	23.6315	23.4914	20.9106	23.5323	23.4331	20.6176	23.6906	22.4038	20.9171	24.085	24.9394	23.9394	0.049901	1.80703	1.30189	Mitochondrion inner membrane; Single-pass membrane protein; Intermembrane side.	Mitochondria (APE, Supportive)
Isoform 3 of Pyrroline-5-carboxylate reductase 1, mitochondrial OS=Homo sapiens GN=PYCR1	sp|P32322-3|P5CR1_HUMAN (+1)	36 kDa	PYCR1	5831	P32322	298	294	310	24.211	24.5991	21.8385	24.2019	24.4932	21.6578	24.2146	24.7764	21.9274	23.0442	24.9193	21.7194	0.736422	-0.31899	0.132873	Mitochondrion {ECO:0000269|PubMed:19648921}.	0
Microtubule-associated protein 1B OS=Homo sapiens GN=MAP1B PE=1 SV=2	sp|P46821|MAP1B_HUMAN	271 kDa	MAP1B	4131	P46821	1380	1375	1393	22.3639	23.0614	22.2566	22.3523	22.5694	22.0783	22.2248	22.7684	21.7119	21.8039	20.4947	19.1365	0.00209418	-1.89794	2.67899	Cytoplasm, cytoskeleton {ECO:0000269|PubMed:18195017}. Cytoplasm {ECO:0000269|PubMed:18195017}. Cell junction, synapse {ECO:0000250}. Cell projection, dendritic spine {ECO:0000250}. Note=Colocalizes with DAPK1 in the microtubules and cortical actin fibers. {ECO:0000250}.	#N/A
Proteasome subunit beta type-3 OS=Homo sapiens GN=PSMB3 PE=1 SV=2	sp|P49720|PSB3_HUMAN	23 kDa	PSMB3	5691	P49720	183	178	192	24.4441	23.8042	22.8316	24.6503	24.0304	23.5685	24.2966	24.1511	23.3305	24.8351	24.1958	22.4734	0.897905	-0.0660413	0.0467695	Cytoplasm {ECO:0000269|PubMed:12181345}. Nucleus {ECO:0000269|PubMed:12181345}.	#N/A
Ragulator complex protein LAMTOR1 OS=Homo sapiens GN=LAMTOR1 PE=1 SV=2	sp|Q6IAA8|LTOR1_HUMAN	18 kDa	LAMTOR1	55004	Q6IAA8	76,82	61	84	22.1188	22.1088	18.5106	22.0386	21.632	20.3428	22.0132	22.2789	19.2579	22.4434	21.0811	20.1388	0.934923	0.0765006	0.029224	Late endosome membrane; Lipid-anchor; Cytoplasmic side. Lysosome membrane; Lipid-anchor; Cytoplasmic side. Cell membrane.	#N/A
GTP-binding protein SAR1a OS=Homo sapiens GN=SAR1A PE=1 SV=1	sp|Q9NR31|SAR1A_HUMAN	22 kDa	SAR1A	56681	Q9NR31	69	50	83	23.7279	23.3898	21.8856	24.6044	23.7512	22.9729	24.0477	23.8057	22.1848	23.2802	22.6751	22.1546	0.251684	-0.671151	0.599144	Endoplasmic reticulum {ECO:0000250}. Golgi apparatus {ECO:0000250}.	#N/A
NADH dehydrogenase [ubiquinone] iron-sulfur protein 8, mitochondrial OS=Homo sapiens GN=NDUFS8 PE=1 SV=1	sp|O00217|NDUS8_HUMAN	24 kDa	NDUFS8	4728	O00217	70	67	77	24.1375	23.4081	22.0251	23.3896	23.3287	22.0074	23.0538	23.5899	20.9134	24.0604	24.646	23.1805	0.120999	1.08968	0.91722	Mitochondrion {ECO:0000305}.	Mitochondria (APE, Supportive)
Actin-related protein 2/3 complex subunit 3 OS=Homo sapiens GN=ARPC3 PE=1 SV=3	sp|O15145|ARPC3_HUMAN	21 kDa	ARPC3	10094	O15145	95	94	119	24.6591	23.7326	21.7554	24.3366	23.7995	22.789	23.894	23.5987	21.9362	23.544	22.538	22.7845	0.503657	-0.433493	0.297866	Cytoplasm, cytoskeleton. Cell projection.	#N/A
Isoform 2 of Tropomyosin alpha-3 chain OS=Homo sapiens GN=TPM3	sp|P06753-2|TPM3_HUMAN	29 kDa	TPM3	7170	P06753	105	98	113	24.6639	24.3508	23.1812	24.6258	24.2086	22.8043	24.6035	24.3579	22.9816	23.5323	22.5609	NaN	0.148822	-0.928657	0.827332	Cytoplasm, cytoskeleton {ECO:0000305}.	#N/A
Epoxide hydrolase 1 OS=Homo sapiens GN=EPHX1 PE=1 SV=1	sp|P07099|HYEP_HUMAN	53 kDa	EPHX1	2052	P07099	383	376	386	23.5761	22.8503	21.829	22.6984	22.3029	21.3705	22.2791	22.3026	20.2582	22.9582	22.6621	21.3759	0.789978	0.169052	0.102385	Microsome membrane {ECO:0000250|UniProtKB:P07687}; Single-pass type III membrane protein {ECO:0000250|UniProtKB:P07687}. Endoplasmic reticulum membrane {ECO:0000250|UniProtKB:P07687}; Single-pass type III membrane protein {ECO:0000250|UniProtKB:P07687}.	#N/A
Tyrosine-protein phosphatase non-receptor type 1 OS=Homo sapiens GN=PTPN1 PE=1 SV=1	sp|P18031|PTN1_HUMAN	50 kDa	PTPN1	5770	P18031	282	280	292	23.7024	23.9423	21.826	23.9176	23.2369	22.3751	23.3932	22.98	21.6013	23.5662	23.8778	22.6624	0.519064	0.371602	0.284779	Endoplasmic reticulum membrane {ECO:0000269|PubMed:1739967, ECO:0000269|PubMed:21135139}; Peripheral membrane protein {ECO:0000269|PubMed:1739967, ECO:0000269|PubMed:21135139}; Cytoplasmic side {ECO:0000269|PubMed:1739967, ECO:0000269|PubMed:21135139}. Note=Interacts with EPHA3 at the cell membrane.	#N/A
Superkiller viralicidic activity 2-like 2 OS=Homo sapiens GN=SKIV2L2 PE=1 SV=3	sp|P42285|SK2L2_HUMAN	118 kDa	SKIV2L2	23517	P42285	726	724	743	22.594	22.5619	22.2782	21.9494	21.9753	21.2095	22.1254	21.5236	21.0238	22.0993	22.1649	21.273	0.851924	-0.069943	0.069599	#N/A	#N/A
Isoform 3 of Phosphatidylinositol transfer protein beta isoform OS=Homo sapiens GN=PITPNB	sp|P48739-3|PIPNB_HUMAN (+1)	32 kDa	PITPNB	23760	P48739	259	248	260	23.7195	24.0348	22.494	24.3764	NaN	22.0695	24.3575	23.8137	NaN	23.1907	23.2034	22.458	0.317128	-0.601507	0.498765	Cytoplasm {ECO:0000250}. Golgi apparatus {ECO:0000250}.	#N/A
Mitochondrial-processing peptidase subunit alpha OS=Homo sapiens GN=PMPCA PE=1 SV=2	sp|Q10713|MPPA_HUMAN	58 kDa	PMPCA	23203	Q10713	150	147	158	23.5015	24.2146	22.609	24.1102	23.5541	23.2142	24.218	23.9335	22.5247	24.5368	24.7464	23.6199	0.106511	0.758815	0.972605	Mitochondrion matrix {ECO:0000250|UniProtKB:P20069}. Mitochondrion inner membrane {ECO:0000269|PubMed:25808372}.	Mitochondria (Staining, Uncertain)
Symplekin OS=Homo sapiens GN=SYMPK PE=1 SV=2	sp|Q92797|SYMPK_HUMAN	141 kDa	SYMPK	8189	Q92797	509	493	520	21.9886	21.7548	22.0836	22.9382	20.8899	20.6329	23.2562	21.0137	21.6141	22.5073	22.9556	21.9815	0.24312	0.684581	0.614178	Cytoplasm, cytoskeleton. Cell junction, tight junction. Cell membrane; Peripheral membrane protein; Cytoplasmic side. Cell junction. Nucleus, nucleoplasm. Note=Cytoplasmic face of adhesion plaques (major) and nucleoplasm (minor) (in cells with TJ). Nucleoplasm (in cells without TJ). Nuclear bodies of heat-stressed cells. Colocalizes with HSF1 in nuclear stress bodies upon heat shock (PubMed:14707…	#N/A
Isoform 2 of Vesicle-associated membrane protein-associated protein A OS=Homo sapiens GN=VAPA	sp|Q9P0L0-2|VAPA_HUMAN	33 kDa	VAPA	9218	Q9P0L0	122	115	125	22.3773	22.0872	20.4472	22.8023	21.8801	21.1653	23.4476	22.2086	NaN	21.2499	NaN	21.8606	0.496375	-0.496714	0.30419	Endoplasmic reticulum membrane {ECO:0000269|PubMed:10523508, ECO:0000269|PubMed:16143324, ECO:0000269|PubMed:19289470, ECO:0000269|PubMed:25447204}; Single-pass type IV membrane protein {ECO:0000269|PubMed:10523508, ECO:0000269|PubMed:19289470}. Cell membrane {ECO:0000269|PubMed:25447204}; Single-pass type IV membrane protein {ECO:0000305}. Cell junction, tight junction {ECO:0000269|PubMed:105235…	#N/A
UPF0568 protein C14orf166 OS=Homo sapiens GN=C14orf166 PE=1 SV=1	sp|Q9Y224|CN166_HUMAN	28 kDa	C14orf166	51637	Q9Y224	135	132	145	24.6414	23.2259	23.0627	23.8523	23.0067	23.8479	24.053	22.8636	23.3097	21.8102	22.3528	22.7475	0.00853056	-1.23687	2.06902	#N/A	#N/A
Metastasis-associated protein MTA2 OS=Homo sapiens GN=MTA2 PE=1 SV=1	sp|O94776|MTA2_HUMAN	75 kDa	MTA2	9219	O94776	235	228	240	21.2877	21.6389	21.3034	21.8717	21.4725	NaN	NaN	NaN	NaN	18.5569	20.1377	NaN	0.00512591	-2.16753	2.29023	Nucleus {ECO:0000255|PROSITE-ProRule:PRU00512, ECO:0000255|PROSITE-ProRule:PRU00624}.	#N/A
Probable ATP-dependent RNA helicase DDX6 OS=Homo sapiens GN=DDX6 PE=1 SV=2	sp|P26196|DDX6_HUMAN	54 kDa	DDX6	1656	P26196	168	163	174	24.6151	24.3444	23.4838	24.4421	24.1739	23.1957	24.6392	24.4565	23.6478	23.6728	24.0318	23.2864	0.213026	-0.44726	0.671567	Cytoplasm, P-body {ECO:0000269|PubMed:16364915, ECO:0000269|PubMed:16699599, ECO:0000269|PubMed:20616046, ECO:0000269|PubMed:22915799, ECO:0000269|PubMed:26184334}. Cytoplasm {ECO:0000269|PubMed:26184334}. Nucleus {ECO:0000269|PubMed:26184334}. Note=Upon cellular stress, relocalizes to stress granules (PubMed:26184334). {ECO:0000269|PubMed:26184334}.	#N/A
Isoform 2 of Splicing factor U2AF 65 kDa subunit OS=Homo sapiens GN=U2AF2	sp|P26368-2|U2AF2_HUMAN (+1)	53 kDa	U2AF2	11338	P26368	110	109	146	25.3325	25.7521	25.2199	25.2874	25.139	24.7436	24.8217	25.5556	24.4315	25.0007	25.4405	24.4527	0.550054	-0.17797	0.259595	Nucleus.	#N/A
Eukaryotic translation initiation factor 2 subunit 3 OS=Homo sapiens GN=EIF2S3 PE=1 SV=3	sp|P41091|IF2G_HUMAN	51 kDa	EIF2S3	1968	P41091	405	401	416	21.5505	20.6841	21.618	20.5026	20.3613	21.6101	21.5027	20.9553	20.8795	21.975	21.3248	20.2402	0.795147	0.106204	0.0995524		#N/A
Isocitrate dehydrogenase [NAD] subunit alpha, mitochondrial OS=Homo sapiens GN=IDH3A PE=1 SV=1	sp|P50213|IDH3A_HUMAN	40 kDa	IDH3A	3419	P50213	301,314	300	316	24.246	23.8452	23.8839	23.0686	23.3534	23.8231	23.3938	23.1682	23.2736	22.9838	22.8995	22.9042	0.0241309	-0.632578	1.61743	Mitochondrion.	Mitochondria (APE, Supportive)
60S ribosomal protein L24 OS=Homo sapiens GN=RPL24 PE=1 SV=1	sp|P83731|RL24_HUMAN	18 kDa	RPL24	6152	P83731	91	81	93	26.556	25.1111	22.2231	25.9457	25.3471	24.378	25.4409	25.092	23.6333	25.9867	24.6396	24.0374	0.972425	0.0293495	0.012144		#N/A
14-3-3 protein eta OS=Homo sapiens GN=YWHAH PE=1 SV=4	sp|Q04917|1433F_HUMAN	28 kDa	YWHAH	7533	Q04917	223	218	227	29.021	28.3118	28.3221	28.252	28.1545	28.1978	28.4838	28.08	27.8368	27.4115	27.5481	27.406	0.00159056	-0.840317	2.79845		#N/A
Isoform 2 of Ribonucleoprotein PTB-binding 1 OS=Homo sapiens GN=RAVER1	sp|Q8IY67-2|RAVR1_HUMAN	78 kDa	RAVER1	125950	Q8IY67	592	574	595	21.3981	21.2096	20.7328	21.2281	19.9528	20.1033	21.7746	20.3987	20.297	22.0537	22.4991	21.587	0.0111564	1.25826	1.95248	Nucleus {ECO:0000250}. Cytoplasm {ECO:0000250}. Note=Nuclear, in perinucleolar structures. Shuttles between nucleus and cytoplasm. Cytoplasm, at focal contacts and cell-cell contacts. Associated with myotubes during muscle differentiation (By similarity). {ECO:0000250}.	#N/A
Isoform 2 of ER membrane protein complex subunit 1 OS=Homo sapiens GN=EMC1	sp|Q8N766-2|EMC1_HUMAN (+1)	112 kDa	EMC1	23065	Q8N766	482	476	485	21.5137	21.7061	21.0526	NaN	21.5044	20.9585	21.1944	21.2713	19.861	NaN	23.27	23.0969	0.00129901	2.05073	2.88639	Membrane {ECO:0000269|PubMed:22119785}; Single-pass type I membrane protein {ECO:0000269|PubMed:22119785}.	#N/A
Isoform 2 of ATPase family AAA domain-containing protein 3A OS=Homo sapiens GN=ATAD3A	sp|Q9NVI7-2|ATD3A_HUMAN	66 kDa	ATAD3A	55210	Q9NVI7	470	467	481	21.6102	NaN	23.5144	23.4358	23.1981	22.6024	23.5159	21.9028	18.0204	23.5235	23.8753	22.9777	0.297564	1.23382	0.52642	Mitochondrion inner membrane {ECO:0000269|PubMed:18063578, ECO:0000269|PubMed:20154147, ECO:0000269|PubMed:20332122, ECO:0000269|PubMed:20349121}; Single-pass membrane protein {ECO:0000269|PubMed:20154147, ECO:0000269|PubMed:20349121}. Mitochondrion matrix, mitochondrion nucleoid {ECO:0000269|PubMed:17210950, ECO:0000269|PubMed:18063578}. Note=In the mitochondrial inner membrane, enriched in site…	0
Phenylalanine--tRNA ligase alpha subunit OS=Homo sapiens GN=FARSA PE=1 SV=3	sp|Q9Y285|SYFA_HUMAN	58 kDa	FARSA	2193	Q9Y285	417	405	427	24.1521	23.8359	21.3299	22.4467	23.2618	23.3426	24.1942	23.287	21.8274	22.5767	24.0348	22.2385	0.854445	-0.125264	0.0683159	Cytoplasm {ECO:0000250|UniProtKB:Q505J8}.	#N/A
Nuclear pore complex protein Nup155 OS=Homo sapiens GN=NUP155 PE=1 SV=1	sp|O75694|NU155_HUMAN	155 kDa	NUP155	9631	O75694	253	239	255	22.5095	NaN	NaN	NaN	NaN	NaN	NaN	NaN	NaN	NaN	NaN	NaN	#DIV/0!	#DIV/0!	#DIV/0!	Nucleus, nuclear pore complex {ECO:0000250|UniProtKB:P37199}. Nucleus membrane {ECO:0000250|UniProtKB:P37199}; Peripheral membrane protein {ECO:0000250|UniProtKB:P37199}; Cytoplasmic side {ECO:0000250|UniProtKB:P37199}. Nucleus membrane {ECO:0000250|UniProtKB:P37199}; Peripheral membrane protein {ECO:0000250|UniProtKB:P37199}; Nucleoplasmic side {ECO:0000250|UniProtKB:P37199}. Note=In mitosis, as…	#N/A
Isoform 2 of Coatomer subunit beta' OS=Homo sapiens GN=COPB2	sp|P35606-2|COPB2_HUMAN (+1)	99 kDa	COPB2	9276	P35606	301	300	311	21.6201	21.3485	21.6821	22.633	NaN	20.9739	22.9005	21.538	21.7487	NaN	22.5305	22.737	0.1217	0.828148	0.914708	Cytoplasm, cytosol {ECO:0000250}. Golgi apparatus membrane {ECO:0000250}; Peripheral membrane protein {ECO:0000250}; Cytoplasmic side {ECO:0000250}. Cytoplasmic vesicle, COPI-coated vesicle membrane {ECO:0000250}; Peripheral membrane protein {ECO:0000250}; Cytoplasmic side {ECO:0000250}. Note=The coatomer is cytoplasmic or polymerized on the cytoplasmic side of the Golgi, as well as on the vesicl…	#N/A
Isoform 3 of Nuclear pore complex protein Nup214 OS=Homo sapiens GN=NUP214	sp|P35658-3|NU214_HUMAN	214 kDa	NUP214	8021	P35658	1140	1131	1150	21.5133	20.6872	NaN	NaN	21.9582	21.7417	NaN	NaN	NaN	NaN	NaN	NaN	#DIV/0!	#DIV/0!	#DIV/0!	Nucleus, nuclear pore complex {ECO:0000269|PubMed:8108440}. Note=Cytoplasmic side of the nuclear pore complex. {ECO:0000269|PubMed:8108440}.	#N/A
RNA-binding protein 25 OS=Homo sapiens GN=RBM25 PE=1 SV=3	sp|P49756|RBM25_HUMAN	100 kDa	RBM25	58517	P49756	269	262	274	21.0079	23.1029	21.7696	21.9121	21.3013	20.8344	20.7672	21.7702	19.2463	21.4415	22.2573	21.3539	0.566083	0.382887	0.24712	Nucleus speckle. Cytoplasm. Note=Colocalizes predominantly, with SFRS2 and LUC7L3 splicing factors, in nuclear speckles. Cytoplasmic localization is faint.	#N/A
Aminoacyl tRNA synthase complex-interacting multifunctional protein 2 OS=Homo sapiens GN=AIMP2 PE=1 SV=2	sp|Q13155|AIMP2_HUMAN	35 kDa	AIMP2	7965	Q13155	79	79	114	19.6327	18.5416	18.1622	20.2807	17.7557	16.6933	20.437	19.0186	NaN	20.6291	NaN	18.6555	0.444883	0.827083	0.351754	Cytoplasm, cytosol {ECO:0000269|PubMed:19289464}. Nucleus {ECO:0000250|UniProtKB:Q8R010}. Note=Following DNA damage, dissociates from the aminoacyl-tRNA synthase complex and translocates from the cytoplasm to the nucleus. {ECO:0000250|UniProtKB:Q8R010}.	#N/A
Isoform 2 of E3 ubiquitin-protein ligase HUWE1 OS=Homo sapiens GN=HUWE1	sp|Q7Z6Z7-2|HUWE1_HUMAN (+2)	480 kDa	HUWE1	10075	Q7Z6Z7	667	648	668	19.6219	21.0375	18.1179	20.2798	NaN	18.9172	NaN	19.9813	19.4035	NaN	19.4263	18.5755	0.419877	-0.621823	0.376878	Cytoplasm {ECO:0000269|PubMed:19713937}. Nucleus {ECO:0000269|PubMed:19713937}. Note=Mainly expressed in the cytoplasm of most tissues, except in the nucleus of spermatogonia, primary spermatocytes and neuronal cells (By similarity). Predominantly cytosolic or perinuclear in some colorectal carcinoma cells. {ECO:0000250|UniProtKB:Q7TMY8}.	#N/A
Cytochrome c oxidase subunit 5A, mitochondrial OS=Homo sapiens GN=COX5A PE=1 SV=2	sp|P20674|COX5A_HUMAN	17 kDa	COX5A	9377	P20674	82	73	87	24.0992	24.5762	16.5269	23.3817	24.0804	17.3905	24.3682	24.0794	16.8355	25.1862	25.457	22.0358	0.283725	2.52214	0.547102	Mitochondrion inner membrane.	0
Isoform 2 of Lon protease homolog, mitochondrial OS=Homo sapiens GN=LONP1	sp|P36776-2|LONM_HUMAN (+1)	100 kDa	LONP1	9361	P36776	826	823	851	23.6374	22.9445	21.9543	22.847	22.3692	NaN	22.8332	22.4903	19.8558	23.2267	23.2624	22.7643	0.317566	0.718012	0.498166	Mitochondrion matrix {ECO:0000255|HAMAP-Rule:MF_03120, ECO:0000269|PubMed:7961901}.	Mitochondria (APE, Supportive)
Isoform 2 of Transcription activator BRG1 OS=Homo sapiens GN=SMARCA4	sp|P51532-2|SMCA4_HUMAN (+4)	181 kDa	SMARCA4	6597	P51532	612	588	618	22.0855	21.9544	21.6282	21.8503	21.4321	20.3901	22.1458	21.3693	18.9926	21.1891	21.4296	18.9741	0.307504	-0.785531	0.512149	Nucleus {ECO:0000255|PROSITE-ProRule:PRU00549, ECO:0000269|PubMed:20418909}. Note=Colocalizes with long non-coding RNA Evf2 in nuclear RNA clouds. {ECO:0000250|UniProtKB:Q3TKT4}.	#N/A
DNA mismatch repair protein Msh6 OS=Homo sapiens GN=MSH6 PE=1 SV=2	sp|P52701|MSH6_HUMAN	153 kDa	MSH6	2956	P52701	662	661	676	22.8773	22.5804	22.1543	22.2506	22.2121	21.8741	22.6588	22.4692	21.892	21.4083	21.6347	21.9199	0.0113467	-0.675543	1.94513	Nucleus {ECO:0000269|PubMed:23622243}. Chromosome {ECO:0000269|PubMed:23622243}. Note=Associates with H3K36me3 via its PWWP domain.	#N/A
ATP-binding cassette sub-family E member 1 OS=Homo sapiens GN=ABCE1 PE=1 SV=1	sp|P61221|ABCE1_HUMAN	67 kDa	ABCE1	6059	P61221	239	235	250	22.7192	22.0275	23.1884	23.2808	21.6634	20.6447	21.5267	21.555	20.6806	21.1773	21.1666	20.701	0.154385	-0.90575	0.811395	Cytoplasm {ECO:0000269|PubMed:11585831}. Mitochondrion {ECO:0000269|PubMed:11585831}. Note=Localized to clusters of virus formation at the plasma membrane.	#N/A
Neuroblast differentiation-associated protein AHNAK OS=Homo sapiens GN=AHNAK PE=1 SV=2	sp|Q09666|AHNK_HUMAN	629 kDa	AHNAK	79026	Q09666	948,955	943	959	17.2465	NaN	NaN	NaN	NaN	NaN	21.2205	NaN	NaN	NaN	NaN	NaN	#DIV/0!	#DIV/0!	#DIV/0!	Nucleus.	#N/A
G-rich sequence factor 1 OS=Homo sapiens GN=GRSF1 PE=1 SV=3	sp|Q12849|GRSF1_HUMAN	53 kDa	GRSF1	2926	Q12849	405	383	406	24.2673	23.632	22.5001	23.4368	23.0096	22.4275	23.3449	23.3752	22.0355	23.9839	23.0271	22.0969	0.878592	-0.078368	0.0562126	Cytoplasm. Mitochondrion matrix, mitochondrion nucleoid {ECO:0000269|PubMed:25683715}. Note=Localizes to mitochondrial RNA granules found in close proximity to the mitochondrial nucleoids. {ECO:0000269|PubMed:25683715}.	Mitochondria (APE, Supportive)
THO complex subunit 4 OS=Homo sapiens GN=ALYREF PE=1 SV=3	sp|Q86V81|THOC4_HUMAN	27 kDa	ALYREF	10189	Q86V81	5	5	14	23.2914	24.7648	23.0995	23.5156	23.4631	23.2054	23.843	23.859	23.2535	22.8676	24.7798	22.7118	0.775145	-0.135299	0.110617	Nucleus {ECO:0000269|PubMed:10488337, ECO:0000269|PubMed:19324961, ECO:0000269|PubMed:23826332, ECO:0000305|PubMed:18974867}. Nucleus speckle {ECO:0000269|PubMed:19324961, ECO:0000269|PubMed:23826332}. Cytoplasm {ECO:0000269|PubMed:19324961}. Note=Colocalizes with the core EJC, ALYREF/THOC4, NXF1 and DDX39B in the nucleus and nuclear speckles. Travels to the cytoplasm as part of the exon junction…	#N/A
Thioredoxin domain-containing protein 5 OS=Homo sapiens GN=TXNDC5 PE=1 SV=2	sp|Q8NBS9|TXND5_HUMAN	48 kDa	TXNDC5	81567	Q8NBS9	109	95	113	20.9389	21.6798	NaN	21.4563	NaN	20.7159	21.4175	20.5827	20.2655	21.8774	20.9793	22.1591	0.117184	0.663864	0.931132	Endoplasmic reticulum lumen {ECO:0000255|PROSITE-ProRule:PRU10138}.	#N/A
Cell division cycle 5-like protein OS=Homo sapiens GN=CDC5L PE=1 SV=2	sp|Q99459|CDC5L_HUMAN	92 kDa	CDC5L	988	Q99459	456	448	466	21.8549	NaN	21.3598	21.6575	20.9228	NaN	22.7914	21.7165	19.7236	22.0888	22.466	21.1016	0.481693	0.453068	0.317229	Nucleus {ECO:0000269|PubMed:10570151, ECO:0000269|PubMed:11544257, ECO:0000269|PubMed:18583928, ECO:0000269|PubMed:9038199, ECO:0000269|PubMed:9598309}. Nucleus speckle {ECO:0000269|PubMed:10570151, ECO:0000269|PubMed:10827081, ECO:0000269|PubMed:11544257}. Cytoplasm {ECO:0000269|PubMed:9038199}. Note=May shuttle between cytoplasm and nucleus. {ECO:0000269|PubMed:9038199}.	#N/A
Isoform 2 of Protein SGT1 homolog OS=Homo sapiens GN=SUGT1	sp|Q9Y2Z0-2|SGT1_HUMAN	38 kDa	SUGT1	10910	Q9Y2Z0	328	319	331	23.5931	21.6232	21.761	22.6197	22.0683	21.9539	22.8469	22.3831	21.6101	21.6315	21.3038	20.6459	0.0279811	-1.07953	1.55314	Cytoplasm {ECO:0000269|PubMed:21864708}. Nucleus {ECO:0000269|PubMed:21864708}. Note=Translocates to the nucleus upon heat shock, requiring S100A6.	#N/A
tRNA-splicing ligase RtcB homolog OS=Homo sapiens GN=RTCB PE=1 SV=1	sp|Q9Y3I0|RTCB_HUMAN	55 kDa	RTCB	51493	Q9Y3I0	174	167	181	24.2325	23.972	22.2057	23.8974	23.0007	22.6193	23.9516	22.7426	22.308	23.885	23.2413	21.5084	0.587685	-0.336187	0.230855	Nucleus {ECO:0000269|PubMed:24608264}. Cytoplasm {ECO:0000255|HAMAP-Rule:MF_03144, ECO:0000269|PubMed:24608264}. Note=Enters into the nucleus in case of active transcription while it accumulates in cytosol when transcription level is low. {ECO:0000269|PubMed:24608264}.	#N/A
DnaJ homolog subfamily A member 2 OS=Homo sapiens GN=DNAJA2 PE=1 SV=1	sp|O60884|DNJA2_HUMAN	46 kDa	DNAJA2	10294	O60884	84,100	76	105	21.4203	21.2941	21.7578	22.092	21.499	21.8537	20.8477	20.2966	21.2499	22.2713	21.0685	21.5187	0.513819	0.251605	0.28919	Membrane {ECO:0000305}; Lipid-anchor {ECO:0000305}.	#N/A
N-alpha-acetyltransferase 10 OS=Homo sapiens GN=NAA10 PE=1 SV=1	sp|P41227|NAA10_HUMAN	26 kDa	NAA10	8260	P41227	98	97	105	25.0217	23.9888	23.3806	24.9735	24.4328	22.9173	24.039	23.99	23.142	22.4165	23.3985	21.5215	0.0150635	-1.54181	1.82207	Cytoplasm {ECO:0000269|PubMed:12464182, ECO:0000269|PubMed:25489052, ECO:0000269|PubMed:25732826}. Nucleus {ECO:0000269|PubMed:12464182, ECO:0000269|PubMed:15496142, ECO:0000269|PubMed:25732826}. Note=Also present in the free cytosolic and cytoskeleton-bound polysomes. {ECO:0000269|PubMed:15496142}.	#N/A
Serine/threonine-protein kinase mTOR OS=Homo sapiens GN=MTOR PE=1 SV=1	sp|P42345|MTOR_HUMAN	289 kDa	MTOR	2475	P42345	1255	1239	1256	20.3977	20.4555	19.5223	20.298	20.261	19.5615	21.0725	19.813	19.4034	19.7311	20.0987	19.1395	0.256571	-0.430827	0.590792	Endoplasmic reticulum membrane {ECO:0000269|PubMed:14578359}; Peripheral membrane protein {ECO:0000269|PubMed:14578359}; Cytoplasmic side {ECO:0000269|PubMed:14578359}. Golgi apparatus membrane {ECO:0000269|PubMed:14578359}; Peripheral membrane protein {ECO:0000269|PubMed:14578359}; Cytoplasmic side {ECO:0000269|PubMed:14578359}. Mitochondrion outer membrane {ECO:0000269|PubMed:11930000, ECO:0000…	#N/A
Afadin OS=Homo sapiens GN=AFDN PE=1 SV=3	sp|P55196|AFAD_HUMAN	207 kDa	AFDN	4301	P55196	465	464	475	22.0397	NaN	18.8932	NaN	NaN	19.8245	NaN	21.7403	NaN	NaN	NaN	NaN	#DIV/0!	#DIV/0!	#DIV/0!	Cell junction, adherens junction. Note=Not found at cell-matrix AJs.	#N/A
Isoform 3 of Actin-related protein 2/3 complex subunit 4 OS=Homo sapiens GN=ARPC4	sp|P59998-3|ARPC4_HUMAN (+1)	22 kDa	ARPC4	10093	P59998	113,114,115	109	124	22.5901	22.1324	18.523	22.2632	22.6526	19.0683	21.9242	21.2787	18.1063	21.1732	19.0094	NaN	0.560419	-0.85744	0.251487	Cytoplasm, cytoskeleton {ECO:0000269|PubMed:9359840}. Cell projection {ECO:0000269|PubMed:9359840}.	#N/A
Protein scribble homolog OS=Homo sapiens GN=SCRIB PE=1 SV=4	sp|Q14160|SCRIB_HUMAN	175 kDa	SCRIB	23513	Q14160	632	619	656	20.5714	NaN	20.5754	19.5727	21.4455	20.2955	20.931	NaN	19.227	18.5223	20.1009	20.1071	0.188559	-0.797326	0.724553	Cell membrane {ECO:0000269|PubMed:28169360}; Peripheral membrane protein. Cell junction, adherens junction. Cell projection, lamellipodium. Cytoplasm. Note=Targeting to cell-cell junctions which is CDH1-dependent is required for the pro-apoptotic activity. Localizes to neuronal post- and pre-synaptic regions.	#N/A
Nuclear pore membrane glycoprotein 210 OS=Homo sapiens GN=NUP210 PE=1 SV=3	sp|Q8TEM1|PO210_HUMAN	205 kDa	NUP210	23225	Q8TEM1	662	661	677	22.4685	22.412	21.3753	21.4708	21.9577	21.9486	22.6991	22.2801	21.4487	21.0998	20.856	20.7776	0.00422396	-1.09563	2.37428	Nucleus, nuclear pore complex {ECO:0000269|PubMed:2195063}. Nucleus membrane {ECO:0000269|PubMed:2195063}; Single-pass type I membrane protein {ECO:0000269|PubMed:2195063}. Endoplasmic reticulum membrane {ECO:0000269|PubMed:2195063}; Single-pass type I membrane protein {ECO:0000269|PubMed:2195063}.	#N/A
Isoform 2 of Nesprin-2 OS=Homo sapiens GN=SYNE2	sp|Q8WXH0-2|SYNE2_HUMAN (+1)	799 kDa	SYNE2	23224	Q8WXH0	669,674	665	676	21.5422	20.8916	NaN	20.1713	NaN	NaN	NaN	NaN	NaN	NaN	NaN	NaN	#DIV/0!	#DIV/0!	#DIV/0!	Nucleus outer membrane {ECO:0000305}; Single-pass type IV membrane protein {ECO:0000305}; Cytoplasmic side {ECO:0000305}. Sarcoplasmic reticulum membrane {ECO:0000305|PubMed:15671068}; Single-pass type IV membrane protein {ECO:0000305}. Cell membrane {ECO:0000305}; Single-pass membrane protein {ECO:0000305}. Cytoplasm, cytoskeleton. Mitochondrion. Nucleus, nucleoplasm. Cytoplasm, myofibril, sarco…	#N/A
Ubiquitin thioesterase OTUB1 OS=Homo sapiens GN=OTUB1 PE=1 SV=2	sp|Q96FW1|OTUB1_HUMAN	31 kDa	OTUB1	55611	Q96FW1	143	121	151	20.6059	19.3079	NaN	19.5738	18.6195	NaN	18.6861	NaN	NaN	21.9255	NaN	NaN	#DIV/0!	2.56683	#DIV/0!	Cytoplasm {ECO:0000250}.	#N/A
Exportin-5 OS=Homo sapiens GN=XPO5 PE=1 SV=1	sp|Q9HAV4|XPO5_HUMAN	136 kDa	XPO5	57510	Q9HAV4	21	16	28	22.8732	23.259	22.1546	22.2769	22.2366	21.9713	21.54	22.4583	21.6722	21.2782	20.4885	21.0759	0.00339555	-1.32384	2.46909	Nucleus {ECO:0000269|PubMed:11777942}. Cytoplasm {ECO:0000269|PubMed:11777942}. Note=Shuttles between the nucleus and the cytoplasm.	#N/A
Isoform 2 of Sister chromatid cohesion protein PDS5 homolog B OS=Homo sapiens GN=PDS5B	sp|Q9NTI5-2|PDS5B_HUMAN (+1)	158 kDa	PDS5B	23047	Q9NTI5	242	225	245	20.3011	20.72	16.121	20.0417	18.6357	16.2823	20.5277	19.4282	NaN	19.9973	20.2138	18.9248	0.547849	0.704751	0.261339	Nucleus {ECO:0000250|UniProtKB:Q6TRW4}.	#N/A
AP-3 complex subunit beta-1 OS=Homo sapiens GN=AP3B1 PE=1 SV=3	sp|O00203|AP3B1_HUMAN	121 kDa	AP3B1	8546	O00203	50,63	49	64	23.3149	19.1713	18.2995	16.3544	23.1437	18.0409	17.9194	17.3076	NaN	NaN	NaN	17.4504	#DIV/0!	-1.74357	#DIV/0!	Cytoplasmic vesicle, clathrin-coated vesicle membrane {ECO:0000250}; Peripheral membrane protein {ECO:0000250}; Cytoplasmic side {ECO:0000250}. Golgi apparatus {ECO:0000250}. Note=Component of the coat surrounding the cytoplasmic face of coated vesicles located at the Golgi complex. {ECO:0000250}.	#N/A
SWI/SNF-related matrix-associated actin-dependent regulator of chromatin subfamily A member 5 OS=Homo sapiens GN=SMARCA5 PE=1 SV=1	sp|O60264|SMCA5_HUMAN	122 kDa	SMARCA5	8467	O60264	451	446	454	20.782	19.8461	19.1347	20.8175	19.7075	NaN	18.6738	20.5615	18.6617	20.3121	21.5075	19.063	0.45074	0.521112	0.346074	Nucleus {ECO:0000255|PROSITE-ProRule:PRU00624, ECO:0000269|PubMed:12434153}.	#N/A
Nuclear pore complex protein Nup153 OS=Homo sapiens GN=NUP153 PE=1 SV=2	sp|P49790|NU153_HUMAN	154 kDa	NUP153	9972	P49790	467	456	474	20.0794	21.3074	19.6815	21.152	21.2364	21.5131	22.2395	21.4933	20.9286	NaN	NaN	NaN	#DIV/0!	#DIV/0!	#DIV/0!	Nucleus. Nucleus membrane. Nucleus, nuclear pore complex. Note=Tightly associated with the nuclear membrane and lamina (By similarity). Localized to the nucleoplasmic side of the nuclear pore complex (NPC) core structure, forming a fibrous structure called the nuclear basket. Dissociates from the NPC structure early during prophase of mitosis. Integrated in the newly assembled nuclear envelope of…	#N/A
Protein transport protein Sec61 subunit alpha isoform 1 OS=Homo sapiens GN=SEC61A1 PE=1 SV=2	sp|P61619|S61A1_HUMAN	52 kDa	SEC61A1	29927	P61619	409	406	415	22.6947	22.47	21.6213	21.6576	21.3225	22.3849	23.6606	22.912	21.0873	23.2949	23.5337	22.3127	0.145679	0.84591	0.836603	Endoplasmic reticulum membrane {ECO:0000269|PubMed:27392076}; Multi-pass membrane protein {ECO:0000305}. Note=Localizes exclusively in granular structures in the endoplasmic reticulum (ER). {ECO:0000269|PubMed:27392076}.	#N/A
SUMO-conjugating enzyme UBC9 OS=Homo sapiens GN=UBE2I PE=1 SV=1	sp|P63279|UBC9_HUMAN	18 kDa	UBE2I	7329	P63279	62	62	74	22.7296	21.6472	20.2538	23.0215	21.1898	21.7003	22.6584	21.6255	21.2979	23.2502	20.8083	20.8589	0.824336	-0.152415	0.0838957	Nucleus. Cytoplasm. Note=Mainly nuclear. In spermatocytes, localizes in synaptonemal complexes. Recruited by BCL11A into the nuclear body (By similarity). {ECO:0000250}.	#N/A
Isoform B of Phosphate carrier protein, mitochondrial OS=Homo sapiens GN=SLC25A3	sp|Q00325-2|MPCP_HUMAN (+1)	40 kDa	SLC25A3	5250	Q00325	224	218	225	23.0736	23.22	23.9546	23.4659	22.1143	23.6673	24.0441	22.9047	23.6628	25.1696	26.1908	26.007	9.84568e-05	2.44389	4.00675	Mitochondrion inner membrane; Multi-pass membrane protein.	Mitochondria (APE, Supportive)
Cytoskeleton-associated protein 4 OS=Homo sapiens GN=CKAP4 PE=1 SV=2	sp|Q07065|CKAP4_HUMAN	66 kDa	CKAP4	10970	Q07065	317	312	326	22.3221	21.1594	22.3627	22.5971	21.8064	19.9841	20.3357	21.827	20.6898	22.6278	23.157	22.9845	0.0280832	1.46926	1.55155	Endoplasmic reticulum membrane; Single-pass type II membrane protein. Cell membrane; Single-pass type II membrane protein. Cytoplasm, cytoskeleton. Cytoplasm, perinuclear region. Note=Translocates to the perinuclear region upon APF-stimulation.	#N/A
Isoform 2 of General transcription factor 3C polypeptide 1 OS=Homo sapiens GN=GTF3C1	sp|Q12789-3|TF3C1_HUMAN (+1)	236 kDa	GTF3C1	2975	Q12789	1499	1493	1509	20.3797	20.8866	18.7855	20.9014	21.5994	20.3619	21.0115	20.5294	18.2603	20.7433	20.3562	20.0727	0.894556	0.0890072	0.0483923	Nucleus.	#N/A
Isoform 3 of Treacle protein OS=Homo sapiens GN=TCOF1	sp|Q13428-3|TCOF_HUMAN	152 kDa	TCOF1	6949	Q13428	1426	1425	1438	21.1192	21.9555	20.6432	20.4085	21.3554	20.1852	21.8292	21.1881	NaN	NaN	21.7741	21.0703	0.513657	0.336682	0.289327	Nucleus, nucleolus {ECO:0000269|PubMed:12777385}.	#N/A
Sister chromatid cohesion protein PDS5 homolog A OS=Homo sapiens GN=PDS5A PE=1 SV=1	sp|Q29RF7|PDS5A_HUMAN	151 kDa	PDS5A	23244	Q29RF7	785	764	796	20.6986	16.6392	18.9997	18.9564	18.8028	19.215	20.602	NaN	20.0912	18.8207	18.5896	20.8578	0.847882	0.172069	0.0716644	Nucleus {ECO:0000269|PubMed:11076961, ECO:0000269|PubMed:15019998}. Note=Associated with chromatin through most of the cell cycle. Dissociates from chromatin in late prophase, reassociates during late telophase. {ECO:0000269|PubMed:11076961, ECO:0000269|PubMed:15019998}.	#N/A
Vacuolar protein sorting-associated protein 35 OS=Homo sapiens GN=VPS35 PE=1 SV=2	sp|Q96QK1|VPS35_HUMAN	92 kDa	VPS35	55737	Q96QK1	49	45	54	22.8582	22.1578	22.2225	22.4721	22.5727	21.823	22.7084	21.3883	21.0042	22.0805	21.8322	20.0455	0.132378	-0.814729	0.878185	Cytoplasm. Membrane; Peripheral membrane protein. Endosome {ECO:0000269|PubMed:15078903}. Early endosome {ECO:0000305}. Late endosome {ECO:0000305}. Note=Localizes to tubular profiles adjacent to endosomes. {ECO:0000269|PubMed:15078903}.	#N/A
Isoform 2 of Serrate RNA effector molecule homolog OS=Homo sapiens GN=SRRT	sp|Q9BXP5-2|SRRT_HUMAN (+1)	100 kDa	SRRT	51593	Q9BXP5	257	257	266	21.047	22.407	21.6556	22.0854	20.8516	21.4878	21.7371	21.9273	20.8223	20.8092	22.1017	21.2254	0.652558	-0.179152	0.185381	Nucleus, nucleoplasm {ECO:0000250}. Cytoplasm {ECO:0000250}. Note=Predominantly nuclear. Shuttles between the nucleus and the cytoplasm in a CRM1-dependent way (By similarity). {ECO:0000250}.	#N/A
Signal recognition particle subunit SRP68 OS=Homo sapiens GN=SRP68 PE=1 SV=2	sp|Q9UHB9|SRP68_HUMAN	71 kDa	SRP68	6730	Q9UHB9	293	289	299	18.7698	21.5422	20.3479	21.159	20.9958	19.4067	20.5017	20.4045	NaN	18.7289	18.676	NaN	0.0376215	-1.68847	1.42456	Cytoplasm. Nucleus, nucleolus.	#N/A
Coatomer subunit gamma-1 OS=Homo sapiens GN=COPG1 PE=1 SV=1	sp|Q9Y678|COPG1_HUMAN	98 kDa	COPG1	22820	Q9Y678	505	498	514	21.4936	22.64	21.0841	21.3764	21.2841	20.9648	19.5086	21.724	21.6664	22.5064	22.6901	20.9217	0.229366	0.734771	0.63947	Cytoplasm {ECO:0000269|PubMed:11056392}. Golgi apparatus membrane {ECO:0000269|PubMed:11056392}; Peripheral membrane protein {ECO:0000269|PubMed:11056392}; Cytoplasmic side {ECO:0000269|PubMed:11056392}. Cytoplasmic vesicle, COPI-coated vesicle membrane {ECO:0000250}; Peripheral membrane protein {ECO:0000250}; Cytoplasmic side {ECO:0000250}. Note=The coatomer is cytoplasmic or polymerized on the …	#N/A
NADH dehydrogenase [ubiquinone] iron-sulfur protein 3, mitochondrial OS=Homo sapiens GN=NDUFS3 PE=1 SV=1	sp|O75489|NDUS3_HUMAN	30 kDa	NDUFS3	4722	O75489	173	169	185	22.3444	21.5218	19.0976	21.7519	21.6581	19.9601	21.9377	22.0978	18.5692	21.0316	22.4377	17.7657	0.608816	-0.581518	0.215514	Mitochondrion inner membrane.	Mitochondria (APE, Supportive)
Isoform 2 of Large proline-rich protein BAG6 OS=Homo sapiens GN=BAG6	sp|P46379-2|BAG6_HUMAN (+2)	119 kDa	BAG6	7917	P46379	978	964	980	22.7196	NaN	21.9418	23.3042	NaN	21.5509	23.3565	22.4574	22.0446	22.1359	NaN	NaN	#DIV/0!	-0.346259	#DIV/0!	Cytoplasm, cytosol {ECO:0000269|PubMed:17403783, ECO:0000269|PubMed:20676083, ECO:0000269|PubMed:21636303}. Nucleus {ECO:0000269|PubMed:14960581, ECO:0000269|PubMed:17403783, ECO:0000269|PubMed:21636303}. Secreted, exosome {ECO:0000269|PubMed:18055229, ECO:0000269|PubMed:18852879}. Note=Normally localized in cytosol and nucleus, it can also be released extracellularly, in exosomes, by tumor and m…	#N/A
Signal peptidase complex subunit 2 OS=Homo sapiens GN=SPCS2 PE=1 SV=3	sp|Q15005|SPCS2_HUMAN	25 kDa	SPCS2	9789	Q15005	151	147	164	23.3592	23.1417	21.824	24.2562	22.971	21.5713	23.4946	23.607	21.1774	23.1841	22.8902	21.3108	0.614421	-0.360786	0.211534	Microsome membrane {ECO:0000250}; Multi-pass membrane protein {ECO:0000250}. Endoplasmic reticulum membrane {ECO:0000250}; Multi-pass membrane protein {ECO:0000250}.	#N/A
ATP-binding cassette sub-family F member 1 OS=Homo sapiens GN=ABCF1 PE=1 SV=2	sp|Q8NE71|ABCF1_HUMAN	96 kDa	ABCF1	23	Q8NE71	291	276	294	22.5903	22.7428	22.0284	23.0914	23.0179	21.1696	22.2942	22.4962	22.0301	22.2657	22.4522	22.3639	0.947597	-0.0239348	0.0233762	Isoform 2: Cytoplasm {ECO:0000269|PubMed:19570978}. Nucleus, nucleoplasm {ECO:0000269|PubMed:19570978}. Nucleus envelope {ECO:0000269|PubMed:19570978}.	#N/A
Isoform 2 of Septin-11 OS=Homo sapiens GN=SEPT11	sp|Q9NVA2-2|SEP11_HUMAN (+1)	51 kDa	SEPT11	55752	Q9NVA2	68	65	75	20.2388	21.2696	20.4633	21.5696	20.7126	NaN	21.3766	21.057	20.2316	21.0286	NaN	19.6031	0.286024	-0.549054	0.543598	#N/A	#N/A
Actin-related protein 2/3 complex subunit 2 OS=Homo sapiens GN=ARPC2 PE=1 SV=1	sp|O15144|ARPC2_HUMAN	34 kDa	ARPC2	10109	O15144	152	148	157	24.0055	22.5102	22.4117	23.4362	22.4327	22.7849	24.8917	24.6395	23.3966	22.8199	21.6181	23.6043	0.293731	-0.709099	0.53205	Cytoplasm, cytoskeleton {ECO:0000269|PubMed:9230079}. Cell projection {ECO:0000269|PubMed:9230079}. Cell junction, synapse, synaptosome {ECO:0000250}.	#N/A
AP-2 complex subunit alpha-2 OS=Homo sapiens GN=AP2A2 PE=1 SV=2	sp|O94973|AP2A2_HUMAN	104 kDa	AP2A2	161	O94973	833	827	841	21.4511	NaN	NaN	NaN	NaN	NaN	NaN	NaN	NaN	21.234	NaN	NaN	#DIV/0!	-0.217026	#DIV/0!	Cell membrane {ECO:0000250|UniProtKB:P17427}; Peripheral membrane protein {ECO:0000250|UniProtKB:P17427}; Cytoplasmic side {ECO:0000250|UniProtKB:P17427}. Membrane, coated pit {ECO:0000250|UniProtKB:P17427}; Peripheral membrane protein {ECO:0000250|UniProtKB:P17427}; Cytoplasmic side {ECO:0000250|UniProtKB:P17427}. Note=AP-2 appears to be excluded from internalizing CCVs and to disengage from sit…	#N/A
NADH dehydrogenase [ubiquinone] 1 beta subcomplex subunit 6 OS=Homo sapiens GN=NDUFB6 PE=1 SV=3	sp|O95139|NDUB6_HUMAN	15 kDa	NDUFB6	4712	O95139	120	104	121	24.3	24.4983	21.4151	24.1327	24.3485	21.7331	24.073	24.3095	21.0811	23.9414	24.4385	22.9977	0.608227	0.471257	0.215934	Mitochondrion inner membrane {ECO:0000305|PubMed:12611891}; Single-pass membrane protein {ECO:0000255}; Matrix side {ECO:0000305}.	Mitochondria (APE, Supportive)
Annexin A6 OS=Homo sapiens GN=ANXA6 PE=1 SV=3	sp|P08133|ANXA6_HUMAN	76 kDa	ANXA6	309	P08133	33	12	34	21.3797	18.7863	18.0935	20.4354	18.327	NaN	18.8489	18.8643	20.0634	21.4374	22.0524	21.8992	0.00643296	2.4465	2.19159	Cytoplasm {ECO:0000250}. Melanosome {ECO:0000269|PubMed:17081065}. Note=Identified by mass spectrometry in melanosome fractions from stage I to stage IV.	#N/A
Creatine kinase U-type, mitochondrial OS=Homo sapiens GN=CKMT1A PE=1 SV=1	sp|P12532|KCRU_HUMAN	47 kDa	CKMT1A	1159	P12532	305	301	309	24.0009	24.4972	22.1288	23.3902	24.0965	21.8545	24.4447	23.8007	21.8474	23.4031	22.4547	20.8278	0.175518	-1.11157	0.755677	#N/A	0
Isoform 2 of Protein-L-isoaspartate(D-aspartate) O-methyltransferase OS=Homo sapiens GN=PCMT1	sp|P22061-2|PIMT_HUMAN (+1)	25 kDa	PCMT1	5110	P22061	191	179	197	25.0649	24.6043	24.5437	25.1157	24.9983	24.4767	25.0563	24.9207	24.3138	24.2223	24.1805	23.8255	0.00402743	-0.712172	2.39497	Cytoplasm.	#N/A
60S ribosomal protein L27 OS=Homo sapiens GN=RPL27 PE=1 SV=2	sp|P61353|RL27_HUMAN	16 kDa	RPL27	6155	P61353	81	74	84	24.0876	22.2343	17.2476	24.809	22.7157	NaN	23.75	22.3616	NaN	25.2844	23.5811	18.6012	0.987475	0.0309232	0.00547384	Cytoplasm, cytosol {ECO:0000269|PubMed:25957688}. Cytoplasm {ECO:0000305|PubMed:23636399, ECO:0000305|PubMed:25901680}. Rough endoplasmic reticulum {ECO:0000250|UniProtKB:A1XQU5}. Note=Detected on cytosolic polysomes (PubMed:25957688). Detected in ribosomes that are associated with the rough endoplasmic reticulum (By similarity). {ECO:0000250|UniProtKB:A1XQU5, ECO:0000269|PubMed:25957688}.	#N/A
14-3-3 protein gamma OS=Homo sapiens GN=YWHAG PE=1 SV=2	sp|P61981|1433G_HUMAN	28 kDa	YWHAG	7532	P61981	223	218	227	29.0073	28.3024	28.3512	28.2845	28.1885	28.1996	28.5199	28.0134	27.8312	27.3843	27.5508	27.4125	0.00163066	-0.850598	2.78764	Cytoplasm {ECO:0000250}.	#N/A
Isoform 4 of 26S proteasome non-ATPase regulatory subunit 6 OS=Homo sapiens GN=PSMD6	sp|Q15008-4|PSMD6_HUMAN	52 kDa	PSMD6	9861	Q15008	335	321	337	20.33	NaN	NaN	20.9143	NaN	NaN	NaN	18.2118	NaN	NaN	NaN	NaN	#DIV/0!	#DIV/0!	#DIV/0!		#N/A
N-alpha-acetyltransferase 50 OS=Homo sapiens GN=NAA50 PE=1 SV=1	sp|Q9GZZ1|NAA50_HUMAN	19 kDa	NAA50	80218	Q9GZZ1	75	72	84	22.2821	NaN	NaN	21.2713	16.8125	NaN	17.8593	NaN	NaN	22.7041	NaN	NaN	#DIV/0!	3.14775	#DIV/0!	Cytoplasm {ECO:0000269|PubMed:16507339, ECO:0000269|PubMed:17502424, ECO:0000269|PubMed:25732826, ECO:0000269|PubMed:27422821}. Nucleus {ECO:0000269|PubMed:25732826}. Note=Localizes to the cytoplasm in interphase cells (PubMed:17502424). {ECO:0000269|PubMed:17502424}.	#N/A
Dynamin-1-like protein OS=Homo sapiens GN=DNM1L PE=1 SV=2	sp|O00429|DNM1L_HUMAN	82 kDa	DNM1L	10059	O00429	706	693	709	21.0731	19.9573	20.8352	21.5205	20.6578	18.4511	21.5567	20.9661	NaN	NaN	NaN	NaN	#DIV/0!	#DIV/0!	#DIV/0!	Cytoplasm, cytosol. Golgi apparatus. Endomembrane system; Peripheral membrane protein. Mitochondrion outer membrane {ECO:0000269|PubMed:26122121, ECO:0000269|PubMed:27145208}; Peripheral membrane protein. Peroxisome. Membrane, clathrin-coated pit {ECO:0000250}. Cytoplasmic vesicle, secretory vesicle, synaptic vesicle membrane {ECO:0000250}. Note=Mainly cytosolic. Translocated to the mitochondrial…	Cytoplasm (APE, Supportive)
Mitochondrial import inner membrane translocase subunit TIM44 OS=Homo sapiens GN=TIMM44 PE=1 SV=2	sp|O43615|TIM44_HUMAN	51 kDa	TIMM44	10469	O43615	379	369	381	22.9142	22.8299	22.6868	22.8437	22.5567	22.4418	23.4206	22.7963	22.3624	24.5129	24.9955	24.8025	1.5058e-06	2.00891	5.82223	Mitochondrion inner membrane {ECO:0000269|PubMed:10339406}; Peripheral membrane protein {ECO:0000269|PubMed:10339406}; Matrix side {ECO:0000269|PubMed:10339406}. Mitochondrion matrix {ECO:0000269|PubMed:10339406}.	Mitochondria (APE, Supportive)
Thioredoxin OS=Homo sapiens GN=TXN PE=1 SV=3	sp|P10599|THIO_HUMAN	12 kDa	TXN	7295	P10599	74	73	81	23.4414	24.3888	NaN	24.2026	23.3023	NaN	24.8931	22.8652	NaN	25.0471	21.7687	NaN	0.662509	-0.440978	0.178808	Nucleus {ECO:0000269|PubMed:11118054, ECO:0000269|PubMed:9108029}. Cytoplasm {ECO:0000269|PubMed:11118054, ECO:0000269|PubMed:9108029}. Secreted {ECO:0000269|PubMed:1332947}. Note=Translocates from the cytoplasm into the nucleus after phorbol 12-myristate 13-acetate induction (PMA) (PubMed:9108029). Predominantly in the cytoplasm in non irradiated cells (PubMed:11118054). Radiation induces transl…	#N/A
Aldehyde dehydrogenase X, mitochondrial OS=Homo sapiens GN=ALDH1B1 PE=1 SV=3	sp|P30837|AL1B1_HUMAN	57 kDa	ALDH1B1	219	P30837	410	395	411	23.087	22.7436	21.2988	22.7596	22.2183	21.9876	20.4934	22.6738	21.2395	22.7648	23.1083	NaN	0.207142	0.880827	0.683732	Mitochondrion matrix.	Mitochondria (APE, Supportive)
Electron transfer flavoprotein subunit beta OS=Homo sapiens GN=ETFB PE=1 SV=3	sp|P38117|ETFB_HUMAN	28 kDa	ETFB	2109	P38117	199	192	200	23.2802	22.6544	22.7247	22.0227	22.2197	22.6651	22.6897	22.0406	21.7235	24.0244	21.6482	23.6745	0.191605	0.668945	0.717593	Mitochondrion matrix {ECO:0000305|PubMed:25023281, ECO:0000305|PubMed:8504797}.	Mitochondria (APE, Supportive)
26S protease regulatory subunit 10B OS=Homo sapiens GN=PSMC6 PE=1 SV=1	sp|P62333|PRS10_HUMAN	44 kDa	PSMC6	5706	P62333	368	357	369	23.8319	23.8884	22.3376	24.0605	23.7423	21.5945	23.632	22.1119	21.8052	22.1123	22.0434	22.1063	0.161087	-0.913142	0.792941	Cytoplasm {ECO:0000250}. Nucleus {ECO:0000250}.	#N/A
Dystonin OS=Homo sapiens GN=DST PE=1 SV=4	sp|Q03001|DYST_HUMAN	861 kDa	DST	667	Q03001	6168	6153	6182	17.895	NaN	NaN	NaN	NaN	NaN	NaN	NaN	NaN	NaN	NaN	17.2007	#DIV/0!	-0.694297	#DIV/0!	Cytoplasm, cytoskeleton {ECO:0000269|PubMed:11751855, ECO:0000269|PubMed:19932097}. Cell projection, axon {ECO:0000250|UniProtKB:Q91ZU6}. Note=Associates with intermediate filaments, actin and microtubule cytoskeletons. Localizes to actin stress fibers and to actin-rich ruffling at the cortex of cells (By similarity). Associated at the growing distal tip of microtubules. {ECO:0000250}.; Isoform 1…	#N/A
Splicing factor 3A subunit 3 OS=Homo sapiens GN=SF3A3 PE=1 SV=1	sp|Q12874|SF3A3_HUMAN	59 kDa	SF3A3	10946	Q12874	188	185	199	22.4577	22.3668	22.2567	23.3492	21.6884	20.905	21.7107	21.0853	21.7687	22.4272	21.8705	22.2735	0.61466	0.236123	0.211365	Nucleus speckle.	#N/A
Fibrous sheath-interacting protein 2 OS=Homo sapiens GN=FSIP2 PE=2 SV=4	sp|Q5CZC0|FSIP2_HUMAN	781 kDa	FSIP2	0	Q5CZC0	2396	2374	2398	17.6224	18.5792	NaN	19.349	18.9808	19.5808	18.6932	18.3274	19.5888	18.8886	19.3997	NaN	0.569049	0.303954	0.24485		#N/A
Isoform 6 of Ataxin-2-like protein OS=Homo sapiens GN=ATXN2L	sp|Q8WWM7-6|ATX2L_HUMAN	103 kDa	ATXN2L	11273	Q8WWM7	315	313	326	22.4103	NaN	NaN	NaN	NaN	NaN	NaN	NaN	NaN	NaN	NaN	NaN	#DIV/0!	#DIV/0!	#DIV/0!	Membrane {ECO:0000269|PubMed:11784712}; Peripheral membrane protein {ECO:0000269|PubMed:11784712}. Cytoplasm {ECO:0000269|PubMed:23209657}. Nucleus speckle {ECO:0000269|PubMed:23209657}. Cytoplasmic granule {ECO:0000269|PubMed:23209657}. Note=Predominantly cytoplasmic but is also detected in nuclear speckles (PubMed:23209657). Component of cytoplasmic stress granules (PubMed:23209657). Inhibition…	#N/A
Synaptic vesicle membrane protein VAT-1 homolog OS=Homo sapiens GN=VAT1 PE=1 SV=2	sp|Q99536|VAT1_HUMAN	42 kDa	VAT1	10493	Q99536	261	256	271	23.5687	22.6588	22.1102	22.9491	21.6983	22.808	24.0897	22.6917	21.9406	22.9102	22.2374	23.486	0.761119	0.153991	0.118548	Cytoplasm. Mitochondrion outer membrane; Peripheral membrane protein. Note=The majority is localized in the cytoplasm and a small amount is associated with mitochondria. {ECO:0000250}.	#N/A
Cancer-related nucleoside-triphosphatase OS=Homo sapiens GN=NTPCR PE=1 SV=1	sp|Q9BSD7|NTPCR_HUMAN	21 kDa	NTPCR	84284	Q9BSD7	118	118	130	19.117	18.0503	NaN	20.7834	21.2183	19.5784	21.9086	20.4163	NaN	21.1179	20.1927	17.0682	0.537896	-0.693562	0.269302		#N/A
Death-inducer obliterator 1 OS=Homo sapiens GN=DIDO1 PE=1 SV=5	sp|Q9BTC0|DIDO1_HUMAN	244 kDa	DIDO1	11083	Q9BTC0	659	656	671	22.0169	22.2188	19.1074	21.4312	19.21	19.5268	21.7375	19.7875	NaN	21.6853	20.598	18.8181	0.782869	-0.262396	0.106311	Cytoplasm {ECO:0000250}. Nucleus {ECO:0000255|PROSITE-ProRule:PRU00651}. Cytoplasm, cytoskeleton, spindle {ECO:0000269|PubMed:23831028}. Note=Translocates to the nucleus after pro-apoptotic stimuli (By similarity). Translocates to the mitotic spindle upon loss of interaction with H3K4me3 during early mitosis. {ECO:0000250}.	#N/A
Aminopeptidase B OS=Homo sapiens GN=RNPEP PE=1 SV=2	sp|Q9H4A4|AMPB_HUMAN	73 kDa	RNPEP	6051	Q9H4A4	205	191	212	21.7347	NaN	18.3606	22.296	19.2683	18.1953	20.4474	18.6919	17.9605	19.8184	NaN	NaN	#DIV/0!	0.199092	#DIV/0!	Secreted {ECO:0000250}.	#N/A
Coatomer subunit epsilon OS=Homo sapiens GN=COPE PE=1 SV=3	sp|O14579|COPE_HUMAN	34 kDa	COPE	11316	O14579	208	198	211	23.2564	22.9571	22.4401	23.5162	22.6475	22.2653	23.3301	23.1151	22.0459	23.0136	22.7031	21.7093	0.343102	-0.366198	0.464576	Cytoplasm {ECO:0000250}. Golgi apparatus membrane {ECO:0000250}; Peripheral membrane protein {ECO:0000250}; Cytoplasmic side {ECO:0000250}. Cytoplasmic vesicle, COPI-coated vesicle membrane {ECO:0000250}; Peripheral membrane protein {ECO:0000250}; Cytoplasmic side {ECO:0000250}. Note=The coatomer is cytoplasmic or polymerized on the cytoplasmic side of the Golgi, as well as on the vesicles/buds o…	#N/A
Peptidyl-prolyl cis-trans isomerase H OS=Homo sapiens GN=PPIH PE=1 SV=1	sp|O43447|PPIH_HUMAN	19 kDa	PPIH	10465	O43447	151	144	152	24.0008	22.8294	18.8877	22.3141	21.8906	21.3566	22.7187	22.9308	20.3901	23.4008	22.8681	20.9516	0.637168	0.482528	0.195746	Nucleus speckle {ECO:0000269|PubMed:9570313}. Cytoplasm {ECO:0000269|PubMed:9570313}. Note=Colocalizes with spliceosomal snRNPs. A small proportion may also be cytoplasmic.	#N/A
Isoform 3 of CLIP-associating protein 2 OS=Homo sapiens GN=CLASP2	sp|O75122-3|CLAP2_HUMAN	166 kDa	CLASP2	23122	O75122	840	834	862	19.0244	19.9471	18.7175	20.0301	NaN	19.305	20.9897	16.8316	17.9849	20.2189	NaN	19.5889	0.431351	0.80013	0.36517	Cytoplasm, cytoskeleton {ECO:0000269|PubMed:15631994, ECO:0000269|PubMed:20937854}. Cytoplasm, cytoskeleton, microtubule organizing center, centrosome {ECO:0000269|PubMed:16914514}. Chromosome, centromere, kinetochore {ECO:0000269|PubMed:16866869, ECO:0000269|PubMed:16914514}. Cytoplasm, cytoskeleton, spindle {ECO:0000269|PubMed:16866869, ECO:0000269|PubMed:16914514}. Golgi apparatus {ECO:0000250…	#N/A
Isoform 2 of E3 ubiquitin-protein ligase UBR5 OS=Homo sapiens GN=UBR5	sp|O95071-2|UBR5_HUMAN	309 kDa	UBR5	51366	O95071	2419	2416	2439	17.7086	17.7346	NaN	17.2094	17.694	17.372	17.6207	17.9284	19.0621	18.929	17.3777	17.6163	0.678671	0.18308	0.16834	Nucleus.	#N/A
Keratin, type II cytoskeletal 5 OS=Homo sapiens GN=KRT5 PE=1 SV=3	sp|P13647|K2C5_HUMAN	62 kDa	KRT5	3852	P13647	274	266	276	19.9088	NaN	NaN	NaN	18.357	NaN	NaN	NaN	NaN	21.7483	20.3385	19.8239	0.20835	1.50397	0.681206		0
Hexokinase-1 OS=Homo sapiens GN=HK1 PE=1 SV=3	sp|P19367|HXK1_HUMAN	102 kDa	HK1	3098	P19367	455	452	462	22.1165	NaN	19.9461	20.6919	21.7187	21.4242	21.3219	22.1128	19.5343	19.8929	NaN	21.6976	0.705468	-0.313052	0.151523	Mitochondrion outer membrane. Note=Its hydrophobic N-terminal sequence may be involved in membrane binding.	0
DNA-directed RNA polymerase II subunit RPB1 OS=Homo sapiens GN=POLR2A PE=1 SV=2	sp|P24928|RPB1_HUMAN	217 kDa	POLR2A	5430	P24928	266	262	271	20.8059	21.4739	18.631	20.9459	19.2763	NaN	20.1732	19.0237	NaN	20.8993	21.4861	18.9671	0.624286	0.403724	0.204616	Nucleus {ECO:0000269|PubMed:26566685, ECO:0000269|PubMed:9852112}. Cytoplasm {ECO:0000269|PubMed:26566685}. Note=Hypophosphorylated form is mainly found in the cytoplasm, while the hyperphosphorylated and active form is nuclear. {ECO:0000269|PubMed:26566685}.	#N/A
DNA-(apurinic or apyrimidinic site) lyase OS=Homo sapiens GN=APEX1 PE=1 SV=2	sp|P27695|APEX1_HUMAN	36 kDa	APEX1	328	P27695	270,271	255	274	20.5416	NaN	NaN	NaN	NaN	NaN	NaN	19.5611	NaN	NaN	NaN	NaN	#DIV/0!	#DIV/0!	#DIV/0!	Nucleus. Nucleus, nucleolus. Nucleus speckle. Endoplasmic reticulum. Cytoplasm. Note=Detected in the cytoplasm of B-cells stimulated to switch (By similarity). Colocalized with SIRT1 in the nucleus. Colocalized with YBX1 in nuclear speckles after genotoxic stress. Together with OGG1 is recruited to nuclear speckles in UVA-irradiated cells. Colocalized with nucleolin and NPM1 in the nucleolus. Its…	#N/A
Dual specificity mitogen-activated protein kinase kinase 2 OS=Homo sapiens GN=MAP2K2 PE=1 SV=1	sp|P36507|MP2K2_HUMAN	44 kDa	MAP2K2	5605	P36507	316	314	332	21.6486	21.0148	19.5552	21.5459	21.208	16.6481	21.0819	21.0172	17.9813	18.4334	NaN	17.0578	0.0987206	-2.44338	1.00559	Cytoplasm {ECO:0000269|PubMed:10409742}. Membrane {ECO:0000269|PubMed:10409742}; Peripheral membrane protein {ECO:0000269|PubMed:10409742}. Note=Membrane localization is probably regulated by its interaction with KSR1. {ECO:0000269|PubMed:10409742}.	#N/A
V-type proton ATPase catalytic subunit A OS=Homo sapiens GN=ATP6V1A PE=1 SV=2	sp|P38606|VATA_HUMAN	68 kDa	ATP6V1A	523	P38606	172	170	179	23.1815	23.8682	NaN	NaN	23.7582	NaN	NaN	22.8731	22.0626	NaN	NaN	NaN	#DIV/0!	#DIV/0!	#DIV/0!		#N/A
ADP-ribosylation factor-like protein 1 OS=Homo sapiens GN=ARL1 PE=1 SV=1	sp|P40616|ARL1_HUMAN	20 kDa	ARL1	400	P40616	153	146	161	22.9652	21.7034	NaN	NaN	NaN	NaN	NaN	NaN	NaN	23.1908	NaN	NaN	#DIV/0!	0.856473	#DIV/0!	Golgi apparatus membrane {ECO:0000269|PubMed:11303027}; Peripheral membrane protein {ECO:0000269|PubMed:11303027}; Cytoplasmic side {ECO:0000269|PubMed:11303027}. Membrane {ECO:0000305}; Lipid-anchor {ECO:0000305}.	#N/A
60S ribosomal protein L21 OS=Homo sapiens GN=RPL21 PE=1 SV=2	sp|P46778|RL21_HUMAN	19 kDa	RPL21	6144	P46778	31	22	32	25.2662	23.5007	21.8242	24.824	24.2588	21.0826	24.316	23.8133	21.8422	25.423	24.3162	22.5972	0.492586	0.69789	0.307518	Cytoplasm, cytosol {ECO:0000269|PubMed:25957688}. Cytoplasm {ECO:0000305|PubMed:23636399, ECO:0000305|PubMed:25901680}. Endoplasmic reticulum {ECO:0000250|UniProtKB:P49666}. Note=Detected on cytosolic polysomes (PubMed:25957688). Detected in ribosomes that are associated with the rough endoplasmic reticulum (By similarity). {ECO:0000250|UniProtKB:P49666, ECO:0000269|PubMed:25957688}.	#N/A
Isoform 3 of RRP12-like protein OS=Homo sapiens GN=RRP12	sp|Q5JTH9-3|RRP12_HUMAN (+1)	137 kDa	RRP12	23223	Q5JTH9	601	600	613	21.606	NaN	NaN	NaN	NaN	NaN	NaN	NaN	NaN	NaN	NaN	NaN	#DIV/0!	#DIV/0!	#DIV/0!	Nucleus, nucleolus {ECO:0000269|PubMed:12429849}. Nucleus membrane {ECO:0000305}; Single-pass membrane protein {ECO:0000305}.	#N/A
CLIP-associating protein 1 OS=Homo sapiens GN=CLASP1 PE=1 SV=1	sp|Q7Z460|CLAP1_HUMAN	169 kDa	CLASP1	23332	Q7Z460	119	118	131	19.5505	19.4212	NaN	19.4094	NaN	NaN	NaN	18.3376	NaN	NaN	NaN	NaN	#DIV/0!	#DIV/0!	#DIV/0!	Cytoplasm, cytoskeleton. Cytoplasm, cytoskeleton, microtubule organizing center, centrosome. Chromosome, centromere, kinetochore. Cytoplasm, cytoskeleton, spindle. Golgi apparatus, trans-Golgi network {ECO:0000305}. Note=Localizes to microtubule plus ends. Localizes to centrosomes, kinetochores and the mitotic spindle from prometaphase. Subsequently localizes to the spindle midzone from anaphase …	#N/A
Polyribonucleotide nucleotidyltransferase 1, mitochondrial OS=Homo sapiens GN=PNPT1 PE=1 SV=2	sp|Q8TCS8|PNPT1_HUMAN	86 kDa	PNPT1	87178	Q8TCS8	209	208	223	21.7234	20.5007	21.9299	21.3446	19.9392	21.4995	22.5389	21.719	21.0079	23.2412	23.3302	22.8404	0.00363625	1.78136	2.43935	Cytoplasm. Mitochondrion. Mitochondrion intermembrane space; Peripheral membrane protein.	Mitochondria (APE, Supportive)
Serine/threonine-protein phosphatase PGAM5, mitochondrial OS=Homo sapiens GN=PGAM5 PE=1 SV=2	sp|Q96HS1|PGAM5_HUMAN	32 kDa	PGAM5	192111	Q96HS1	281	274	285	22.9943	22.8073	21.9676	22.877	22.5459	22.5261	22.8088	22.7713	22.3759	22.4143	23.3652	22.6131	0.503161	0.167035	0.298293	Mitochondrion outer membrane {ECO:0000269|PubMed:18387606}; Single-pass membrane protein {ECO:0000269|PubMed:18387606}. Note=Isoform 2 overexpression results in the formation of disconnected punctuate mitochondria distributed throughout the cytoplasm. Isoform 1 overexpression results in the clustering of mitochondria around the nucleus.	Mitochondria (APE, Supportive)
Isoform 2 of Protein arginine N-methyltransferase 1 OS=Homo sapiens GN=PRMT1	sp|Q99873-2|ANM1_HUMAN (+3)	40 kDa	PRMT1	3276	Q99873	313	303	318	21.5907	19.7242	NaN	NaN	NaN	20.1262	19.9628	20.2423	19.4037	NaN	20.0227	17.7	0.145437	-1.31365	0.837325	Nucleus {ECO:0000269|PubMed:19136629}. Nucleus, nucleoplasm {ECO:0000250}. Cytoplasm, cytosol {ECO:0000250}. Note=Mostly found in the cytoplasm. Colocalizes with CHTOP within the nucleus. Low levels detected also in the chromatin fraction (By similarity). {ECO:0000250}.	#N/A
Rab3 GTPase-activating protein non-catalytic subunit OS=Homo sapiens GN=RAB3GAP2 PE=1 SV=1	sp|Q9H2M9|RBGPR_HUMAN	156 kDa	RAB3GAP2	25782	Q9H2M9	1205	1193	1213	20.1962	20.004	19.3517	20.7142	19.0634	NaN	18.4109	NaN	17.7397	20.7118	19.096	19.1106	0.695368	0.28516	0.157785	Cytoplasm. Note=In neurons, it is enriched in the synaptic soluble fraction.	#N/A
Isoform 2 of Inorganic pyrophosphatase 2, mitochondrial OS=Homo sapiens GN=PPA2	sp|Q9H2U2-2|IPYR2_HUMAN (+1)	40 kDa	PPA2	27068	Q9H2U2	109	100	115	18.7129	NaN	21.3319	20.9433	20.1314	19.8986	NaN	NaN	NaN	21.3423	21.3458	NaN	0.194443	1.14041	0.711208	Mitochondrion {ECO:0000305}.	Mitochondria (APE, Supportive)
SUMO-activating enzyme subunit 1 OS=Homo sapiens GN=SAE1 PE=1 SV=1	sp|Q9UBE0|SAE1_HUMAN	38 kDa	SAE1	10055	Q9UBE0	206	197	208	24.2702	24.1087	23.0573	23.7969	24.2054	24.1912	24.1972	24.4886	23.7784	24.392	22.6895	21.3313	0.0433554	-1.20612	1.36296	Nucleus {ECO:0000269|PubMed:11481243}.	#N/A
AT-rich interactive domain-containing protein 1A OS=Homo sapiens GN=ARID1A PE=1 SV=3	sp|O14497|ARI1A_HUMAN	242 kDa	ARID1A	8289	O14497	1273	1263	1276	21.8191	22.5338	20.2728	21.8785	22.0537	21.558	22.5832	21.908	20.9697	21.4259	21.1029	21.3501	0.341799	-0.437764	0.46623	Nucleus {ECO:0000255|PROSITE-ProRule:PRU00355, ECO:0000269|PubMed:11318604, ECO:0000269|PubMed:26614907}.	#N/A
Programmed cell death protein 6 OS=Homo sapiens GN=PDCD6 PE=1 SV=1	sp|O75340|PDCD6_HUMAN	22 kDa	PDCD6	10016	O75340	109	105	116	23.2866	21.9045	18.9804	22.7818	21.4035	21.9451	22.0785	21.9521	20.0663	23.1033	22.5652	22.29	0.217499	1.05295	0.662543	Endoplasmic reticulum membrane {ECO:0000269|PubMed:16957052, ECO:0000269|PubMed:27813252}; Peripheral membrane protein {ECO:0000269|PubMed:16957052}. Cytoplasmic vesicle, COPII-coated vesicle membrane {ECO:0000269|PubMed:27716508}. Cytoplasm {ECO:0000269|PubMed:27716508, ECO:0000269|PubMed:27784779}. Nucleus {ECO:0000269|PubMed:17045351, ECO:0000269|PubMed:21122810, ECO:0000269|PubMed:27784779}. …	#N/A
Eukaryotic translation initiation factor 3 subunit G OS=Homo sapiens GN=EIF3G PE=1 SV=2	sp|O75821|EIF3G_HUMAN	36 kDa	EIF3G	8666	O75821	128	105	134	21.3704	20.6374	22.8094	21.6529	20.486	19.2465	19.6666	20.756	20.0522	20.8235	NaN	20.3089	0.832345	-0.175737	0.0796966	Cytoplasm {ECO:0000255|HAMAP-Rule:MF_03006}. Nucleus {ECO:0000255|HAMAP-Rule:MF_03006, ECO:0000269|PubMed:17094969}. Cytoplasm, perinuclear region {ECO:0000255|HAMAP-Rule:MF_03006, ECO:0000269|PubMed:17094969}. Note=Colocalizes with AIFM1 in the nucleus and perinuclear region.	#N/A
Mitochondrial import receptor subunit TOM70 OS=Homo sapiens GN=TOMM70 PE=1 SV=1	sp|O94826|TOM70_HUMAN	67 kDa	TOMM70	9868	O94826	108	90	113	23.1917	23.641	22.3162	23.3086	22.2607	21.6275	24.2793	23.7316	22.1162	24.5334	25.3298	24.0185	0.0139778	1.68585	1.85456	Mitochondrion outer membrane {ECO:0000250}; Single-pass membrane protein {ECO:0000250}.	#N/A
Keratin, type I cytoskeletal 16 OS=Homo sapiens GN=KRT16 PE=1 SV=4	sp|P08779|K1C16_HUMAN	51 kDa	KRT16	3868	P08779	274	264	284	24.6714	22.3846	NaN	NaN	NaN	22.3999	NaN	NaN	NaN	NaN	NaN	NaN	#DIV/0!	#DIV/0!	#DIV/0!		#N/A
DNA polymerase alpha catalytic subunit OS=Homo sapiens GN=POLA1 PE=1 SV=2	sp|P09884|DPOLA_HUMAN	166 kDa	POLA1	5422	P09884	179	156	182	20.8324	21.1859	17.7271	20.3411	20.682	17.5148	21.4931	19.2518	16.4152	19.8128	17.4617	NaN	0.564012	-0.856473	0.248711	Nucleus {ECO:0000269|PubMed:27019227}. Cytoplasm, cytosol {ECO:0000269|PubMed:27019227}. Note=In the cytosol, colocalizes with RNA:DNA hybrids with a speckled pattern. {ECO:0000269|PubMed:27019227}.	#N/A
Isoform 4 of Histidine--tRNA ligase, cytoplasmic OS=Homo sapiens GN=HARS	sp|P12081-4|SYHC_HUMAN (+1)	55 kDa	HARS	3035	P12081	349	343	353	20.66	21.8153	20.2116	21.3348	21.1999	20.1538	21.3713	21.3725	20.4483	21.012	21.0564	NaN	0.855309	0.0822819	0.0678771	Cytoplasm.	#N/A
ADP/ATP translocase 3 OS=Homo sapiens GN=SLC25A6 PE=1 SV=4	sp|P12236|ADT3_HUMAN	33 kDa	SLC25A6	293	P12236	250	246	259	25.0713	NaN	NaN	NaN	NaN	NaN	NaN	NaN	NaN	26.3148	27.9356	NaN	#DIV/0!	2.05389	#DIV/0!	Mitochondrion inner membrane; Multi-pass membrane protein. Note=The complex formed with ARL2BP, ARL2 and SLC25A6 is expressed in mitochondria. {ECO:0000250}.	0
Isoform 2 of NADH-ubiquinone oxidoreductase 75 kDa subunit, mitochondrial OS=Homo sapiens GN=NDUFS1	sp|P28331-2|NDUS1_HUMAN (+2)	81 kDa	NDUFS1	4719	P28331	646	639	657	23.8696	23.1906	22.6418	23.104	23.8623	22.3358	23.2062	23.3299	22.0582	23.738	24.2291	23.3914	0.0967433	0.719657	1.01438	Mitochondrion inner membrane.	Mitochondria (APE, Supportive)
Adenylosuccinate lyase OS=Homo sapiens GN=ADSL PE=1 SV=2	sp|P30566|PUR8_HUMAN	55 kDa	ADSL	158	P30566	278	277	284	21.5013	21.885	21.9692	22.7487	20.8014	20.4378	20.4616	18.2582	17.0834	21.932	20.2722	20.4861	0.778761	0.324922	0.108596		#N/A
Isoform 2 of Sorcin OS=Homo sapiens GN=SRI	sp|P30626-2|SORCN_HUMAN (+1)	20 kDa	SRI	6717	P30626	117	113	120	24.1507	NaN	22.3549	23.8436	23.4718	22.8262	23.5959	23.7093	22.5963	23.3606	23.2158	22.7088	0.590348	-0.223496	0.228892	Cytoplasm. Sarcoplasmic reticulum membrane; Peripheral membrane protein; Cytoplasmic side. Note=Relocates to the sarcoplasmic reticulum membrane in response to elevated calcium levels.	#N/A
Hsc70-interacting protein OS=Homo sapiens GN=ST13 PE=1 SV=2	sp|P50502|F10A1_HUMAN	41 kDa	ST13	6767	P50502	38	33	41	24.2366	24.3733	23.2266	23.9686	23.8642	23.2465	23.4793	23.866	23.7967	24.0034	22.2508	22.1391	0.0309805	-0.986414	1.50891	Cytoplasm {ECO:0000250}.	#N/A
Probable leucine--tRNA ligase, mitochondrial OS=Homo sapiens GN=LARS2 PE=1 SV=2	sp|Q15031|SYLM_HUMAN	102 kDa	LARS2	23395	Q15031	252	251	266	21.2423	21.5375	20.045	19.0638	20.4136	NaN	21.6479	21.7218	NaN	21.6062	21.789	19.5114	0.836084	0.158565	0.0777501	Mitochondrion matrix {ECO:0000250}.	Nucleus;Nucleoli (APE, Uncertain)
Protein LYRIC OS=Homo sapiens GN=MTDH PE=1 SV=2	sp|Q86UE4|LYRIC_HUMAN	64 kDa	MTDH	92140	Q86UE4	24	23	33	19.225	NaN	19.3656	19.2997	18.6886	18.088	19.8854	18.8583	NaN	21.7637	21.8117	20.5104	0.000656456	2.30327	3.18279	Endoplasmic reticulum membrane; Single-pass membrane protein. Nucleus membrane {ECO:0000250}; Single-pass membrane protein {ECO:0000250}. Cell junction, tight junction {ECO:0000250}. Nucleus, nucleolus {ECO:0000250}. Cytoplasm, perinuclear region. Note=In epithelial cells, recruited to tight junctions (TJ) during the maturation of the TJ complexes. A nucleolar staining may be due to nuclear targe…	#N/A
Isoform 2 of DNA repair protein RAD50 OS=Homo sapiens GN=RAD50	sp|Q92878-2|RAD50_HUMAN (+1)	155 kDa	RAD50	10111	Q92878	531	526	541	21.9968	21.5821	19.2622	19.1589	NaN	19.4447	22.51	NaN	21.4282	NaN	20.8696	19.7698	0.691611	-0.449302	0.160138	Nucleus {ECO:0000269|PubMed:10783165, ECO:0000269|PubMed:15916964}. Chromosome, telomere {ECO:0000269|PubMed:10888888}. Note=Localizes to discrete nuclear foci after treatment with genotoxic agents. {ECO:0000269|PubMed:10783165, ECO:0000269|PubMed:15916964}.	#N/A
Isoform 2 of Dedicator of cytokinesis protein 7 OS=Homo sapiens GN=DOCK7	sp|Q96N67-2|DOCK7_HUMAN (+2)	241 kDa	DOCK7	85440	Q96N67	1042	1041	1059	21.1014	21.2631	NaN	21.3746	18.7568	16.4283	21.1076	NaN	19.0824	18.6275	NaN	16.9265	0.187241	-2.09649	0.727599	Cell projection, axon {ECO:0000269|PubMed:16982419}. Note=Enriched in the developing axons of hippocampal neurons.	#N/A
Regulation of nuclear pre-mRNA domain-containing protein 1A OS=Homo sapiens GN=RPRD1A PE=1 SV=1	sp|Q96P16|RPR1A_HUMAN	36 kDa	RPRD1A	55197	Q96P16	243	243	249	20.3694	20.0904	19.708	20.1773	20.065	NaN	19.971	20.564	19.8956	20.5078	20.6369	NaN	0.0482889	0.467221	1.31615		#N/A
Isoform 2 of ATP-binding cassette sub-family F member 2 OS=Homo sapiens GN=ABCF2	sp|Q9UG63-2|ABCF2_HUMAN (+1)	72 kDa	ABCF2	10061	Q9UG63	453	442	455	24.0112	23.0868	23.1426	23.9512	23.26	21.2045	23.5105	23.8214	22.7427	22.0771	22.6511	21.6431	0.0734557	-1.06857	1.13397		Nucleoli;Nucleus but not nucleoli;Cytoplasm (APE, Uncertain)
Isoform 2 of Glutathione S-transferase kappa 1 OS=Homo sapiens GN=GSTK1	sp|Q9Y2Q3-2|GSTK1_HUMAN	32 kDa	GSTK1	373156	Q9Y2Q3	203	201	214	24.1911	23.7124	23.4031	23.9299	23.3888	23.0612	24.0288	23.3859	22.9394	24.3701	24.1187	23.1914	0.318408	0.333323	0.497016	Peroxisome {ECO:0000269|PubMed:14742434}.	Vesicles (APE, Supportive)
Isoform 4 of Ubiquitin carboxyl-terminal hydrolase isozyme L5 OS=Homo sapiens GN=UCHL5	sp|Q9Y5K5-4|UCHL5_HUMAN	37 kDa	UCHL5	51377	Q9Y5K5	125	116	126	22.8763	NaN	21.6145	NaN	NaN	NaN	NaN	NaN	NaN	NaN	NaN	NaN	#DIV/0!	#DIV/0!	#DIV/0!	Cytoplasm {ECO:0000269|PubMed:18922472}. Nucleus {ECO:0000269|PubMed:18922472}. Note=Associates with the proteasome 19S subunit in the cytoplasm. Associates with the INO80 complex in the nucleus.	#N/A
Isoform 2 of Protein arginine N-methyltransferase 5 OS=Homo sapiens GN=PRMT5	sp|O14744-2|ANM5_HUMAN	71 kDa	PRMT5	10419	O14744	4	1	13	22.9405	NaN	NaN	21.9727	NaN	NaN	NaN	NaN	NaN	21.5119	21.2198	NaN	0.163598	-1.09076	0.786223	Cytoplasm {ECO:0000269|PubMed:21917714, ECO:0000269|PubMed:22269951}. Nucleus {ECO:0000269|PubMed:18404153, ECO:0000269|PubMed:21917714, ECO:0000269|PubMed:22269951}. Golgi apparatus {ECO:0000269|PubMed:20421892}.	#N/A
Mitochondrial import inner membrane translocase subunit Tim23 OS=Homo sapiens GN=TIMM23 PE=1 SV=1	sp|O14925|TIM23_HUMAN	22 kDa	TIMM23	100287932	O14925	106	102	112	23.8778	22.9274	21.9555	23.7811	23.2278	21.4521	23.2907	23.6267	20.5777	24.0119	24.1096	23.2204	0.172783	1.03429	0.7625	Mitochondrion inner membrane {ECO:0000269|PubMed:25997101}; Multi-pass membrane protein {ECO:0000255}.	Mitochondria (APE, Supportive)
Protein phosphatase 1G OS=Homo sapiens GN=PPM1G PE=1 SV=1	sp|O15355|PPM1G_HUMAN	59 kDa	PPM1G	5496	O15355	362	359	376	24.0092	21.1946	22.589	23.086	22.1893	21.5832	21.3251	22.731	22.0227	21.17	20.3287	NaN	0.0498433	-1.55397	1.30239	Cytoplasm {ECO:0000305}. Membrane {ECO:0000305}; Lipid-anchor {ECO:0000305}.	#N/A
Prelamin-A/C OS=Homo sapiens GN=LMNA PE=1 SV=1	sp|P02545|LMNA_HUMAN	74 kDa	LMNA	4000	P02545	352	352	366	23.1635	22.5532	22.8103	22.7669	NaN	NaN	23.1556	22.1447	NaN	21.143	NaN	21.4465	0.00253326	-1.47095	2.59632	Nucleus. Nucleus envelope. Nucleus lamina. Nucleus, nucleoplasm. Note=Farnesylation of prelamin-A/C facilitates nuclear envelope targeting and subsequent cleaveage by ZMPSTE24/FACE1 to remove the farnesyl group produces mature lamin-A/C, which can then be inserted into the nuclear lamina. EMD is required for proper localization of non-farnesylated prelamin-A/C.; Isoform C: Nucleus speckle {ECO:00…	#N/A
Spermidine synthase OS=Homo sapiens GN=SRM PE=1 SV=1	sp|P19623|SPEE_HUMAN	34 kDa	SRM	6723	P19623	193	187	194	23.654	23.2248	22.3339	24.0732	23.4823	22.3556	23.9928	23.515	22.6748	23.1223	22.5177	21.2537	0.0766886	-0.958353	1.11527		#N/A
Tubulin gamma-1 chain OS=Homo sapiens GN=TUBG1 PE=1 SV=2	sp|P23258|TBG1_HUMAN	51 kDa	TUBG1	7283	P23258	270	266	286	23.1077	22.9974	21.0436	22.3718	21.0973	21.0749	21.9413	22.234	20.8392	22.045	21.0273	20.6919	0.311244	-0.601591	0.506899	Cytoplasm, cytoskeleton, microtubule organizing center, centrosome {ECO:0000269|PubMed:24107630, ECO:0000269|PubMed:9566967, ECO:0000269|PubMed:9566969}.	#N/A
Flavin reductase (NADPH) OS=Homo sapiens GN=BLVRB PE=1 SV=3	sp|P30043|BLVRB_HUMAN	22 kDa	BLVRB	645	P30043	87	79	92	22.978	22.9372	20.9761	23.5949	22.9512	21.0836	23.1042	23.1632	21.0415	22.526	21.78	19.2789	0.160382	-1.23057	0.794843	Cytoplasm {ECO:0000269|PubMed:7929092}.	#N/A
60S ribosomal protein L3 OS=Homo sapiens GN=RPL3 PE=1 SV=2	sp|P39023|RL3_HUMAN	46 kDa	RPL3	6122	P39023	53	51	58	23.3095	21.9739	19.6172	23.1782	22.6623	20.1157	22.6664	23.2623	21.6362	23.1368	22.4641	21.6006	0.684814	0.353621	0.164427	Nucleus, nucleolus {ECO:0000269|PubMed:16963496}. Cytoplasm {ECO:0000269|PubMed:16963496}.	#N/A
Protein PRRC2A OS=Homo sapiens GN=PRRC2A PE=1 SV=3	sp|P48634|PRC2A_HUMAN	229 kDa	PRRC2A	7916	P48634	1368	1350	1370	18.2728	21.5493	21.0995	19.2124	19.5216	19.9516	21.8817	21.1103	19.9965	19.8122	19.4682	19.2813	0.310325	-0.76781	0.508184	Cytoplasm {ECO:0000269|PubMed:15752841}. Nucleus {ECO:0000269|PubMed:15752841}.	#N/A
ADP-ribosylation factor 6 OS=Homo sapiens GN=ARF6 PE=1 SV=2	sp|P62330|ARF6_HUMAN	20 kDa	ARF6	382	P62330	18	16	26	23.7945	23.324	20.0065	23.3369	23.0574	20.7481	23.239	22.7842	19.3874	22.8733	21.2272	21.0664	0.663246	-0.464173	0.178326	Cytoplasm, cytosol {ECO:0000269|PubMed:16737952, ECO:0000269|PubMed:23603394, ECO:0000269|PubMed:7589240}. Cell membrane {ECO:0000269|PubMed:16737952, ECO:0000269|PubMed:17398095, ECO:0000269|PubMed:17555535}; Lipid-anchor {ECO:0000269|PubMed:7589240}. Endosome membrane {ECO:0000269|PubMed:19948740, ECO:0000269|PubMed:20682791, ECO:0000269|PubMed:21951725}; Lipid-anchor. Recycling endosome membra…	#N/A
Lamin-B2 OS=Homo sapiens GN=LMNB2 PE=1 SV=4	sp|Q03252|LMNB2_HUMAN	70 kDa	LMNB2	84823	Q03252	367	365	381	24.0144	22.9178	21.5581	22.6028	22.7116	21.6129	22.6656	22.5758	22.7439	23.4205	23.2832	22.6057	0.291189	0.502772	0.535825	Nucleus inner membrane; Lipid-anchor; Nucleoplasmic side.	#N/A
Isoform Mitochondrial of Lysine--tRNA ligase OS=Homo sapiens GN=KARS	sp|Q15046-2|SYK_HUMAN (+1)	71 kDa	KARS	3735	Q15046	601	594	606	23.0145	22.9026	22.4168	NaN	22.76	22.1399	23.604	22.5916	21.7928	22.7832	22.2646	21.8155	0.345554	-0.365015	0.461483	Isoform Cytoplasmic: Cytoplasm, cytosol {ECO:0000269|PubMed:10952987, ECO:0000269|PubMed:19289464, ECO:0000269|PubMed:23159739, ECO:0000269|PubMed:28887846}. Cytoplasm {ECO:0000269|PubMed:15220430}. Nucleus {ECO:0000269|PubMed:15220430, ECO:0000269|PubMed:23159739}. Cell membrane {ECO:0000269|PubMed:15220430}; Peripheral membrane protein {ECO:0000269|PubMed:15220430}. Secreted {ECO:0000269|PubMed…	Cytoplasm (APE, Supportive)
Centrosomal protein of 170 kDa OS=Homo sapiens GN=CEP170 PE=1 SV=1	sp|Q5SW79|CE170_HUMAN	175 kDa	CEP170	9859	Q5SW79	475	463	477	20.6745	20.4197	17.4832	NaN	20.5416	16.9408	21.5818	18.9345	17.5922	20.4674	19.9221	18.8685	0.667639	0.481628	0.175459	Cytoplasm, cytoskeleton, microtubule organizing center, centrosome, centriole {ECO:0000269|PubMed:15616186, ECO:0000269|PubMed:23386061}. Cytoplasm, cytoskeleton, spindle {ECO:0000269|PubMed:15616186}. Note=Associated with the mature mother centriole. Associated with spindle microtubules during mitosis. Localizes to the distal appendage region of the centriole. {ECO:0000269|PubMed:23386061}.	#N/A
La-related protein 1 OS=Homo sapiens GN=LARP1 PE=1 SV=2	sp|Q6PKG0|LARP1_HUMAN	124 kDa	LARP1	23367	Q6PKG0	595	579	597	22.7909	22.5932	20.913	22.9267	22.362	22.086	23.307	22.7162	21.748	22.6255	21.5746	21.1776	0.249671	-0.589984	0.602632	Cytoplasm {ECO:0000269|PubMed:20430826, ECO:0000269|PubMed:24532714}. Cytoplasmic granule {ECO:0000269|PubMed:25940091}. Note=Colocalizes with RPTOR and PABPC1 in cytoplasmic granules that resemble stress granules. {ECO:0000269|PubMed:25940091}.	#N/A
Gem-associated protein 5 OS=Homo sapiens GN=GEMIN5 PE=1 SV=3	sp|Q8TEQ6|GEMI5_HUMAN	169 kDa	GEMIN5	25929	Q8TEQ6	766	755	767	16.5819	19.8439	NaN	17.7445	17.5237	NaN	19.6005	NaN	NaN	18.5684	NaN	NaN	#DIV/0!	0.309493	#DIV/0!	Nucleus, nucleoplasm {ECO:0000269|PubMed:11714716}. Nucleus, gem {ECO:0000269|PubMed:11714716}. Cytoplasm {ECO:0000269|PubMed:11714716, ECO:0000269|PubMed:19750007, ECO:0000269|PubMed:20513430, ECO:0000269|PubMed:25911097, ECO:0000269|PubMed:27507887}. Note=Found both in the nucleoplasm and in nuclear bodies called gems (Gemini of Cajal bodies) that are often in proximity to Cajal (coiled) bodies…	#N/A
Pinin OS=Homo sapiens GN=PNN PE=1 SV=4	sp|Q9H307|PININ_HUMAN	82 kDa	PNN	5411	Q9H307	454	447	464	21.7408	22.5194	20.9128	22.5535	22.6571	20.738	22.7128	22.5826	22.1924	22.0208	23.0624	20.9613	0.92579	-0.052897	0.0334874	Nucleus speckle. Cell junction, desmosome. Note=Cell-cell contact area, predominantly desmosome of intercellular adherens junction. Not a nucleocytoplasmic shuttling protein.	#N/A
COP9 signalosome complex subunit 3 OS=Homo sapiens GN=COPS3 PE=1 SV=3	sp|Q9UNS2|CSN3_HUMAN	48 kDa	COPS3	8533	Q9UNS2	373	372	386	24.0003	NaN	22.167	NaN	NaN	NaN	NaN	NaN	NaN	NaN	NaN	NaN	#DIV/0!	#DIV/0!	#DIV/0!	Cytoplasm {ECO:0000269|PubMed:9535219}. Nucleus {ECO:0000269|PubMed:9535219}.	#N/A
Splicing factor 3B subunit 6 OS=Homo sapiens GN=SF3B6 PE=1 SV=1	sp|Q9Y3B4|SF3B6_HUMAN	15 kDa	SF3B6	51639	Q9Y3B4	35	30	41	22.7722	23.06	NaN	22.2594	22.8943	19.0333	23.442	21.7084	NaN	22.881	22.2241	19.6819	0.606298	-0.571397	0.217314	Nucleus {ECO:0000269|PubMed:27720643, ECO:0000269|PubMed:28541300}.	#N/A
Mitochondrial-processing peptidase subunit beta OS=Homo sapiens GN=PMPCB PE=1 SV=2	sp|O75439|MPPB_HUMAN	54 kDa	PMPCB	9512	O75439	182	181	209	22.1431	19.1718	21.857	22.6348	NaN	21.6932	21.9104	22.1212	18.0679	23.2819	22.6347	22.6209	0.130236	1.64592	0.88527	Mitochondrion matrix {ECO:0000250}.	Mitochondria (APE, Uncertain)
Pre-mRNA-processing factor 6 OS=Homo sapiens GN=PRPF6 PE=1 SV=1	sp|O94906|PRP6_HUMAN	107 kDa	PRPF6	24148	O94906	613	607	616	22.1495	19.3515	NaN	20.9584	20.7373	19.1606	22.0842	21.7512	NaN	22.0906	21.1291	20.0763	0.799643	0.21396	0.0971036	Nucleus, nucleoplasm. Nucleus speckle. Note=Localized in splicing speckles.	#N/A
Heat shock 70 kDa protein 4L OS=Homo sapiens GN=HSPA4L PE=1 SV=3	sp|O95757|HS74L_HUMAN	95 kDa	HSPA4L	22824	O95757	171	170	185	23.9363	24.2473	22.6795	23.8628	23.3309	22.217	23.5842	23.2424	22.5523	23.0151	22.3395	22.3786	0.124293	-0.716998	0.905555	Cytoplasm {ECO:0000250}. Nucleus {ECO:0000250}. Note=May translocate to the nucleus after heat shock. {ECO:0000250}.	#N/A
S-formylglutathione hydrolase OS=Homo sapiens GN=ESD PE=1 SV=2	sp|P10768|ESTD_HUMAN	31 kDa	ESD	2098	P10768	120	120	142	23.5426	22.8568	22.4834	22.544	22.6563	22.1594	22.8666	21.8309	22.1955	21.5358	21.4703	21.5675	0.00557782	-1.04608	2.25354	Cytoplasm. Cytoplasmic vesicle.	#N/A
Isoform 2 of cAMP-dependent protein kinase type II-alpha regulatory subunit OS=Homo sapiens GN=PRKAR2A	sp|P13861-2|KAP2_HUMAN (+1)	43 kDa	PRKAR2A	5576	P13861	251	251	263	22.1612	22.2151	NaN	21.8094	19.3718	NaN	21.7932	21.9042	20.5963	21.9683	NaN	NaN	#DIV/0!	0.56101	#DIV/0!	Cytoplasm {ECO:0000269|PubMed:21423175}. Cell membrane {ECO:0000269|PubMed:21423175}. Note=Colocalizes with PJA2 in the cytoplasm and the cell membrane.	#N/A
Catenin beta-1 OS=Homo sapiens GN=CTNNB1 PE=1 SV=1	sp|P35222|CTNB1_HUMAN	85 kDa	CTNNB1	1499	P35222	480	475	486	22.5395	23.0667	22.1151	22.7378	22.8562	21.8324	22.5833	22.3779	21.636	22.6631	22.8778	22.7749	0.240303	0.355841	0.61924	Cytoplasm {ECO:0000269|PubMed:25183871}. Nucleus {ECO:0000269|PubMed:24342833, ECO:0000269|PubMed:25183871}. Cytoplasm, cytoskeleton {ECO:0000250|UniProtKB:B6V8E6}. Cell junction, adherens junction {ECO:0000250|UniProtKB:Q02248}. Cell junction {ECO:0000250|UniProtKB:B6V8E6}. Cell membrane {ECO:0000269|PubMed:24342833}. Cytoplasm, cytoskeleton, microtubule organizing center, centrosome. Cytoplasm,…	#N/A
Glycogen debranching enzyme OS=Homo sapiens GN=AGL PE=1 SV=3	sp|P35573|GDE_HUMAN	175 kDa	AGL	178	P35573	581	579	591	20.9356	20.2676	20.2527	20.5858	21.0195	20.2807	20.6071	20.7524	19.4185	20.8436	18.197	NaN	0.154666	-0.937461	0.810604	Cytoplasm {ECO:0000269|PubMed:17908927}. Note=Under glycogenolytic conditions localizes to the nucleus.	#N/A
Phosphoglucomutase-1 OS=Homo sapiens GN=PGM1 PE=1 SV=3	sp|P36871|PGM1_HUMAN	61 kDa	PGM1	5236	P36871	535	528	545	20.6799	21.2496	19.982	22.0682	21.7568	19.828	22.4442	21.0996	19.2066	19.2751	19.0268	19.3725	0.0265096	-1.6991	1.5766	Isoform 1: Cytoplasm.	#N/A
26S proteasome non-ATPase regulatory subunit 8 OS=Homo sapiens GN=PSMD8 PE=1 SV=2	sp|P48556|PSMD8_HUMAN	40 kDa	PSMD8	5714	P48556	237	228	243	22.8395	23.5582	21.7364	23.2651	23.2683	21.8842	22.6075	22.5545	21.6561	21.9978	21.8841	20.9337	0.0552003	-0.991479	1.25806		#N/A
Alpha-soluble NSF attachment protein OS=Homo sapiens GN=NAPA PE=1 SV=3	sp|P54920|SNAA_HUMAN	33 kDa	NAPA	8775	P54920	193	181	199	22.4204	22.4881	21.133	22.5104	21.355	21.9753	22.9099	22.5084	19.7985	21.9217	21.4397	22.1802	0.931169	-0.0527129	0.0309714	Cell membrane {ECO:0000269|PubMed:15980433}; Peripheral membrane protein {ECO:0000305|PubMed:15029241}.	#N/A
26S protease regulatory subunit 4 OS=Homo sapiens GN=PSMC1 PE=1 SV=1	sp|P62191|PRS4_HUMAN	49 kDa	PSMC1	5700	P62191	214	199	220	23.8524	23.941	22.6496	23.2289	23.2097	21.0817	23.4016	23.0325	22.1534	22.5398	21.859	22.4332	0.243728	-0.672739	0.613094	Cytoplasm. Nucleus. Membrane {ECO:0000305}; Lipid-anchor {ECO:0000305}.	#N/A
60S ribosomal protein L32 OS=Homo sapiens GN=RPL32 PE=1 SV=2	sp|P62910|RL32_HUMAN	16 kDa	RPL32	6161	P62910	55	51	64	24.2878	22.6188	NaN	24.0391	22.6772	NaN	23.7824	21.8377	19.857	24.9562	21.5356	18.4771	0.480772	-1.07223	0.318061		#N/A
28S ribosomal protein S25, mitochondrial OS=Homo sapiens GN=MRPS25 PE=1 SV=1	sp|P82663|RT25_HUMAN	20 kDa	MRPS25	64432	P82663	70	69	77	23.1963	22.5192	20.8628	22.9915	22.6203	22.1019	22.7965	22.2852	20.1378	22.9453	21.8687	20.1103	0.494359	-0.526499	0.305958	Mitochondrion {ECO:0000269|PubMed:25838379}.	Mitochondria (APE, Supportive)
Isoform B of AP-1 complex subunit beta-1 OS=Homo sapiens GN=AP1B1	sp|Q10567-2|AP1B1_HUMAN (+2)	104 kDa	AP1B1	162	Q10567	175	167	206	24.1538	NaN	22.4859	24.1764	22.9474	21.9601	24.1988	22.8874	22.4375	23.4645	22.9733	22.6048	0.803568	-0.141697	0.0949775	Golgi apparatus. Cytoplasmic vesicle, clathrin-coated vesicle membrane; Peripheral membrane protein; Cytoplasmic side. Note=Component of the coat surrounding the cytoplasmic face of coated vesicles located at the Golgi complex.	#N/A
Importin-9 OS=Homo sapiens GN=IPO9 PE=1 SV=3	sp|Q96P70|IPO9_HUMAN	116 kDa	IPO9	55705	Q96P70	182	176	195	22.2088	21.1505	20.0927	21.2207	21.4192	19.9711	19.9555	19.3466	18.8695	20.2572	20.9802	19.1516	0.638322	-0.340861	0.19496	Cytoplasm {ECO:0000250}. Nucleus {ECO:0000250}.	#N/A
RNA-binding protein 4 OS=Homo sapiens GN=RBM4 PE=1 SV=1	sp|Q9BWF3|RBM4_HUMAN	40 kDa	RBM4	5936	Q9BWF3	118	112	120	23.0401	21.9975	22.0232	22.6394	22.0487	22.3675	23.3964	23.3525	20.928	23.0713	23.4418	21.8566	0.503215	0.36844	0.298247	Nucleus. Nucleus, nucleolus. Nucleus speckle. Cytoplasm. Cytoplasmic granule. Note=Undergoes continuous nucleocytoplasmic shuttling. Upon nuclear import colocalizes with SR proteins in nuclear speckles. Arsenite stress-induced phosphorylation increases its subcellular relocalization from the nucleus to the cytoplasm and to cytoplasmic stress granules (SG) via a p38 MAPK signaling pathway. Primari…	#N/A
Proteasome activator complex subunit 2 OS=Homo sapiens GN=PSME2 PE=1 SV=4	sp|Q9UL46|PSME2_HUMAN	27 kDa	PSME2	5721	Q9UL46	78	62	82	22.6939	21.6915	21.9194	22.2044	21.6471	20.8717	21.4981	18.7148	22.0539	20.5321	NaN	18.5536	0.0657542	-1.93437	1.18208		#N/A
Pre-mRNA-processing factor 19 OS=Homo sapiens GN=PRPF19 PE=1 SV=1	sp|Q9UMS4|PRP19_HUMAN	55 kDa	PRPF19	27339	Q9UMS4	86	77	93	19.8722	20.824	20.86	21.1068	19.7991	21.3006	21.9666	18.8057	20.3066	21.1021	21.5872	21.062	0.240818	0.712513	0.618311	Nucleus {ECO:0000269|PubMed:11082287, ECO:0000269|PubMed:12429849, ECO:0000269|PubMed:19188445, ECO:0000269|PubMed:20176811}. Nucleus, nucleoplasm {ECO:0000269|PubMed:11082287}. Cytoplasm, cytoskeleton, spindle {ECO:0000269|PubMed:11082287}. Cytoplasm {ECO:0000269|PubMed:11435423}. Lipid droplet {ECO:0000250|UniProtKB:Q99KP6}. Note=Nucleoplasmic in interphase cells. Irregularly distributed in ana…	#N/A
Isoform 2 of Nck-associated protein 1 OS=Homo sapiens GN=NCKAP1	sp|Q9Y2A7-2|NCKP1_HUMAN (+1)	130 kDa	NCKAP1	10787	Q9Y2A7	172	161	179	21.5682	20.7684	20.3266	21.6467	21.5679	21.4719	21.1759	21.8785	20.8532	21.2117	20.8796	21.2147	0.638651	-0.148837	0.194736	Cell membrane {ECO:0000250|UniProtKB:P28660}; Single-pass membrane protein {ECO:0000250|UniProtKB:P28660}; Cytoplasmic side {ECO:0000250|UniProtKB:P28660}. Cell projection, lamellipodium membrane {ECO:0000250|UniProtKB:P28660}; Single-pass membrane protein {ECO:0000250|UniProtKB:P28660}; Cytoplasmic side {ECO:0000250|UniProtKB:P28660}. Note=At the interface between the lamellipodial actin meshwor…	#N/A
NADH dehydrogenase [ubiquinone] 1 beta subcomplex subunit 10 OS=Homo sapiens GN=NDUFB10 PE=1 SV=3	sp|O96000|NDUBA_HUMAN	21 kDa	NDUFB10	4716	O96000	100	89	103	23.453	23.396	21.6451	23.6407	23.0594	22.0882	23.2607	23.6183	21.2003	23.9996	23.978	22.9093	0.193419	0.810966	0.7135	Mitochondrion inner membrane {ECO:0000305|PubMed:12611891}; Peripheral membrane protein {ECO:0000305}; Matrix side {ECO:0000305}.	0
Adenylate kinase isoenzyme 1 OS=Homo sapiens GN=AK1 PE=1 SV=3	sp|P00568|KAD1_HUMAN	22 kDa	AK1	203	P00568	75	64	77	23.5761	22.8773	20.8743	23.1687	22.359	20.4956	22.2091	21.6592	20.0208	20.0469	21.0722	18.8683	0.0390693	-1.91975	1.40816	Cytoplasm.	#N/A
Pyruvate carboxylase, mitochondrial OS=Homo sapiens GN=PC PE=1 SV=2	sp|P11498|PYC_HUMAN	130 kDa	PC	5091	P11498	754	742	762	21.665	21.3486	NaN	18.3703	21.1939	18.553	18.2077	20.8337	NaN	20.7883	22.0665	21.5712	0.169399	1.45072	0.77109	Mitochondrion matrix.	Mitochondria (APE, Supportive)
Cyclin-dependent kinase 4 OS=Homo sapiens GN=CDK4 PE=1 SV=2	sp|P11802|CDK4_HUMAN	34 kDa	CDK4	1019	P11802	275	256	282	22.6167	23.6064	21.0415	22.932	22.4601	18.4222	22.4349	22.3015	15.9825	18.8679	21.1558	NaN	0.509154	-1.29902	0.293151	Cytoplasm. Nucleus. Membrane. Note=Cytoplasmic when non-complexed. Forms a cyclin D-CDK4 complex in the cytoplasm as cells progress through G(1) phase. The complex accumulates on the nuclear membrane and enters the nucleus on transition from G(1) to S phase. Also present in nucleoli and heterochromatin lumps. Colocalizes with RB1 after release into the nucleus.	#N/A
60S ribosomal protein L13 OS=Homo sapiens GN=RPL13 PE=1 SV=4	sp|P26373|RL13_HUMAN	24 kDa	RPL13	6137	P26373	155	146	158	25.9951	24.9745	23.3794	25.8783	24.9132	24.1628	25.8021	25.2287	24.5157	26.3417	25.8105	25.1475	0.182914	0.783279	0.737752		#N/A
High mobility group protein B2 OS=Homo sapiens GN=HMGB2 PE=1 SV=2	sp|P26583|HMGB2_HUMAN	24 kDa	HMGB2	3148	P26583	132	128	139	24.9586	24.4125	23.9682	25.3406	24.5705	23.8761	24.4113	24.2742	23.891	25.4808	23.9865	23.7732	0.996012	0.00207609	0.0017356	Nucleus {ECO:0000269|PubMed:11909973, ECO:0000269|PubMed:12925773, ECO:0000269|PubMed:23877675}. Chromosome {ECO:0000269|PubMed:12925773}. Cytoplasm {ECO:0000269|PubMed:11909973, ECO:0000269|PubMed:23877675}. Secreted {ECO:0000269|PubMed:19811285, ECO:0000269|PubMed:23877675}. Note=In basal state predominantly nuclear. {ECO:0000305}.	#N/A
DNA-directed RNA polymerase II subunit RPB2 OS=Homo sapiens GN=POLR2B PE=1 SV=1	sp|P30876|RPB2_HUMAN	134 kDa	POLR2B	5431	P30876	109	102	114	22.9348	20.8421	18.7625	21.1793	21.0922	NaN	20.9781	20.1771	NaN	NaN	20.7904	19.1311	0.3987	-0.891518	0.399354	Nucleus {ECO:0000269|PubMed:9852112}.	#N/A
Serine--tRNA ligase, cytoplasmic OS=Homo sapiens GN=SARS PE=1 SV=3	sp|P49591|SYSC_HUMAN	59 kDa	SARS	6301	P49591	234	232	249	22.814	21.5765	20.4517	20.7891	20.8654	NaN	19.5221	20.8685	18.7412	21.9721	19.1669	NaN	0.902939	-0.13407	0.0443418	Cytoplasm {ECO:0000269|PubMed:22353712, ECO:0000269|PubMed:28236339}. Nucleus {ECO:0000269|PubMed:22353712}. Note=Predominantly cytoplasmic, but a minor proportion is also found in the nucleus. {ECO:0000269|PubMed:22353712}.	#N/A
Hepatoma-derived growth factor OS=Homo sapiens GN=HDGF PE=1 SV=1	sp|P51858|HDGF_HUMAN	27 kDa	HDGF	3068	P51858	193	181	197	25.2956	25.0303	22.8706	24.4183	25.2642	23.4671	24.5605	24.5415	24.0153	23.7846	23.3713	23.8986	0.187283	-0.699977	0.727502	Cytoplasm. Nucleus.	#N/A
KH domain-containing, RNA-binding, signal transduction-associated protein 1 OS=Homo sapiens GN=KHDRBS1 PE=1 SV=1	sp|Q07666|KHDR1_HUMAN	48 kDa	KHDRBS1	10657	Q07666	122	112	131	24.4024	24.0864	24.1361	24.0012	23.5045	24.5112	24.7563	24.1831	24.4605	24.7322	25.1689	25.0155	0.00800643	0.745328	2.09656	Nucleus {ECO:0000269|PubMed:1374686}. Membrane {ECO:0000269|PubMed:1374686}.	#N/A
TAR DNA-binding protein 43 OS=Homo sapiens GN=TARDBP PE=1 SV=1	sp|Q13148|TADBP_HUMAN	45 kDa	TARDBP	23435	Q13148	85	84	95	18.3838	20.3884	21.9585	19.2468	19.6651	20.3263	19.5854	21.4252	19.8298	16.8573	21.5622	21.2832	0.856885	-0.189033	0.0670773	Nucleus {ECO:0000269|PubMed:17023659, ECO:0000269|PubMed:17481916}. Note=In patients with frontotemporal lobar degeneration and amyotrophic lateral sclerosis, it is absent from the nucleus of affected neurons but it is the primary component of cytoplasmic ubiquitin-positive inclusion bodies.	#N/A
Transcription elongation factor B polypeptide 1 OS=Homo sapiens GN=TCEB1 PE=1 SV=1	sp|Q15369|ELOC_HUMAN	12 kDa	TCEB1	6921	Q15369	29	28	47	23.5438	24.2787	NaN	23.7684	23.5769	NaN	25.0177	23.2888	NaN	24.4252	NaN	NaN	#DIV/0!	0.512831	#DIV/0!	#N/A	#N/A
Transcription elongation factor B polypeptide 2 OS=Homo sapiens GN=TCEB2 PE=1 SV=1	sp|Q15370|ELOB_HUMAN	13 kDa	TCEB2	6923	Q15370	6	1	8	18.9637	NaN	NaN	NaN	NaN	NaN	NaN	NaN	NaN	19.5977	NaN	NaN	#DIV/0!	0.634019	#DIV/0!	#N/A	#N/A
NADH dehydrogenase [ubiquinone] 1 alpha subcomplex assembly factor 3 OS=Homo sapiens GN=NDUFAF3 PE=1 SV=1	sp|Q9BU61|NDUF3_HUMAN	20 kDa	NDUFAF3	25915	Q9BU61	58	53	66	23.7621	23.9399	17.831	23.7414	23.4676	20.6872	24.1702	23.4458	19.6939	24.0223	23.5524	21.7441	0.584562	0.80194	0.233169	Nucleus {ECO:0000250}. Mitochondrion inner membrane {ECO:0000269|PubMed:19463981}.	0
Isoform 2 of Glyoxalase domain-containing protein 4 OS=Homo sapiens GN=GLOD4	sp|Q9HC38-2|GLOD4_HUMAN	33 kDa	GLOD4	51031	Q9HC38	218	210	220	23.2235	NaN	20.4783	23.1357	22.9873	21.4446	23.7913	23.018	22.6878	22.2996	21.6453	NaN	0.465679	-0.62339	0.331913	Mitochondrion {ECO:0000305|PubMed:12897971}.	Cytoplasm (APE, Uncertain)
Isoform 2 of U2 snRNP-associated SURP motif-containing protein OS=Homo sapiens GN=U2SURP	sp|O15042-2|SR140_HUMAN (+1)	118 kDa	U2SURP	23350	O15042	31,41	18	44	21.7129	21.9299	20.2252	21.4452	21.3235	19.3698	22.2323	20.8502	20.4771	20.9834	21.433	20.4052	0.833566	-0.12238	0.0790598	Nucleus {ECO:0000269|PubMed:20858735}.	#N/A
Ubiquitin carboxyl-terminal hydrolase isozyme L3 OS=Homo sapiens GN=UCHL3 PE=1 SV=1	sp|P15374|UCHL3_HUMAN	26 kDa	UCHL3	7347	P15374	129	122	134	23.6816	23.4435	21.1449	23.7578	23.6385	22.2085	23.6839	23.2464	22.4295	22.3461	22.5542	20.7359	0.0921521	-1.14736	1.03549	Cytoplasm.	#N/A
Proteasome subunit alpha type-4 OS=Homo sapiens GN=PSMA4 PE=1 SV=1	sp|P25789|PSA4_HUMAN	29 kDa	PSMA4	5685	P25789	72	68	91	19.7455	18.413	NaN	19.7081	17.6895	17.5387	NaN	NaN	21.0849	23.3309	18.1034	17.2283	0.736499	0.524229	0.132828	Cytoplasm {ECO:0000269|PubMed:12181345}. Nucleus {ECO:0000269|PubMed:12181345}. Note=Colocalizes with TRIM5 in the cytoplasmic bodies. {ECO:0000250|UniProtKB:Q9R1P0}.	#N/A
Nuclear cap-binding protein subunit 1 OS=Homo sapiens GN=NCBP1 PE=1 SV=1	sp|Q09161|NCBP1_HUMAN	92 kDa	NCBP1	4686	Q09161	397	382	401	21.8331	21.4133	21.1084	21.3703	21.4491	21.2009	21.3638	21.5355	20.5701	20.965	21.953	20.7171	0.721055	-0.104344	0.142032	Nucleus {ECO:0000269|PubMed:19648179}. Cytoplasm {ECO:0000269|PubMed:17289661}. Note=Localized in cytoplasmic mRNP granules containing untranslated mRNAs. {ECO:0000269|PubMed:17289661}.	#N/A
Isoform 4 of Acetyl-CoA carboxylase 1 OS=Homo sapiens GN=ACACA	sp|Q13085-4|ACACA_HUMAN (+1)	270 kDa	ACACA	31	Q13085	346	330	348	19.2197	19.9415	19.1484	18.5576	20.0467	18.7499	18.7294	19.8562	19.1982	18.4034	NaN	18.738	0.125995	-0.701263	0.899646	Cytoplasm.	Cytoplasm;Cytoskeleton (Actin filaments) (APE, Supportive)
Isoform 2 of Splicing factor 1 OS=Homo sapiens GN=SF1	sp|Q15637-2|SF01_HUMAN (+1)	69 kDa	SF1	7536	Q15637	116	110	135	23.1026	NaN	NaN	NaN	NaN	22.2091	NaN	NaN	NaN	NaN	22.9942	23.225	0.429046	0.453798	0.367496	Nucleus.	#N/A
E3 ubiquitin-protein ligase BRE1A OS=Homo sapiens GN=RNF20 PE=1 SV=2	sp|Q5VTR2|BRE1A_HUMAN	114 kDa	RNF20	56254	Q5VTR2	17	9	21	20.8125	21.7183	19.3958	20.9703	20.9791	20.2047	20.76	20.9694	20.6656	21.4428	20.9119	19.2273	0.715182	-0.192197	0.145583	Nucleus {ECO:0000269|PubMed:19037095, ECO:0000305|PubMed:16337599}.	#N/A
ATP-dependent RNA helicase DDX42 OS=Homo sapiens GN=DDX42 PE=1 SV=1	sp|Q86XP3|DDX42_HUMAN	103 kDa	DDX42	11325	Q86XP3	679	674	695	22.6739	21.4659	21.0924	21.872	21.3894	19.4193	20.6969	21.6397	18.3551	20.6176	18.6054	18.387	0.0709858	-1.75274	1.14883	Cytoplasm. Nucleus speckle. Nucleus, Cajal body. Note=Isoform 2 is present in Cajal bodies (CBs) and nuclear speckles.	#N/A
Sec1 family domain-containing protein 1 OS=Homo sapiens GN=SCFD1 PE=1 SV=4	sp|Q8WVM8|SCFD1_HUMAN	72 kDa	SCFD1	23256	Q8WVM8	374	360	381	21.7807	21.2222	22.0113	21.4352	21.309	17.7422	21.7307	21.6024	20.3322	22.1567	22.7788	21.8519	0.150548	1.24404	0.822325	Cytoplasm {ECO:0000250}. Endoplasmic reticulum membrane {ECO:0000250}; Peripheral membrane protein {ECO:0000250}. Golgi apparatus, Golgi stack membrane {ECO:0000250}; Peripheral membrane protein {ECO:0000250}.	#N/A
Isoform 2 of UPF0687 protein C20orf27 OS=Homo sapiens GN=C20orf27	sp|Q9GZN8-2|CT027_HUMAN (+1)	22 kDa	C20orf27	54976	Q9GZN8	149	144	155	22.238	21.0027	NaN	22.0759	21.3901	NaN	21.5829	19.8498	NaN	NaN	NaN	NaN	#DIV/0!	#DIV/0!	#DIV/0!		#N/A
Isoform 2 of Transcription elongation factor SPT5 OS=Homo sapiens GN=SUPT5H	sp|O00267-2|SPT5H_HUMAN (+1)	120 kDa	SUPT5H	6829	O00267	782	780	794	22.7781	22.1117	21.2025	22.1121	21.0193	20.9363	NaN	20.7216	21.5498	21.6463	20.0442	20.711	0.165768	-0.753429	0.780499	Nucleus {ECO:0000269|PubMed:10075709}.	#N/A
Isoform 3 of Eukaryotic translation initiation factor 3 subunit D OS=Homo sapiens GN=EIF3D	sp|O15371-3|EIF3D_HUMAN (+1)	62 kDa	EIF3D	8664	O15371	125	123	132	24.4763	24.3086	NaN	24.3427	NaN	NaN	NaN	NaN	NaN	23.6244	NaN	NaN	#DIV/0!	-0.75144	#DIV/0!	Cytoplasm {ECO:0000255|HAMAP-Rule:MF_03003}.	#N/A
Eukaryotic translation initiation factor 3 subunit H OS=Homo sapiens GN=EIF3H PE=1 SV=1	sp|O15372|EIF3H_HUMAN	40 kDa	EIF3H	8667	O15372	215	207	220	21.4019	21.0739	21.5006	21.7791	21.8384	21.8915	22.3119	21.8159	22.0386	22.5523	21.2336	21.9091	0.599579	0.15925	0.222154	Cytoplasm {ECO:0000255|HAMAP-Rule:MF_03007}.	#N/A
Isoform 2 of Dynamin-like 120 kDa protein, mitochondrial OS=Homo sapiens GN=OPA1	sp|O60313-2|OPA1_HUMAN	116 kDa	OPA1	4976	O60313	431	431	452	19.7156	18.1802	20.8657	19.6264	18.8087	20.1533	18.7303	19.6717	20.0405	19.7065	19.7135	20.5013	0.408857	0.441289	0.388429	Mitochondrion inner membrane {ECO:0000269|PubMed:11017079, ECO:0000269|PubMed:16778770, ECO:0000269|PubMed:20974897}; Single-pass membrane protein {ECO:0000255}. Mitochondrion intermembrane space {ECO:0000250|UniProtKB:P58281}. Mitochondrion membrane {ECO:0000269|PubMed:24616225}. Note=Detected at contact sites between endoplamic reticulum and mitochondrion membranes. {ECO:0000269|PubMed:24616225…	Nucleus but not nucleoli;Mitochondria (APE, Supportive)
Beta-hexosaminidase subunit alpha OS=Homo sapiens GN=HEXA PE=1 SV=2	sp|P06865|HEXA_HUMAN	61 kDa	HEXA	3073	P06865	222	198	223	18.3819	19.0039	16.7353	20.1856	16.915	17.4026	23.9312	18.2376	18.0823	20.5355	19.3988	18.711	0.572871	0.78447	0.241943	Lysosome.	#N/A
Rab GDP dissociation inhibitor alpha OS=Homo sapiens GN=GDI1 PE=1 SV=2	sp|P31150|GDIA_HUMAN	51 kDa	GDI1	2664	P31150	82	80	89	25.1305	24.6513	23.794	24.6792	24.8176	23.5687	24.0694	24.184	23.183	24.1915	23.2463	23.0527	0.113489	-0.734022	0.945048	Cytoplasm {ECO:0000269|PubMed:19570034}. Golgi apparatus, trans-Golgi network {ECO:0000269|PubMed:19570034}.	#N/A
Isocitrate dehydrogenase [NADP], mitochondrial OS=Homo sapiens GN=IDH2 PE=1 SV=2	sp|P48735|IDHP_HUMAN	51 kDa	IDH2	3418	P48735	411	401	413	21.1037	21.156	19.3131	21.4338	20.7998	NaN	21.9258	21.3014	NaN	22.6287	21.0147	NaN	0.282416	0.816876	0.54911	Mitochondrion.	Mitochondria (APE, Supportive)
Actin-related protein 3 OS=Homo sapiens GN=ACTR3 PE=1 SV=3	sp|P61158|ARP3_HUMAN	47 kDa	ACTR3	10096	P61158	89	80	91	23.6484	21.5784	20.1732	20.8289	20.6199	20.0645	22.5213	21.189	21.4861	22.1794	20.5001	20.3877	0.675166	-0.323102	0.170589	Cytoplasm, cytoskeleton {ECO:0000269|PubMed:19109554}. Cell projection {ECO:0000269|PubMed:9230079}. Note=In pre-apoptotic cells, colocalizes with MEFV in large specks (pyroptosomes) (PubMed:19109554).	#N/A
Protein FAM50A OS=Homo sapiens GN=FAM50A PE=1 SV=2	sp|Q14320|FA50A_HUMAN	40 kDa	FAM50A	9130	Q14320	41	35	42	23.5447	23.128	21.9727	23.4349	22.0374	21.7876	23.4148	23.224	21.8763	21.8341	20.0808	20.8775	0.0069474	-1.7826	2.15818	Nucleus {ECO:0000305}.	#N/A
PERQ amino acid-rich with GYF domain-containing protein 2 OS=Homo sapiens GN=GIGYF2 PE=1 SV=1	sp|Q6Y7W6|PERQ2_HUMAN	150 kDa	GIGYF2	26058	Q6Y7W6	921	909	922	23.1881	23.1954	22.1332	23.2394	22.9063	22.2385	23.2964	22.8629	22.3352	22.6054	22.4652	21.8786	0.123462	-0.505325	0.908465		#N/A
Glucosamine 6-phosphate N-acetyltransferase OS=Homo sapiens GN=GNPNAT1 PE=1 SV=1	sp|Q96EK6|GNA1_HUMAN	21 kDa	GNPNAT1	64841	Q96EK6	1,8	1	15	23.2062	22.5306	19.3773	23.2607	22.7809	20.9825	22.5605	22.4745	20.5343	22.1843	21.3503	20.4864	0.47374	-0.627169	0.32446	Golgi apparatus membrane; Peripheral membrane protein. Endosome membrane {ECO:0000250}; Peripheral membrane protein {ECO:0000250}.	#N/A
Zinc phosphodiesterase ELAC protein 2 OS=Homo sapiens GN=ELAC2 PE=1 SV=2	sp|Q9BQ52|RNZ2_HUMAN	92 kDa	ELAC2	60528	Q9BQ52	343	333	353	22.0635	22.1178	21.4431	21.2	20.4892	21.0989	21.9716	21.4982	20.433	NaN	NaN	19.499	#DIV/0!	-1.86933	#DIV/0!	Mitochondrion {ECO:0000269|PubMed:21593607}. Nucleus {ECO:0000269|PubMed:21593607}. Note=Mainly mitochondrial.	Nucleus but not nucleoli (APE, Supportive)
GTP-binding protein SAR1b OS=Homo sapiens GN=SAR1B PE=1 SV=1	sp|Q9Y6B6|SAR1B_HUMAN	22 kDa	SAR1B	51128	Q9Y6B6	119	113	135	23.6562	23.558	22.283	24.3625	23.5676	23.2643	23.8122	23.6726	22.5471	23.1336	23.0135	22.0846	0.140545	-0.669829	0.852185	Endoplasmic reticulum membrane {ECO:0000250}; Peripheral membrane protein {ECO:0000250}. Golgi apparatus, Golgi stack membrane {ECO:0000250}; Peripheral membrane protein {ECO:0000250}. Note=Associated with the endoplasmic reticulum and Golgi stacks, in particular in the juxta-nuclear Golgi region. {ECO:0000250}.	#N/A
Alkyldihydroxyacetonephosphate synthase, peroxisomal OS=Homo sapiens GN=AGPS PE=1 SV=1	sp|O00116|ADAS_HUMAN	73 kDa	AGPS	8540	O00116	263	254	265	22.6387	20.3138	21.7841	21.1542	21.0265	19.9697	21.5452	21.4152	21.2385	22.6658	22.5464	21.9265	0.0383437	1.14778	1.41631	Peroxisome membrane. Note=Localized to the inner aspect of the peroxisomal membrane.	#N/A
Isoform 2 of Membrane-associated progesterone receptor component 2 OS=Homo sapiens GN=PGRMC2	sp|O15173-2|PGRC2_HUMAN	26 kDa	PGRMC2	10424	O15173	204	187	208	21.897	21.8284	19.6957	21.7188	20.7587	19.5039	21.7337	21.4716	18.9459	22.3531	22.7271	20.9893	0.14223	1.18389	0.847009	Membrane {ECO:0000305}; Single-pass membrane protein {ECO:0000305}.	#N/A
Asparagine--tRNA ligase, cytoplasmic OS=Homo sapiens GN=NARS PE=1 SV=1	sp|O43776|SYNC_HUMAN	63 kDa	NARS	4677	O43776	477	458	478	22.4953	22.3415	22.3973	22.4196	22.2262	18.9793	21.8906	22.2898	19.2842	21.3647	20.7307	20.696	0.452951	-0.66108	0.343949	Cytoplasm.	#N/A
Isoform 9 of Protein transport protein Sec31A OS=Homo sapiens GN=SEC31A	sp|O94979-9|SC31A_HUMAN	131 kDa	SEC31A	22872	O94979	818	807	820	22.2906	22.1577	19.6791	NaN	21.2241	20.1555	21.4241	20.8886	NaN	NaN	19.2936	NaN	#DIV/0!	-1.82346	#DIV/0!	Cytoplasm {ECO:0000250}. Cytoplasmic vesicle, COPII-coated vesicle membrane {ECO:0000269|PubMed:10788476, ECO:0000269|PubMed:16957052, ECO:0000269|PubMed:22358839, ECO:0000269|PubMed:27716508}; Peripheral membrane protein; Cytoplasmic side. Endoplasmic reticulum membrane {ECO:0000250}; Peripheral membrane protein {ECO:0000250}. Note=Associates with membranes in a GTP-dependent manner. {ECO:000025…	#N/A
Calpain small subunit 1 OS=Homo sapiens GN=CAPNS1 PE=1 SV=1	sp|P04632|CPNS1_HUMAN	28 kDa	CAPNS1	826	P04632	59	10	60	23.1652	22.8504	21.5466	23.4051	22.2461	22.1553	23.2791	22.8001	21.5489	22.1105	22.5664	20.5775	0.157411	-0.803716	0.802965	Cytoplasm {ECO:0000250}. Cell membrane {ECO:0000250}. Note=Translocates to the plasma membrane upon calcium binding. {ECO:0000250}.	#N/A
Aspartate aminotransferase, cytoplasmic OS=Homo sapiens GN=GOT1 PE=1 SV=3	sp|P17174|AATC_HUMAN	46 kDa	GOT1	2805	P17174	288	277	290	20.3092	NaN	20.3345	19.8452	NaN	19.8072	NaN	NaN	18.7836	NaN	NaN	NaN	#DIV/0!	#DIV/0!	#DIV/0!	Cytoplasm {ECO:0000269|PubMed:1974457}.	#N/A
D-dopachrome decarboxylase OS=Homo sapiens GN=DDT PE=1 SV=3	sp|P30046|DOPD_HUMAN	13 kDa	DDT	1652	P30046	1	1	14	18.3381	19.6335	NaN	19.0489	18.4146	NaN	19.3933	18.5669	NaN	19.6747	18.0168	NaN	0.927221	-0.0535042	0.0328168	Cytoplasm {ECO:0000250}.	#N/A
Peptidyl-prolyl cis-trans isomerase F, mitochondrial OS=Homo sapiens GN=PPIF PE=1 SV=1	sp|P30405|PPIF_HUMAN	22 kDa	PPIF	10105	P30405	103	98	118	21.2608	NaN	NaN	21.7416	NaN	NaN	NaN	NaN	17.7769	22.2468	NaN	NaN	#DIV/0!	1.98708	#DIV/0!	Mitochondrion matrix {ECO:0000269|PubMed:10406942}.	0
60S ribosomal protein L8 OS=Homo sapiens GN=RPL8 PE=1 SV=2	sp|P62917|RL8_HUMAN	28 kDa	RPL8	6132	P62917	204	201	221	25.0166	23.3372	20.2533	24.9263	23.9367	19.7963	25.0203	23.9936	21.9044	25.0505	24.0309	NaN	0.372574	1.40905	0.428788	Cytoplasm {ECO:0000303|PubMed:12962325}.	#N/A
Glutathione S-transferase omega-1 OS=Homo sapiens GN=GSTO1 PE=1 SV=2	sp|P78417|GSTO1_HUMAN	28 kDa	GSTO1	9446	P78417	115	115	122	21.8781	21.7135	22.8292	21.8293	22.3698	22.9851	21.8056	21.2384	23.3907	21.5586	21.0452	22.1002	0.174479	-0.658628	0.758258	Cytoplasm, cytosol {ECO:0000269|PubMed:11511179}.	0
RNA-binding protein 26 OS=Homo sapiens GN=RBM26 PE=1 SV=3	sp|Q5T8P6|RBM26_HUMAN	114 kDa	RBM26	64062	Q5T8P6	620	619	633	20.8791	22.2044	19.5855	20.9061	20.1417	20.5415	22.3318	22.0945	20.4462	21.2634	22.0501	20.9301	0.52647	0.400018	0.278626		#N/A
Probable ATP-dependent RNA helicase DDX46 OS=Homo sapiens GN=DDX46 PE=1 SV=2	sp|Q7L014|DDX46_HUMAN	117 kDa	DDX46	9879	Q7L014	830	829	848	22.7379	22.5401	20.8963	22.1537	21.9962	20.5797	22.1825	22.1254	20.453	21.605	21.6872	19.5088	0.2304	-0.806876	0.637518	Nucleus speckle {ECO:0000269|PubMed:12234937}. Nucleus, Cajal body {ECO:0000269|PubMed:12234937}. Membrane {ECO:0000305}; Lipid-anchor {ECO:0000305}. Note=Present in Cajal bodies (CBs) and nuclear speckles.	#N/A
Isoform 2 of Ryanodine receptor 2 OS=Homo sapiens GN=RYR2	sp|Q92736-2|RYR2_HUMAN	565 kDa	RYR2	6262	Q92736	3231	3228	3260	22.3828	NaN	NaN	NaN	19.308	NaN	NaN	NaN	NaN	NaN	NaN	NaN	#DIV/0!	#DIV/0!	#DIV/0!	Sarcoplasmic reticulum membrane {ECO:0000269|PubMed:10830164}; Multi-pass membrane protein {ECO:0000269|PubMed:10830164}. Membrane {ECO:0000305|PubMed:10830164}; Multi-pass membrane protein {ECO:0000305|PubMed:10830164}. Sarcoplasmic reticulum {ECO:0000250|UniProtKB:P30957}. Note=The number of predicted transmembrane domains varies between orthologs, but both N-terminus and C-terminus seem to be …	#N/A
Myeloid-derived growth factor OS=Homo sapiens GN=MYDGF PE=1 SV=1	sp|Q969H8|MYDGF_HUMAN	19 kDa	MYDGF	56005	Q969H8	121	114	125	21.9717	21.8852	19.5231	22.6082	21.8242	20.7468	22.4232	21.427	19.4605	23.2818	23.3935	21.821	0.0692179	1.51325	1.15978	Secreted {ECO:0000269|PubMed:17362502, ECO:0000269|PubMed:25581518}. Endoplasmic reticulum-Golgi intermediate compartment {ECO:0000269|PubMed:17362502}. Note=Secreted into blood plasma. {ECO:0000269|PubMed:25581518}.	#N/A
Paired amphipathic helix protein Sin3a OS=Homo sapiens GN=SIN3A PE=1 SV=2	sp|Q96ST3|SIN3A_HUMAN	145 kDa	SIN3A	25942	Q96ST3	951	947	967	21.272	20.793	19.0337	19.6866	20.2657	17.6286	21.0947	20.5211	NaN	21.0644	21.4579	20.3119	0.258247	0.907798	0.587964	Nucleus {ECO:0000255|PROSITE-ProRule:PRU00810, ECO:0000269|PubMed:16820529}. Nucleus, nucleolus {ECO:0000269|PubMed:16820529}. Note=Recruited to the nucleolus by SAP30L.	#N/A
WD repeat-containing protein 61 OS=Homo sapiens GN=WDR61 PE=1 SV=1	sp|Q9GZS3|WDR61_HUMAN	34 kDa	WDR61	80349	Q9GZS3	191	182	194	18.924	NaN	NaN	17.8621	19.71	17.8714	NaN	18.9028	NaN	19.0618	NaN	NaN	#DIV/0!	0.407736	#DIV/0!	Nucleus {ECO:0000269|PubMed:16024656}. Cytoplasm {ECO:0000305|PubMed:16024656}.	#N/A
ER membrane protein complex subunit 7 OS=Homo sapiens GN=EMC7 PE=1 SV=1	sp|Q9NPA0|EMC7_HUMAN	26 kDa	EMC7	56851	Q9NPA0	190	182	191	20.8422	21.4496	20.5066	21.4075	20.7211	20.0993	22.2877	22.4456	20.0811	22.0617	20.6985	19.4887	0.605558	-0.343768	0.217844	Membrane {ECO:0000269|PubMed:22119785}; Single-pass type I membrane protein {ECO:0000269|PubMed:22119785}.	#N/A
Ribosome-binding protein 1 OS=Homo sapiens GN=RRBP1 PE=1 SV=4	sp|Q9P2E9|RRBP1_HUMAN	152 kDa	RRBP1	6238	Q9P2E9	127	102	131	20.2737	19.4351	18.9203	21.6851	20.2551	18.9569	21.3981	20.1755	18.9863	21.4611	21.1044	20.4947	0.142013	1.01051	0.847671	Endoplasmic reticulum membrane {ECO:0000250}; Single-pass type III membrane protein {ECO:0000250}.	#N/A
Cytoplasmic dynein 1 light intermediate chain 1 OS=Homo sapiens GN=DYNC1LI1 PE=1 SV=3	sp|Q9Y6G9|DC1L1_HUMAN	57 kDa	DYNC1LI1	51143	Q9Y6G9	147	143	164	20.1799	17.7441	17.6723	20.3884	20.2816	19.6846	20.6477	18.4903	NaN	19.5921	17.8363	NaN	0.509004	-0.671872	0.293279	Cytoplasm {ECO:0000250}. Chromosome, centromere, kinetochore {ECO:0000269|PubMed:19229290}. Cytoplasm, cytoskeleton, spindle pole {ECO:0000269|PubMed:19229290}.	#N/A
Isoform 2 of Nardilysin OS=Homo sapiens GN=NRDC	sp|O43847-2|NRDC_HUMAN	139 kDa	NRDC	4898	O43847	133	118	136	19.555	NaN	18.004	20.8454	20.0988	18.3711	18.8928	NaN	17.8699	18.7349	NaN	NaN	#DIV/0!	-0.356065	#DIV/0!		#N/A
Sorting nexin-2 OS=Homo sapiens GN=SNX2 PE=1 SV=2	sp|O60749|SNX2_HUMAN	58 kDa	SNX2	6643	O60749	350	347	362	23.1329	22.219	21.8303	22.7461	22.9084	20.4869	22.1768	21.5373	22.3795	22.4588	22.0421	21.594	0.8055	-0.125832	0.0939347	Early endosome membrane {ECO:0000269|PubMed:16179610, ECO:0000269|PubMed:17101778}; Peripheral membrane protein {ECO:0000269|PubMed:16179610, ECO:0000269|PubMed:17101778}; Cytoplasmic side {ECO:0000269|PubMed:16179610, ECO:0000269|PubMed:17101778}. Cell projection, lamellipodium {ECO:0000269|PubMed:20604901}. Note=Colocalized with SORT1 to tubular endosomal membrane structures called endosome-to-…	#N/A
Isoform 6 of Ubiquitin carboxyl-terminal hydrolase 19 OS=Homo sapiens GN=USP19	sp|O94966-6|UBP19_HUMAN (+1)	152 kDa	USP19	10869	O94966	551	549	566	19.8982	NaN	NaN	20.6947	19.3383	18.1562	18.8592	NaN	18.5423	NaN	NaN	NaN	#DIV/0!	#DIV/0!	#DIV/0!	Endoplasmic reticulum membrane {ECO:0000269|PubMed:19465887}; Single-pass membrane protein {ECO:0000269|PubMed:19465887}.	#N/A
Cystathionine beta-synthase-like protein OS=Homo sapiens GN=CBSL PE=1 SV=1	sp|P0DN79|CBSL_HUMAN (+1)	61 kDa	CBSL	102724560	P0DN79	458	440	472	21.5038	21.5309	18.1467	22.2659	21.0996	NaN	21.1398	21.1209	NaN	20.34	19.4367	17.5518	0.0787026	-1.86303	1.10401	Cytoplasm {ECO:0000250|UniProtKB:P35520}. Nucleus {ECO:0000250|UniProtKB:P35520}.	#N/A
Cytoplasmic aconitate hydratase OS=Homo sapiens GN=ACO1 PE=1 SV=3	sp|P21399|ACOC_HUMAN	98 kDa	ACO1	48	P21399	811	806	834	19.1514	18.6071	NaN	19.0646	22.3776	NaN	18.8582	20.5702	20.5211	20.8128	18.4027	16.4928	0.268429	-1.30919	0.57117	Cytoplasm.	Cytoplasm;Mitochondria (APE, Supportive)
Eukaryotic translation initiation factor 1A, X-chromosomal OS=Homo sapiens GN=EIF1AX PE=1 SV=2	sp|P47813|IF1AX_HUMAN	16 kDa	EIF1AX	1964	P47813	50	47	56	22.1778	NaN	NaN	23.5141	NaN	NaN	NaN	NaN	NaN	23.5843	NaN	NaN	#DIV/0!	0.738325	#DIV/0!		#N/A
26S proteasome non-ATPase regulatory subunit 7 OS=Homo sapiens GN=PSMD7 PE=1 SV=2	sp|P51665|PSMD7_HUMAN	37 kDa	PSMD7	5713	P51665	257	253	267	22.3596	20.2948	21.5274	20.2765	21.9734	20.902	21.6623	20.2505	19.6206	20.4302	20.2559	19.7593	0.171176	-0.836752	0.766556		#N/A
DNA-directed RNA polymerases I, II, and III subunit RPABC3 OS=Homo sapiens GN=POLR2H PE=1 SV=4	sp|P52434|RPAB3_HUMAN	17 kDa	POLR2H	5437	P52434	56	49	59	22.1971	NaN	NaN	22.4303	21.8695	NaN	22.3625	NaN	NaN	21.8442	NaN	NaN	#DIV/0!	-0.370687	#DIV/0!	Nucleus, nucleolus {ECO:0000269|PubMed:9852112, ECO:0000269|Ref.6}.	#N/A
Isoform 2 of Actin-related protein 2 OS=Homo sapiens GN=ACTR2	sp|P61160-2|ARP2_HUMAN	45 kDa	ACTR2	10097	P61160	378	372	380	25.3232	24.7457	23.6555	24.7881	25.2325	24.0694	24.5908	25.1441	24.1985	23.2814	24.2536	23.869	0.0470227	-0.837305	1.32769	Cytoplasm, cytoskeleton {ECO:0000269|PubMed:9000076}. Cell projection {ECO:0000269|PubMed:9000076}.	#N/A
40S ribosomal protein S21 OS=Homo sapiens GN=RPS21 PE=1 SV=1	sp|P63220|RS21_HUMAN	9 kDa	RPS21	6227	P63220	34	28	41	25.4137	25.042	NaN	25.0945	24.9678	NaN	25.4126	24.6964	NaN	25.6022	24.8974	NaN	0.602234	0.145274	0.220235	Cytoplasm, cytosol {ECO:0000269|PubMed:25957688}. Cytoplasm {ECO:0000305|PubMed:23636399, ECO:0000305|PubMed:25901680}. Rough endoplasmic reticulum {ECO:0000250|UniProtKB:P63221}. Note=Detected on cytosolic polysomes (PubMed:25957688). Detected in ribosomes that are associated with the rough endoplasmic reticulum (By similarity). {ECO:0000250|UniProtKB:P63221, ECO:0000269|PubMed:25957688}.	#N/A
28S ribosomal protein S34, mitochondrial OS=Homo sapiens GN=MRPS34 PE=1 SV=2	sp|P82930|RT34_HUMAN	26 kDa	MRPS34	65993	P82930	135	130	140	23.1624	21.9657	21.6412	22.4996	22.1213	21.458	22.2695	22.5644	22.3699	22.8052	23.074	22.141	0.216163	0.4454	0.66522	Mitochondrion {ECO:0000269|PubMed:11279123}.	Mitochondria (APE, Supportive)
60S ribosomal protein L19 OS=Homo sapiens GN=RPL19 PE=1 SV=1	sp|P84098|RL19_HUMAN	23 kDa	RPL19	6143	P84098	119	118	126	25.6983	24.9988	23.458	25.561	25.3466	24.4944	25.9522	25.2054	25.0686	26.1627	25.7239	24.5511	0.458794	0.392219	0.338382		#N/A
Isoform 2 of Aminoacyl tRNA synthase complex-interacting multifunctional protein 1 OS=Homo sapiens GN=AIMP1	sp|Q12904-2|AIMP1_HUMAN	37 kDa	AIMP1	9255	Q12904	115	101	134	22.2073	21.3543	20.6496	23.032	21.8919	20.5311	23.0012	22.5095	20.9942	22.5974	21.9965	20.0748	0.736718	-0.240542	0.132699	Nucleus {ECO:0000269|PubMed:14500886}. Cytoplasm, cytosol {ECO:0000269|PubMed:19289464}. Secreted {ECO:0000269|PubMed:10850427}. Endoplasmic reticulum {ECO:0000250|UniProtKB:P31230}. Golgi apparatus {ECO:0000250|UniProtKB:P31230}. Note=Enriched in secretory vesicles of pancreatic alpha cells and secreted from the pancreas in response to low glucose levels (By similarity). Secreted in response to …	#N/A
Vesicular integral-membrane protein VIP36 OS=Homo sapiens GN=LMAN2 PE=1 SV=1	sp|Q12907|LMAN2_HUMAN	40 kDa	LMAN2	10960	Q12907	72,82	57	89	23.2891	22.5026	22.3925	22.8703	19.6342	22.5858	23.5478	21.7558	22.0375	23.5792	23.5663	22.5699	0.207579	0.947814	0.682816	Endoplasmic reticulum-Golgi intermediate compartment membrane {ECO:0000269|PubMed:10444376}; Single-pass type I membrane protein {ECO:0000269|PubMed:10444376}. Golgi apparatus membrane {ECO:0000269|PubMed:10444376}; Single-pass membrane protein {ECO:0000269|PubMed:10444376}. Endoplasmic reticulum membrane {ECO:0000269|PubMed:10444376}; Single-pass type I membrane protein {ECO:0000269|PubMed:10444…	#N/A
Proline-, glutamic acid- and leucine-rich protein 1 OS=Homo sapiens GN=PELP1 PE=1 SV=2	sp|Q8IZL8|PELP1_HUMAN	120 kDa	PELP1	27043	Q8IZL8	683,689	662	699	21.2942	18.9516	19.3629	NaN	18.5613	19.2369	22.4822	NaN	NaN	21.377	22.2763	18.5556	0.543128	0.754758	0.265098	Nucleus, nucleolus {ECO:0000269|PubMed:21326211}. Nucleus, nucleoplasm {ECO:0000269|PubMed:21326211}. Nucleus. Cytoplasm. Note=Mainly found in the nucleoplasm, with low levels detected in the cytoplasm (By similarity). Also found associated with the plasma membrane. Mainly in cytoplasm in a subset of breast tumors. Localization is widely deregulated in endometrial cancers with predominantly cytop…	#N/A
Elongation factor G, mitochondrial OS=Homo sapiens GN=GFM1 PE=1 SV=2	sp|Q96RP9|EFGM_HUMAN	83 kDa	GFM1	85476	Q96RP9	110	99	112	22.6494	21.9222	19.3966	22.5436	22.0016	18.8668	23.2064	22.2492	18.5912	22.8505	22.5482	20.0245	0.653708	0.538078	0.184616	Mitochondrion {ECO:0000255|HAMAP-Rule:MF_03061}.	Cytoskeleton (Microtubules) (APE, Uncertain)
COP9 signalosome complex subunit 4 OS=Homo sapiens GN=COPS4 PE=1 SV=1	sp|Q9BT78|CSN4_HUMAN	46 kDa	COPS4	51138	Q9BT78	286	275	290	22.4835	22.7612	20.6712	22.2412	22.0949	20.5226	22.1837	22.1901	20.2974	21.1909	20.7988	18.9959	0.06196	-1.38765	1.20789	Cytoplasm. Nucleus. Cytoplasmic vesicle, secretory vesicle, synaptic vesicle.	#N/A
Acidic leucine-rich nuclear phosphoprotein 32 family member E OS=Homo sapiens GN=ANP32E PE=1 SV=1	sp|Q9BTT0|AN32E_HUMAN	31 kDa	ANP32E	81611	Q9BTT0	49	43	59	18.0999	19.7562	NaN	NaN	NaN	NaN	19.425	16.4797	NaN	NaN	NaN	NaN	#DIV/0!	#DIV/0!	#DIV/0!	Cytoplasm {ECO:0000250}. Nucleus {ECO:0000250}.	#N/A
Phosphoserine aminotransferase OS=Homo sapiens GN=PSAT1 PE=1 SV=2	sp|Q9Y617|SERC_HUMAN	40 kDa	PSAT1	29968	Q9Y617	42	34	45	23.2849	23.2594	20.9738	24.3937	22.008	21.2708	23.7526	23.7416	22.3874	23.9048	23.4026	20.7973	0.924329	-0.0842042	0.0341733		#N/A
Chloride intracellular channel protein 1 OS=Homo sapiens GN=CLIC1 PE=1 SV=4	sp|O00299|CLIC1_HUMAN	27 kDa	CLIC1	1192	O00299	32	30	37	21.8966	21.7479	21.5498	22.1621	21.7804	20.7875	21.954	20.9924	20.4653	21.5465	20.2411	19.3571	0.0451836	-1.10022	1.34502	Nucleus. Nucleus membrane {ECO:0000305}; Single-pass membrane protein {ECO:0000305}. Cytoplasm. Cell membrane {ECO:0000305}; Single-pass membrane protein {ECO:0000305}. Note=Mostly in the nucleus including in the nuclear membrane. Small amount in the cytoplasm and the plasma membrane. Exists both as soluble cytoplasmic protein and as membrane protein with probably a single transmembrane domain.	#N/A
Trafficking protein particle complex subunit 3 OS=Homo sapiens GN=TRAPPC3 PE=1 SV=1	sp|O43617|TPPC3_HUMAN	20 kDa	TRAPPC3	27095	O43617	144	137	149	23.1175	23.0551	21.2977	22.8237	22.9962	21.9753	23.1408	22.5101	21.1806	22.5739	21.1896	21.3904	0.184326	-0.737241	0.734415	Golgi apparatus, cis-Golgi network {ECO:0000250}. Endoplasmic reticulum {ECO:0000250}.	#N/A
E3 UFM1-protein ligase 1 OS=Homo sapiens GN=UFL1 PE=1 SV=2	sp|O94874|UFL1_HUMAN	90 kDa	UFL1	23376	O94874	701	678	707	21.4762	19.1046	19.6575	20.4338	19.2218	NaN	NaN	NaN	NaN	22.1525	19.8163	18.5589	0.845345	0.197142	0.0729659	Endoplasmic reticulum {ECO:0000269|PubMed:20018847, ECO:0000269|PubMed:20164180, ECO:0000269|PubMed:20228063}. Cytoplasm, cytosol {ECO:0000269|PubMed:20228063}.	#N/A
Isoform 2 of Proteasome subunit alpha type-3 OS=Homo sapiens GN=PSMA3	sp|P25788-2|PSA3_HUMAN (+1)	28 kDa	PSMA3	5684	P25788	248	235	248	25.4404	24.9968	23.8376	25.5591	25.0714	24.3729	25.3595	24.7122	24.2518	24.2032	24.7668	23.8522	0.163405	-0.570537	0.786735	Cytoplasm {ECO:0000269|PubMed:12181345}. Nucleus {ECO:0000269|PubMed:12181345}.	#N/A
DNA mismatch repair protein Msh2 OS=Homo sapiens GN=MSH2 PE=1 SV=1	sp|P43246|MSH2_HUMAN	105 kDa	MSH2	4436	P43246	26	22	35	22.4834	20.5849	20.3858	22.2533	19.4917	21.6595	22.6131	21.0721	20.4072	21.015	19.0606	19.7016	0.101757	-1.29102	0.992435	Nucleus {ECO:0000305}.	#N/A
Tricarboxylate transport protein, mitochondrial OS=Homo sapiens GN=SLC25A1 PE=1 SV=2	sp|P53007|TXTP_HUMAN	34 kDa	SLC25A1	6576	P53007	202	199	206	23.0695	23.1275	20.9327	22.47	22.0276	21.6497	22.9309	22.3969	19.9794	22.0845	23.3902	21.5743	0.688688	0.284744	0.161978	Mitochondrion inner membrane; Multi-pass membrane protein.	0
Cytochrome c-type heme lyase OS=Homo sapiens GN=HCCS PE=1 SV=1	sp|P53701|CCHL_HUMAN	31 kDa	HCCS	3052	P53701	85	77	104	21.2741	21.5712	20.8051	22.6171	21.5543	21.5151	21.2611	21.6659	21.2626	22.2354	22.8679	19.472	0.97188	0.0221535	0.0123873	Mitochondrion inner membrane {ECO:0000305}. Membrane {ECO:0000305}; Lipid-anchor {ECO:0000305}.	Mitochondria (APE, Uncertain)
Ras-related protein Rab-14 OS=Homo sapiens GN=RAB14 PE=1 SV=4	sp|P61106|RAB14_HUMAN	24 kDa	RAB14	51552	P61106	89	83	95	23.2367	21.8019	22.3855	24.2046	21.9794	22.5925	23.0664	23.2094	21.7636	24.5243	23.134	23.0344	0.140137	0.870896	0.853448	Recycling endosome {ECO:0000269|PubMed:22595670}. Early endosome membrane {ECO:0000269|PubMed:16962593}; Lipid-anchor {ECO:0000305}; Cytoplasmic side {ECO:0000305}. Golgi apparatus membrane {ECO:0000269|PubMed:16962593}; Lipid-anchor {ECO:0000305}; Cytoplasmic side {ECO:0000305}. Golgi apparatus, trans-Golgi network membrane {ECO:0000269|PubMed:16962593}; Lipid-anchor {ECO:0000305}; Cytoplasmic s…	#N/A
Exosome component 10 OS=Homo sapiens GN=EXOSC10 PE=1 SV=2	sp|Q01780|EXOSX_HUMAN	101 kDa	EXOSC10	5394	Q01780	349	347	363	18.9659	21.485	NaN	NaN	NaN	NaN	NaN	NaN	NaN	20.2275	NaN	18.1467	0.590073	-1.03832	0.229094	Cytoplasm. Nucleus, nucleolus. Nucleus. Note=Strongly enriched in the nucleolus and a small amount has been found in cytoplasm supporting the existence of a nucleolar RNA exosome complex form.	#N/A
FACT complex subunit SSRP1 OS=Homo sapiens GN=SSRP1 PE=1 SV=1	sp|Q08945|SSRP1_HUMAN	81 kDa	SSRP1	6749	Q08945	434	432	455	21.8271	21.0731	19.0581	22.34	19.9617	18.4097	21.1444	NaN	NaN	19.9452	19.0417	NaN	0.368363	-1.05142	0.433724	Nucleus {ECO:0000269|PubMed:10421373, ECO:0000269|PubMed:22002106}. Nucleus, nucleolus {ECO:0000269|PubMed:22002106}. Chromosome {ECO:0000269|PubMed:10421373}. Note=Colocalizes with RNA polymerase II on chromatin. Recruited to actively transcribed loci. {ECO:0000250|UniProtKB:Q05344}.	#N/A
Isoform 2 of Tumor suppressor p53-binding protein 1 OS=Homo sapiens GN=TP53BP1	sp|Q12888-2|TP53B_HUMAN (+2)	214 kDa	TP53BP1	7158	Q12888	653	640	656	21.4098	19.8795	19.8663	21.901	21.2573	20.5637	20.8596	21.212	19.09	20.6228	21.0485	20.5452	0.903274	0.0678281	0.0441803	Nucleus {ECO:0000269|PubMed:11331310, ECO:0000269|PubMed:15525939, ECO:0000269|PubMed:16294045, ECO:0000269|PubMed:16294047, ECO:0000269|PubMed:17190600, ECO:0000269|PubMed:19176521, ECO:0000269|PubMed:21144835, ECO:0000269|PubMed:28241136, ECO:0000269|PubMed:9748285}. Chromosome {ECO:0000269|PubMed:12824158, ECO:0000269|PubMed:15525939, ECO:0000269|PubMed:17190600, ECO:0000269|PubMed:23333306, E…	#N/A
COP9 signalosome complex subunit 5 OS=Homo sapiens GN=COPS5 PE=1 SV=4	sp|Q92905|CSN5_HUMAN	38 kDa	COPS5	10987	Q92905	78	71	84	21.1023	21.5497	21.3111	22.574	21.9207	20.5997	22.948	22.1578	21.0051	20.951	21.8578	16.8179	0.0787935	-1.80981	1.10351	Cytoplasm, cytosol {ECO:0000269|PubMed:17050680, ECO:0000269|PubMed:20978819, ECO:0000269|PubMed:22609399, ECO:0000269|PubMed:9535219}. Nucleus {ECO:0000269|PubMed:17050680, ECO:0000269|PubMed:20978819, ECO:0000269|PubMed:22609399}. Cytoplasm, perinuclear region {ECO:0000269|PubMed:9535219}. Cytoplasmic vesicle, secretory vesicle, synaptic vesicle {ECO:0000269|PubMed:21102408}. Note=Nuclear local…	#N/A
Polymerase delta-interacting protein 3 OS=Homo sapiens GN=POLDIP3 PE=1 SV=2	sp|Q9BY77|PDIP3_HUMAN	46 kDa	POLDIP3	84271	Q9BY77	157	156	168	21.8769	22.141	18.9634	20.4973	21.8019	21.3864	20.5433	21.3903	21.5067	23.0448	22.0586	21.9849	0.0705656	1.23974	1.15141	Nucleus. Nucleus speckle. Cytoplasm. Note=Nucleocytoplasmic shuttling protein.	#N/A
Adipocyte plasma membrane-associated protein OS=Homo sapiens GN=APMAP PE=1 SV=2	sp|Q9HDC9|APMAP_HUMAN	46 kDa	APMAP	57136	Q9HDC9	112	94	120	21.6314	22.112	21.9288	20.9547	NaN	21.2256	21.3255	20.7341	19.895	23.7211	22.2373	24.0193	0.00302459	2.10002	2.51933	Membrane {ECO:0000269|PubMed:18513186}; Single-pass type II membrane protein {ECO:0000269|PubMed:18513186}.	#N/A
Lymphoid-specific helicase OS=Homo sapiens GN=HELLS PE=1 SV=1	sp|Q9NRZ9|HELLS_HUMAN	97 kDa	HELLS	3070	Q9NRZ9	109	98	110	22.4313	NaN	NaN	NaN	NaN	NaN	NaN	NaN	20.6876	21.5058	NaN	NaN	#DIV/0!	-0.0536307	#DIV/0!	Nucleus {ECO:0000250}. Note=Closely associated with pericentric heterochromatin. {ECO:0000250}.	#N/A
28S ribosomal protein S16, mitochondrial OS=Homo sapiens GN=MRPS16 PE=1 SV=1	sp|Q9Y3D3|RT16_HUMAN	15 kDa	MRPS16	51021	Q9Y3D3	102,103	90	109	21.327	22.0341	NaN	21.5757	21.2306	NaN	21.884	20.2842	NaN	22.2673	20.8029	18.1328	0.296256	-0.988279	0.528334	Mitochondrion {ECO:0000269|PubMed:25838379}.	Cytoplasm;Mitochondria (APE, Supportive)
Peptidyl-tRNA hydrolase 2, mitochondrial OS=Homo sapiens GN=PTRH2 PE=1 SV=1	sp|Q9Y3E5|PTH2_HUMAN	19 kDa	PTRH2	51651	Q9Y3E5	135	135	148	21.8	21.0586	19.3856	21.475	21.2865	20.0878	21.1433	20.8505	18.9794	22.2376	22.0261	20.3533	0.21692	0.864903	0.6637	Mitochondrion.	Mitochondria (APE, Supportive)
Signal recognition particle receptor subunit beta OS=Homo sapiens GN=SRPRB PE=1 SV=3	sp|Q9Y5M8|SRPRB_HUMAN	30 kDa	SRPRB	58477	Q9Y5M8	167	154	170	20.5675	20.6148	18.787	20.4756	20.3685	18.6358	21.1581	19.7823	17.8118	21.2617	22.195	19.8377	0.118891	1.29798	0.924852	Endoplasmic reticulum membrane {ECO:0000250}; Single-pass membrane protein {ECO:0000250}.	#N/A
Isoform 2 of Mitotic checkpoint protein BUB3 OS=Homo sapiens GN=BUB3	sp|O43684-2|BUB3_HUMAN (+1)	37 kDa	BUB3	9184	O43684	49	41	50	23.3588	23.9307	22.6104	24.7331	23.8579	23.3221	23.9261	24.4541	23.523	23.0042	23.9177	23.3163	0.427293	-0.333493	0.369274	Nucleus. Chromosome, centromere, kinetochore {ECO:0000250}. Note=Starts to localize at kinetochores in prometaphase I (Pro-MI) stage and maintains the localization until the metaphase I-anaphase I (MI-AI) transition. {ECO:0000250}.	#N/A
Clustered mitochondria protein homolog OS=Homo sapiens GN=CLUH PE=1 SV=2	sp|O75153|CLU_HUMAN	147 kDa	CLUH	23277	O75153	1280	1276	1301	22.2999	22.2909	21.232	21.772	21.8655	21.3887	22.4518	21.979	21.1167	21.2342	19.8406	19.6676	0.00228549	-1.57436	2.64102	Cytoplasm {ECO:0000255|HAMAP-Rule:MF_03013}. Cytoplasmic granule {ECO:0000269|PubMed:25349259}. Note=A fraction colocalizes with tyrosinated tubulin and can be detected close to mitochondria. {ECO:0000269|PubMed:25349259}.	#N/A
DNA-directed RNA polymerase I subunit RPA1 OS=Homo sapiens GN=POLR1A PE=1 SV=2	sp|O95602|RPA1_HUMAN	195 kDa	POLR1A	25885	O95602	1253	1250	1260	18.9591	21.8747	22.04	18.9013	22.7768	21.9167	19.2151	21.5736	21.4441	20.6034	22.6376	21.8795	0.453234	0.739976	0.343678	Nucleus, nucleolus {ECO:0000250}.	#N/A
NADPH--cytochrome P450 reductase OS=Homo sapiens GN=POR PE=1 SV=2	sp|P16435|NCPR_HUMAN	77 kDa	POR	5447	P16435	184	177	186	21.9551	18.9557	21.1171	20.9162	20.6913	NaN	21.2933	22.1728	19.5886	21.0181	20.1422	19.5943	0.421798	-0.584713	0.374896	Endoplasmic reticulum membrane {ECO:0000255|HAMAP-Rule:MF_03212}; Single-pass membrane protein {ECO:0000255|HAMAP-Rule:MF_03212}; Cytoplasmic side {ECO:0000255|HAMAP-Rule:MF_03212}.	#N/A
Isoform 2 of 1-phosphatidylinositol 4,5-bisphosphate phosphodiesterase gamma-1 OS=Homo sapiens GN=PLCG1	sp|P19174-2|PLCG1_HUMAN	149 kDa	PLCG1	5335	P19174	681,683	667	684	19.3805	18.4295	17.1118	18.6489	17.7603	16.5768	20.7173	NaN	NaN	NaN	18.8871	NaN	#DIV/0!	0.512104	#DIV/0!	Cell projection, lamellipodium. Cell projection, ruffle. Note=Rapidly redistributed to ruffles and lamellipodia structures in response to epidermal growth factor (EGF) treatment.	#N/A
Casein kinase II subunit alpha' OS=Homo sapiens GN=CSNK2A2 PE=1 SV=1	sp|P19784|CSK22_HUMAN	41 kDa	CSNK2A2	1459	P19784	164	157	170	23.0666	22.1557	21.7405	22.9332	21.8838	21.277	22.7009	22.8475	21.5185	21.4222	22.3632	20.7393	0.150192	-0.727737	0.823354		#N/A
Tryptophan--tRNA ligase, cytoplasmic OS=Homo sapiens GN=WARS PE=1 SV=2	sp|P23381|SYWC_HUMAN	53 kDa	WARS	7453	P23381	143	142	153	23.1204	22.8098	21.3219	22.8233	22.2997	21.9208	22.6537	21.924	22.1888	22.6262	21.7163	20.0988	0.122603	-0.859839	0.911498	Cytoplasm.	#N/A
S-adenosylmethionine synthase isoform type-2 OS=Homo sapiens GN=MAT2A PE=1 SV=1	sp|P31153|METK2_HUMAN	44 kDa	MAT2A	4144	P31153	64	62	74	23.3302	23.5111	22.7665	24.0512	23.2092	22.7456	23.4264	22.5948	22.9992	21.4432	21.734	21.2648	0.000129616	-1.70093	3.88734		#N/A
Alpha-taxilin OS=Homo sapiens GN=TXLNA PE=1 SV=3	sp|P40222|TXLNA_HUMAN	62 kDa	TXLNA	200081	P40222	303	298	308	22.0927	21.6235	22.5016	22.4091	NaN	20.1327	20.9699	22.0092	NaN	20.1479	18.2708	NaN	0.0134163	-2.46757	1.87237		#N/A
Isoform 2 of Replication factor C subunit 5 OS=Homo sapiens GN=RFC5	sp|P40937-2|RFC5_HUMAN (+1)	36 kDa	RFC5	5985	P40937	204	195	208	21.3617	22.08	22.5458	22.8952	22.214	22.2509	23.2491	22.4364	22.1644	22.4417	NaN	22.4362	0.835705	0.0836945	0.0779469	Nucleus {ECO:0000305}.	#N/A
Isoform 2 of A-kinase anchor protein 12 OS=Homo sapiens GN=AKAP12	sp|Q02952-2|AKA12_HUMAN (+2)	182 kDa	AKAP12	9590	Q02952	404	390	410	21.0029	21.2058	NaN	NaN	19.221	18.7204	21.3136	20.8783	19.0509	NaN	NaN	NaN	#DIV/0!	#DIV/0!	#DIV/0!	Cytoplasm, cell cortex {ECO:0000305}. Cytoplasm, cytoskeleton {ECO:0000305}. Membrane {ECO:0000305}; Lipid-anchor {ECO:0000305}. Note=May be part of the cortical cytoskeleton.	#N/A
Src substrate cortactin OS=Homo sapiens GN=CTTN PE=1 SV=2	sp|Q14247|SRC8_HUMAN	62 kDa	CTTN	2017	Q14247	448	435	454	23.1005	23.0952	22.5163	23.2528	22.6565	22.0473	22.7833	22.9489	22.2306	22.7338	22.3014	22.1934	0.2372	-0.327287	0.624886	Cytoplasm, cytoskeleton {ECO:0000269|PubMed:12151401}. Cell projection, lamellipodium {ECO:0000269|PubMed:12151401}. Cell projection, ruffle. Cell projection, dendrite {ECO:0000250}. Cell projection {ECO:0000250|UniProtKB:Q66HL2}. Cell membrane {ECO:0000305|PubMed:17959782}; Peripheral membrane protein {ECO:0000305}; Cytoplasmic side {ECO:0000305}. Cell projection, podosome {ECO:0000250|UniProtKB…	#N/A
Isoform 2 of GTPase-activating protein and VPS9 domain-containing protein 1 OS=Homo sapiens GN=GAPVD1	sp|Q14C86-2|GAPD1_HUMAN (+3)	163 kDa	GAPVD1	26130	Q14C86	342	339	346	22.0897	21.9347	21.0845	22.011	21.4715	21.0877	21.7366	20.6617	20.2984	20.9543	20.3422	NaN	0.164139	-0.726807	0.784789	Membrane {ECO:0000269|PubMed:16410077}; Peripheral membrane protein {ECO:0000269|PubMed:16410077}. Endosome {ECO:0000269|PubMed:16410077}. Note=Recruited to the plasma membrane by TRIP10/CIP4 in response to insulin.	#N/A
Thyroid receptor-interacting protein 11 OS=Homo sapiens GN=TRIP11 PE=1 SV=3	sp|Q15643|TRIPB_HUMAN	228 kDa	TRIP11	9321	Q15643	551	543	555	20.3628	NaN	NaN	NaN	18.6248	NaN	19.7673	17.269	NaN	NaN	NaN	NaN	#DIV/0!	#DIV/0!	#DIV/0!	Golgi apparatus, cis-Golgi network membrane {ECO:0000269|PubMed:10189370}; Peripheral membrane protein {ECO:0000269|PubMed:10189370}. Cytoplasm, cytoskeleton {ECO:0000269|PubMed:10189370}. Note=Associates with the ends of centrosome-nucleated microtubules.	#N/A
Isoform 9 of Zinc finger CCCH domain-containing protein 14 OS=Homo sapiens GN=ZC3H14	sp|Q6PJT7-9|ZC3HE_HUMAN	82 kDa	ZC3H14	79882	Q6PJT7	47	43	61	21.87	NaN	NaN	NaN	NaN	NaN	NaN	NaN	NaN	NaN	NaN	NaN	#DIV/0!	#DIV/0!	#DIV/0!	Nucleus speckle {ECO:0000269|PubMed:17630287, ECO:0000269|PubMed:19303045, ECO:0000269|PubMed:24671764}. Note=Colocalizes with poly(A) RNA in nuclear speckles. {ECO:0000250|UniProtKB:Q7TMD5}.; Isoform 1: Nucleus speckle.; Isoform 3: Nucleus speckle.; Isoform 6: Cytoplasm {ECO:0000269|PubMed:21734151}.	#N/A
FAS-associated factor 2 OS=Homo sapiens GN=FAF2 PE=1 SV=2	sp|Q96CS3|FAF2_HUMAN	53 kDa	FAF2	23197	Q96CS3	266	249	277	21.3536	19.2653	16.8768	21.7395	18.0534	NaN	21.2604	NaN	16.542	21.7649	19.9319	17.7309	0.740382	0.510547	0.130544	Cytoplasm {ECO:0000269|PubMed:12372427}. Lipid droplet {ECO:0000269|PubMed:19773358, ECO:0000269|PubMed:23297223}. Endoplasmic reticulum {ECO:0000269|PubMed:18711132, ECO:0000269|PubMed:23297223}.	#N/A
39S ribosomal protein L13, mitochondrial OS=Homo sapiens GN=MRPL13 PE=1 SV=1	sp|Q9BYD1|RM13_HUMAN	21 kDa	MRPL13	28998	Q9BYD1	111	106	114	22.852	22.7319	20.495	22.8819	21.6096	20.9213	21.6641	21.686	20.3032	22.3134	20.9929	21.4338	0.872133	-0.102736	0.0594173	Mitochondrion {ECO:0000269|PubMed:25278503, ECO:0000269|PubMed:25838379}.	0
Chromodomain-helicase-DNA-binding protein 8 OS=Homo sapiens GN=CHD8 PE=1 SV=5	sp|Q9HCK8|CHD8_HUMAN	291 kDa	CHD8	57680	Q9HCK8	2043	2034	2044	19.9749	19.3844	NaN	NaN	19.0351	NaN	19.14	18.5367	NaN	NaN	NaN	NaN	#DIV/0!	#DIV/0!	#DIV/0!	Nucleus {ECO:0000255|HAMAP-Rule:MF_03071, ECO:0000269|PubMed:18378692, ECO:0000269|PubMed:20453063}. Note=Localizes to the promoter regions of several CTNNB1-responsive genes. Also present at known CTCF target sites. {ECO:0000255|HAMAP-Rule:MF_03071}.	#N/A
Translocation protein SEC63 homolog OS=Homo sapiens GN=SEC63 PE=1 SV=2	sp|Q9UGP8|SEC63_HUMAN	88 kDa	SEC63	11231	Q9UGP8	325	314	327	21.5526	21.1323	21.2803	21.6246	20.9349	21.2783	22.0565	20.0167	19.8079	22.269	21.746	20.1999	0.558302	0.328975	0.253131	Endoplasmic reticulum membrane; Multi-pass membrane protein.	#N/A
Isoform 2 of Peptidyl-prolyl cis-trans isomerase NIMA-interacting 4 OS=Homo sapiens GN=PIN4	sp|Q9Y237-2|PIN4_HUMAN	17 kDa	PIN4	5303	Q9Y237	115	113	142	23.5385	24.257	17.5386	23.6508	23.7293	NaN	23.879	23.5	17.2616	22.8748	22.1996	20.6829	0.892479	-0.25024	0.049402	Isoform 1: Nucleus, nucleolus. Cytoplasm, cytoskeleton, spindle. Cytoplasm. Note=Colocalizes in the nucleolus during interphase and on the spindle apparatus during mitosis with NPM1.; Isoform 2: Mitochondrion. Mitochondrion matrix. Note=Imported in a time- and membrane potential-dependent manner to the mitochondrial matrix, but without concomitant processing of the protein. Directed to mitochondr…	#N/A
39S ribosomal protein L11, mitochondrial OS=Homo sapiens GN=MRPL11 PE=1 SV=1	sp|Q9Y3B7|RM11_HUMAN	21 kDa	MRPL11	65003	Q9Y3B7	30	26	42	23.531	23.3943	21.7024	23.1594	23.0808	22.5079	23.0098	23.2355	21.8904	23.9208	24.0111	23.0696	0.0757902	0.832564	1.12039	Mitochondrion {ECO:0000269|PubMed:11279069, ECO:0000269|PubMed:25278503, ECO:0000269|PubMed:25838379}.	0
HIV Tat-specific factor 1 OS=Homo sapiens GN=HTATSF1 PE=1 SV=1	sp|O43719|HTSF1_HUMAN	86 kDa	HTATSF1	27336	O43719	411,420	411	429	22.5763	22.6863	21.5552	22.6613	22.6615	21.2044	22.8427	22.5858	22.0754	21.7662	22.1849	21.0178	0.118615	-0.660202	0.925862	Nucleus {ECO:0000269|PubMed:15485897, ECO:0000269|PubMed:8849451}.	#N/A
Rho-associated protein kinase 2 OS=Homo sapiens GN=ROCK2 PE=1 SV=4	sp|O75116|ROCK2_HUMAN	161 kDa	ROCK2	9475	O75116	1068	1065	1071	18.899	17.7224	18.4441	20.3002	18.6719	NaN	20.6811	20.0994	17.3936	19.9904	NaN	NaN	#DIV/0!	0.963895	#DIV/0!	Cytoplasm. Cell membrane {ECO:0000250}; Peripheral membrane protein {ECO:0000250}. Nucleus. Cytoplasm, cytoskeleton, microtubule organizing center, centrosome. Note=Cytoplasmic, and associated with actin microfilaments and the plasma membrane. {ECO:0000250}.	#N/A
Insulin-degrading enzyme OS=Homo sapiens GN=IDE PE=1 SV=4	sp|P14735|IDE_HUMAN	118 kDa	IDE	3416	P14735	683	675	687	17.9542	NaN	NaN	NaN	NaN	NaN	NaN	NaN	NaN	NaN	NaN	NaN	#DIV/0!	#DIV/0!	#DIV/0!	Cytoplasm. Cell membrane. Secreted {ECO:0000250}. Note=Present at the cell surface of neuron cells. The membrane-associated isoform is approximately 5 kDa larger than the known cytosolic isoform.	Nucleus but not nucleoli;Cytoplasm (APE, Supportive)
Eukaryotic translation initiation factor 2 subunit 2 OS=Homo sapiens GN=EIF2S2 PE=1 SV=2	sp|P20042|IF2B_HUMAN	38 kDa	EIF2S2	8894	P20042	194	189	199	22.6161	21.6758	22.1364	22.9689	22.0848	21.6755	22.0692	21.9782	21.3724	22.4937	21.9653	20.6047	0.382412	-0.376265	0.417469		#N/A
Nuclear transport factor 2 OS=Homo sapiens GN=NUTF2 PE=1 SV=1	sp|P61970|NTF2_HUMAN	14 kDa	NUTF2	10204	P61970	97,102	91	106	24.3391	25.3914	NaN	24.7772	24.6875	NaN	24.602	23.847	NaN	25.2243	22.6134	NaN	0.377894	-0.68852	0.42263	Cytoplasm, cytosol {ECO:0000269|PubMed:10679025, ECO:0000269|PubMed:7744965}. Nucleus outer membrane {ECO:0000250|UniProtKB:P61972}. Nucleus, nuclear pore complex {ECO:0000250|UniProtKB:P61972}. Nucleus inner membrane {ECO:0000250|UniProtKB:P61972}. Nucleus, nucleoplasm {ECO:0000269|PubMed:10679025}. Note=At steady state it is essentially nucleoplasmic, enriched in nucleoplasmic foci. {ECO:000026…	#N/A
2-oxoglutarate dehydrogenase, mitochondrial OS=Homo sapiens GN=OGDH PE=1 SV=3	sp|Q02218|ODO1_HUMAN	116 kDa	OGDH	4967	Q02218	875	870	883	20.6668	NaN	19.3529	20.5567	19.5218	19.0963	20.6001	20.5595	NaN	19.1946	18.8472	NaN	0.08772	-1.02968	1.0569	Mitochondrion matrix {ECO:0000305|PubMed:29211711}. Nucleus {ECO:0000269|PubMed:29211711}. Note=Mainly localizes in the mitochondrion. A small fraction localizes to the nucleus, where the 2-oxoglutarate dehydrogenase complex is required for histone succinylation. {ECO:0000269|PubMed:29211711}.	Mitochondria (APE, Supportive)
Tubulin--tyrosine ligase-like protein 12 OS=Homo sapiens GN=TTLL12 PE=1 SV=2	sp|Q14166|TTL12_HUMAN	74 kDa	TTLL12	23170	Q14166	188	188	200	19.7794	NaN	19.4747	20.6402	20.4966	NaN	NaN	NaN	18.3807	19.4198	NaN	NaN	#DIV/0!	-0.334571	#DIV/0!		#N/A
WD40 repeat-containing protein SMU1 OS=Homo sapiens GN=SMU1 PE=1 SV=2	sp|Q2TAY7|SMU1_HUMAN	58 kDa	SMU1	55234	Q2TAY7	278	275	287	21.6886	20.8392	20.8444	21.0852	21.1021	20.6932	20.1799	20.6202	20.1473	21.6631	22.5662	20.0236	0.225463	0.617624	0.646926	Cytoplasm {ECO:0000250|UniProtKB:Q99M63}. Nucleus {ECO:0000269|PubMed:24945353}. Nucleus speckle {ECO:0000250|UniProtKB:Q76B40}. Note=Colocalizes with SRSF1 in nuclear speckles. {ECO:0000250|UniProtKB:Q76B40}.	#N/A
Cohesin subunit SA-2 OS=Homo sapiens GN=STAG2 PE=1 SV=3	sp|Q8N3U4|STAG2_HUMAN	141 kDa	STAG2	10735	Q8N3U4	1230	1206	1231	21.7613	22.0587	21.4426	21.398	21.2987	20.8468	21.6021	21.4708	21.6259	22.0192	22.4574	21.487	0.0756515	0.487356	1.12118	Nucleus. Chromosome. Chromosome, centromere. Note=Associates with chromatin. Before prophase it is scattered along chromosome arms. During prophase, most of cohesin complexes dissociate from chromatin probably because of phosphorylation by PLK1, except at centromeres, where cohesin complexes remain. At anaphase, the RAD21 subunit of cohesin is cleaved, leading to the dissociation of the complex f…	#N/A
Coiled-coil domain-containing protein 47 OS=Homo sapiens GN=CCDC47 PE=1 SV=1	sp|Q96A33|CCD47_HUMAN	56 kDa	CCDC47	57003	Q96A33	376	375	392	22.1371	21.9424	23.3325	23.6795	21.4677	21.3637	21.9993	23.1339	21.8177	23.9607	24.2909	24.5295	0.00348654	1.94106	2.45761	Membrane {ECO:0000305}; Single-pass membrane protein {ECO:0000305}.	#N/A
Zinc finger RNA-binding protein OS=Homo sapiens GN=ZFR PE=1 SV=2	sp|Q96KR1|ZFR_HUMAN	117 kDa	ZFR	51663	Q96KR1	671	671	681	19.7897	21.4101	20.5512	19.6038	20.6064	19.8197	21.5922	20.2855	20.0538	21.3555	21.8309	21.194	0.0357832	1.04765	1.44632	Nucleus {ECO:0000250}. Cytoplasm {ECO:0000250}. Cytoplasmic granule {ECO:0000250}. Chromosome {ECO:0000250}. Note=Associated with chromosome foci in meiotic cells. Localizes in somatodendritic compartment of primary hippocampal neurons. Colocalizes with STAU2 in several cytosolic RNA granules (By similarity). {ECO:0000250}.	#N/A
Prefoldin subunit 5 OS=Homo sapiens GN=PFDN5 PE=1 SV=2	sp|Q99471|PFD5_HUMAN	17 kDa	PFDN5	5204	Q99471	70	61	75	22.0805	22.9694	18.1996	22.2835	22.2161	17.9716	22.3127	21.7988	18.5312	21.701	21.1902	18.0663	0.662253	-0.610075	0.178976	Isoform 1: Nucleus.; Isoform 2: Cytoplasm.; Isoform 3: Nucleus.	#N/A
Translin-associated protein X OS=Homo sapiens GN=TSNAX PE=1 SV=1	sp|Q99598|TSNAX_HUMAN	33 kDa	TSNAX	7257	Q99598	36	28	40	23.6342	23.2825	21.7796	23.6351	23.1015	21.956	23.449	22.8412	22.2115	22.1043	22.1824	21.7628	0.0770354	-0.860219	1.11331	Cytoplasm, perinuclear region. Golgi apparatus {ECO:0000250}. Nucleus. Note=Accumulate in the Golgi complex of mid-late pachytene spermatocytes (By similarity). Expressed in the cytoplasm in the presence of TSN. {ECO:0000250}.	#N/A
DnaJ homolog subfamily C member 7 OS=Homo sapiens GN=DNAJC7 PE=1 SV=2	sp|Q99615|DNJC7_HUMAN	56 kDa	DNAJC7	7266	Q99615	205	205	216	23.4823	22.5496	23.1006	24.4519	23.8918	21.8322	24.2431	24.2026	22.1309	23.3328	23.742	22.5522	0.857629	-0.111574	0.0667005	Cytoplasm {ECO:0000269|PubMed:11573955, ECO:0000269|PubMed:12853476}. Nucleus {ECO:0000269|PubMed:11573955}. Cytoplasm, cytoskeleton {ECO:0000250|UniProtKB:Q9QYI3}. Note=Colocalizes with NR1I3 to microtubules. {ECO:0000250|UniProtKB:Q9QYI3}.	#N/A
Vacuolar protein-sorting-associated protein 25 OS=Homo sapiens GN=VPS25 PE=1 SV=1	sp|Q9BRG1|VPS25_HUMAN	21 kDa	VPS25	84313	Q9BRG1	49,52	46	64	20.4438	20.3141	18.2063	21.0513	20.0605	18.1045	18.6834	20.4273	17.7821	21.0664	20.3611	NaN	0.205889	1.26116	0.686367	Cytoplasm. Endosome membrane. Nucleus, nucleoplasm. Note=Distributes diffusely throughout the cytoplasm and nucleoplasm, but exhibits a punctate distribution on coexpression with CHMP6.	#N/A
STE20-like serine/threonine-protein kinase OS=Homo sapiens GN=SLK PE=1 SV=1	sp|Q9H2G2|SLK_HUMAN	143 kDa	SLK	9748	Q9H2G2	868	862	870	18.3047	22.4595	18.6167	22.1737	21.9451	NaN	NaN	22.2168	NaN	NaN	NaN	NaN	#DIV/0!	#DIV/0!	#DIV/0!	Cytoplasm {ECO:0000250}.	#N/A
Isoform 2 of Ataxin-10 OS=Homo sapiens GN=ATXN10	sp|Q9UBB4-2|ATX10_HUMAN (+1)	46 kDa	ATXN10	25814	Q9UBB4	15	11	27	24.2173	24.564	NaN	23	22.9845	NaN	23.8174	NaN	22.8387	22.3279	23.0158	NaN	0.164996	-0.89848	0.782526	Cytoplasm, perinuclear region {ECO:0000269|PubMed:16498633}.	#N/A
Coatomer subunit gamma-2 OS=Homo sapiens GN=COPG2 PE=1 SV=1	sp|Q9UBF2|COPG2_HUMAN	98 kDa	COPG2	26958	Q9UBF2	583	578	590	20.0371	NaN	NaN	20.8232	NaN	NaN	NaN	NaN	NaN	NaN	19.5728	NaN	#DIV/0!	-0.857385	#DIV/0!	Cytoplasm, cytosol {ECO:0000250}. Golgi apparatus membrane {ECO:0000250}; Peripheral membrane protein {ECO:0000250}; Cytoplasmic side {ECO:0000250}. Cytoplasmic vesicle, COPI-coated vesicle membrane {ECO:0000250}; Peripheral membrane protein {ECO:0000250}; Cytoplasmic side {ECO:0000250}. Note=The coatomer is cytoplasmic or polymerized on the cytoplasmic side of the Golgi, as well as on the vesicl…	#N/A
Melanoma-associated antigen D2 OS=Homo sapiens GN=MAGED2 PE=1 SV=2	sp|Q9UNF1|MAGD2_HUMAN	65 kDa	MAGED2	10916	Q9UNF1	118	108	124	21.7299	22.6144	21.2003	22.156	22.4405	20.4872	21.6702	22.2939	20.0095	21.3076	21.6051	NaN	0.80841	-0.166098	0.0923685		#N/A
Peptidyl-prolyl cis-trans isomerase-like 1 OS=Homo sapiens GN=PPIL1 PE=1 SV=1	sp|Q9Y3C6|PPIL1_HUMAN	18 kDa	PPIL1	51645	Q9Y3C6	61	59	72	23.894	23.585	22.1579	23.5286	23.581	22.7786	23.84	23.524	22.7882	23.3295	23.3523	22.9351	0.80181	-0.0918248	0.0959286	Nucleus {ECO:0000269|PubMed:11991638, ECO:0000269|PubMed:28076346, ECO:0000269|PubMed:28502770}.	#N/A
Protein transport protein Sec61 subunit beta OS=Homo sapiens GN=SEC61B PE=1 SV=2	sp|P60468|SC61B_HUMAN	10 kDa	SEC61B	10952	P60468	55	47	57	25.1397	25.1009	NaN	24.8398	25.0715	NaN	24.6846	24.5881	NaN	24.6233	24.5472	21.5596	0.0899859	-1.32739	1.04583	Endoplasmic reticulum membrane; Single-pass membrane protein.	#N/A
High mobility group protein B3 OS=Homo sapiens GN=HMGB3 PE=1 SV=4	sp|O15347|HMGB3_HUMAN	23 kDa	HMGB3	3149	O15347	130	126	139	23.5962	23.3821	22.7746	24.0669	23.1012	22.4494	22.7331	23.9509	22.4855	22.4151	22.1332	22.0577	0.0251048	-0.969047	1.60024	Nucleus {ECO:0000250|UniProtKB:P40618, ECO:0000255|PROSITE-ProRule:PRU00267}. Chromosome {ECO:0000305}. Cytoplasm {ECO:0000250|UniProtKB:O54879}.	#N/A
E3 ubiquitin-protein ligase BRE1B OS=Homo sapiens GN=RNF40 PE=1 SV=4	sp|O75150|BRE1B_HUMAN	114 kDa	RNF40	9810	O75150	564	563	578	22.0541	20.4663	21.2635	22.2285	21.0254	NaN	22.9358	20.0498	20.3554	21.8128	18.4041	20.7792	0.273333	-0.965311	0.563308	Nucleus {ECO:0000269|PubMed:10944455}.	#N/A
NADH dehydrogenase [ubiquinone] iron-sulfur protein 7, mitochondrial OS=Homo sapiens GN=NDUFS7 PE=1 SV=3	sp|O75251|NDUS7_HUMAN	24 kDa	NDUFS7	374291	O75251	141	136	145	24.2631	23.4233	21.1563	23.1614	23.1638	22.9358	23.3391	23.2984	21.8019	23.7254	23.3479	22.7861	0.566794	0.337229	0.246575	Mitochondrion {ECO:0000305|PubMed:12611891}.	0
Nucleolar transcription factor 1 OS=Homo sapiens GN=UBTF PE=1 SV=1	sp|P17480|UBF1_HUMAN	89 kDa	UBTF	7343	P17480	414	409	421	18.276	21.0558	NaN	17.7356	NaN	NaN	21.8066	NaN	NaN	NaN	NaN	NaN	#DIV/0!	#DIV/0!	#DIV/0!	Nucleus, nucleolus {ECO:0000250|UniProtKB:P25976}.	#N/A
Succinate dehydrogenase [ubiquinone] iron-sulfur subunit, mitochondrial OS=Homo sapiens GN=SDHB PE=1 SV=3	sp|P21912|SDHB_HUMAN	32 kDa	SDHB	6390	P21912	58	52	67	23.0165	22.8891	22.1871	23.3913	21.2579	22.8958	23.4837	23.3305	22.2812	23.7362	24.1581	22.2603	0.251099	0.636745	0.600155	Mitochondrion inner membrane; Peripheral membrane protein; Matrix side.	Mitochondria (APE, Supportive)
Cyclin-dependent kinase 2 OS=Homo sapiens GN=CDK2 PE=1 SV=2	sp|P24941|CDK2_HUMAN	34 kDa	CDK2	1017	P24941	91	90	105	22.7567	22.3711	20.5567	23.1062	22.2211	21.2337	22.5918	22.4796	21.082	21.4232	NaN	21.4736	0.377136	-0.595916	0.423502	Cytoplasm, cytoskeleton, microtubule organizing center, centrosome. Nucleus, Cajal body. Cytoplasm. Endosome. Note=Localized at the centrosomes in late G2 phase after separation of the centrosomes but before the start of prophase. Nuclear-cytoplasmic trafficking is mediated during the inhibition by 1,25-(OH)(2)D(3).	#N/A
60S ribosomal protein L22 OS=Homo sapiens GN=RPL22 PE=1 SV=2	sp|P35268|RL22_HUMAN	15 kDa	RPL22	6146	P35268	34	21	46	19.8346	21.4794	NaN	19.0314	NaN	NaN	23.0747	NaN	NaN	23.5892	NaN	NaN	#DIV/0!	2.7342	#DIV/0!		#N/A
Phospholipid hydroperoxide glutathione peroxidase, mitochondrial OS=Homo sapiens GN=GPX4 PE=1 SV=3	sp|P36969|GPX4_HUMAN	22 kDa	GPX4	2879	P36969	53	48	58	24.1771	NaN	NaN	24.1596	NaN	21.7652	NaN	NaN	NaN	22.9603	NaN	21.594	0.414077	-1.09014	0.382918	Isoform Mitochondrial: Mitochondrion {ECO:0000250|UniProtKB:O70325}.; Isoform Cytoplasmic: Cytoplasm {ECO:0000250|UniProtKB:O70325}.	Cytoplasm (APE, Supportive)
Kinesin-like protein KIF11 OS=Homo sapiens GN=KIF11 PE=1 SV=2	sp|P52732|KIF11_HUMAN	119 kDa	KIF11	3832	P52732	545	537	550	17.9328	19.2212	NaN	18.9472	19.4745	NaN	18.8408	19.0302	18.0741	18.5495	18.8814	NaN	0.870454	-0.0732519	0.0602541	Cytoplasm {ECO:0000269|PubMed:19001501, ECO:0000269|PubMed:23857769}. Cytoplasm, cytoskeleton, spindle pole {ECO:0000269|PubMed:19001501}.	#N/A
Prefoldin subunit 3 OS=Homo sapiens GN=VBP1 PE=1 SV=3	sp|P61758|PFD3_HUMAN	23 kDa	VBP1	7411	P61758	176	167	178	24.2263	24.1877	23.4586	25.0228	24.359	23.3342	24.618	24.3912	23.2926	24.4129	23.795	22.2611	0.241984	-0.609272	0.616213	Cytoplasm. Nucleus. Note=In complex with VHL can translocate to the nucleus.	#N/A
Isoform 2 of Polyadenylate-binding protein 4 OS=Homo sapiens GN=PABPC4	sp|Q13310-2|PABP4_HUMAN	70 kDa	PABPC4	8761	Q13310	383	376	385	25.7421	25.2429	23.8587	24.9724	25.1025	23.7095	25.9983	24.4642	24.8589	NaN	24.934	23.5116	0.319323	-0.660451	0.495769	Cytoplasm {ECO:0000269|PubMed:17289661}. Note=Localized in cytoplasmic mRNP granules containing untranslated mRNAs.	#N/A
Mitochondrial import receptor subunit TOM34 OS=Homo sapiens GN=TOMM34 PE=1 SV=2	sp|Q15785|TOM34_HUMAN	35 kDa	TOMM34	10953	Q15785	133	131	141	21.7965	22.4646	20.5374	22.3692	20.9569	18.3518	22.235	21.1563	20.5249	20.3672	21.2225	19.4512	0.346033	-0.807774	0.460882	Cytoplasm {ECO:0000269|PubMed:10101285}. Mitochondrion outer membrane {ECO:0000269|PubMed:10101285}; Peripheral membrane protein {ECO:0000269|PubMed:10101285}; Cytoplasmic side {ECO:0000269|PubMed:10101285}.	Cytoplasm (APE, Supportive)
Protein PRRC2B OS=Homo sapiens GN=PRRC2B PE=1 SV=2	sp|Q5JSZ5|PRC2B_HUMAN	243 kDa	PRRC2B	84726	Q5JSZ5	2211	2201	2212	18.7293	19.0149	NaN	19.7349	NaN	NaN	20.4523	NaN	NaN	18.1954	NaN	NaN	#DIV/0!	-1.28745	#DIV/0!		#N/A
Alanine--tRNA ligase, mitochondrial OS=Homo sapiens GN=AARS2 PE=1 SV=1	sp|Q5JTZ9|SYAM_HUMAN	107 kDa	AARS2	57505	Q5JTZ9	696	679	711	19.7975	NaN	18.9884	20.0605	19.9324	19.3825	NaN	20.8777	NaN	20.1658	20.3197	20.8199	0.185722	0.595295	0.731136	Mitochondrion {ECO:0000255|HAMAP-Rule:MF_03133, ECO:0000269|PubMed:21549344}.	Mitochondria (APE, Supportive)
Parafibromin OS=Homo sapiens GN=CDC73 PE=1 SV=1	sp|Q6P1J9|CDC73_HUMAN	61 kDa	CDC73	79577	Q6P1J9	412	410	426	20.9123	20.0499	19.8111	21.9111	NaN	18.4401	19.5002	18.1991	18.1912	19.563	20.8431	NaN	0.589122	0.576199	0.229795	Nucleus {ECO:0000269|PubMed:15580289, ECO:0000269|PubMed:15632063, ECO:0000269|PubMed:15923622}.	#N/A
Isochorismatase domain-containing protein 1 OS=Homo sapiens GN=ISOC1 PE=1 SV=3	sp|Q96CN7|ISOC1_HUMAN	32 kDa	ISOC1	51015	Q96CN7	64	54	66	22.0302	21.0064	19.1927	22.672	23.8469	21.721	22.705	21.7373	18.7836	21.5311	20.7518	18.736	0.295716	-1.18202	0.529125		#N/A
Tubulin beta-2B chain OS=Homo sapiens GN=TUBB2B PE=1 SV=1	sp|Q9BVA1|TBB2B_HUMAN	50 kDa	TUBB2B	347733	Q9BVA1	73	63	77	30.2897	30.3788	29.4867	NaN	30.1665	29.3292	30.0633	29.9438	29.2595	29.5288	29.1658	28.441	0.0300173	-0.819467	1.52263	Cytoplasm, cytoskeleton {ECO:0000269|PubMed:23001566, ECO:0000269|PubMed:28013290}.	#N/A
Isoform 2 of Diablo homolog, mitochondrial OS=Homo sapiens GN=DIABLO	sp|Q9NR28-2|DBLOH_HUMAN	21 kDa	DIABLO	56616	Q9NR28	124	124	140	23.2016	21.2684	20.1196	22.61	NaN	NaN	22.3536	21.8705	20.5767	21.1299	19.7395	NaN	0.189634	-1.27967	0.722084	Mitochondrion {ECO:0000269|PubMed:14523016}. Note=Released into the cytosol when cells undergo apoptosis.	Mitochondria (APE, Supportive)
Very-long-chain (3R)-3-hydroxyacyl-CoA dehydratase 3 OS=Homo sapiens GN=HACD3 PE=1 SV=2	sp|Q9P035|HACD3_HUMAN	43 kDa	HACD3	51495	Q9P035	118	110	121	20.1746	21.4506	19.9267	20.879	21.1485	19.8737	21.6409	20.1342	NaN	21.5637	21.6841	21.0593	0.10755	0.782163	0.968391	Endoplasmic reticulum membrane {ECO:0000269|PubMed:18554506}; Multi-pass membrane protein {ECO:0000269|PubMed:18554506}.	#N/A
Protein RCC2 OS=Homo sapiens GN=RCC2 PE=1 SV=2	sp|Q9P258|RCC2_HUMAN	56 kDa	RCC2	55920	Q9P258	371	362	374	21.7576	21.0789	19.7108	20.5176	20.8277	20.0423	20.4146	21.563	18.4132	NaN	NaN	20.6737	#DIV/0!	0.193097	#DIV/0!	Nucleus, nucleolus. Chromosome, centromere. Cytoplasm, cytoskeleton, spindle. Note=Appears in the nucleus at G2, then concentrates at the inner centromere region of chromosomes during prophase. Redistributes to the midzone of the mitotic spindle during anaphase. Here, the protein covers the entire equatorial diameter from cortex to cortex.	#N/A
Chromatin target of PRMT1 protein OS=Homo sapiens GN=CHTOP PE=1 SV=2	sp|Q9Y3Y2|CHTOP_HUMAN	26 kDa	CHTOP	26097	Q9Y3Y2	41	39	51	24.3647	24.406	23.0992	23.4256	23.9852	NaN	24.915	24.7064	NaN	23.7815	NaN	23.3192	0.288763	-0.578515	0.539458	Nucleus {ECO:0000269|PubMed:19254951}. Nucleus, nucleolus {ECO:0000269|PubMed:19254951}. Nucleus, nucleoplasm {ECO:0000269|PubMed:23826332}. Nucleus speckle {ECO:0000269|PubMed:23299939, ECO:0000269|PubMed:23826332}. Note=Mostly associated with facultative heterochromatin (By similarity). Localizes to regions surrounding nuclear speckles known as perispeckles in which TREX complex assembly seems …	#N/A
Mitochondrial carrier homolog 2 OS=Homo sapiens GN=MTCH2 PE=1 SV=1	sp|Q9Y6C9|MTCH2_HUMAN	33 kDa	MTCH2	23788	Q9Y6C9	149	148	155	22.7394	22.0025	21.9547	22.602	22.6309	21.9807	22.8301	22.5921	20.923	22.5954	23.2258	23.4065	0.0567964	0.825286	1.24568	Mitochondrion inner membrane {ECO:0000305}; Multi-pass membrane protein {ECO:0000305}.	Mitochondria (APE, Supportive)
Protein CutA OS=Homo sapiens GN=CUTA PE=1 SV=2	sp|O60888|CUTA_HUMAN	19 kDa	CUTA	51596	O60888	140,141	130	143	21.6773	22.1349	NaN	NaN	NaN	NaN	21.8442	NaN	NaN	NaN	NaN	NaN	#DIV/0!	#DIV/0!	#DIV/0!		#N/A
Isocitrate dehydrogenase [NADP] cytoplasmic OS=Homo sapiens GN=IDH1 PE=1 SV=2	sp|O75874|IDHC_HUMAN	47 kDa	IDH1	3417	O75874	13,18	5	20	22.318	22.185	NaN	21.6091	21.6968	20.1097	21.3392	21.9016	20.6008	19.1271	21.1521	20.5134	0.061354	-1.20583	1.21216	Cytoplasm {ECO:0000269|PubMed:10521434}. Peroxisome {ECO:0000269|PubMed:10521434}.	0
Thymidylate synthase OS=Homo sapiens GN=TYMS PE=1 SV=3	sp|P04818|TYSY_HUMAN	36 kDa	TYMS	7298	P04818	149	148	163	22.3694	22.3253	21.1393	22.9377	21.9094	21.1428	22.686	22.4073	21.1729	22.0026	21.3713	20.5774	0.170173	-0.692932	0.769109	Nucleus {ECO:0000269|PubMed:21876188}. Cytoplasm {ECO:0000269|PubMed:21876188}. Mitochondrion {ECO:0000269|PubMed:21876188}. Mitochondrion matrix {ECO:0000269|PubMed:21876188}. Mitochondrion inner membrane {ECO:0000269|PubMed:21876188}.	#N/A
Low molecular weight phosphotyrosine protein phosphatase OS=Homo sapiens GN=ACP1 PE=1 SV=3	sp|P24666|PPAC_HUMAN	18 kDa	ACP1	52	P24666	71	67	76	20.3734	20.3846	NaN	19.8766	20.1934	NaN	21.0556	20.9278	NaN	19.6158	18.4873	17.1701	0.00648421	-2.04416	2.18814	Cytoplasm.	#N/A
Vesicle-associated membrane protein 7 OS=Homo sapiens GN=VAMP7 PE=1 SV=3	sp|P51809|VAMP7_HUMAN	25 kDa	VAMP7	6845	P51809	61	53	74	23.1683	NaN	NaN	22.9961	NaN	NaN	NaN	NaN	NaN	23.3918	NaN	NaN	#DIV/0!	0.309604	#DIV/0!	Cytoplasmic vesicle, secretory vesicle membrane {ECO:0000250}; Single-pass type IV membrane protein {ECO:0000250}. Golgi apparatus, trans-Golgi network membrane {ECO:0000250}; Single-pass type IV membrane protein {ECO:0000250}. Late endosome membrane {ECO:0000250}; Single-pass type IV membrane protein {ECO:0000250}. Lysosome membrane {ECO:0000269|PubMed:17897319}; Single-pass type IV membrane pro…	#N/A
Isoform 2 of COP9 signalosome complex subunit 2 OS=Homo sapiens GN=COPS2	sp|P61201-2|CSN2_HUMAN (+1)	52 kDa	COPS2	9318	P61201	132	131	147	21.1053	18.0461	17.6049	NaN	18.6364	NaN	17.8481	20.0886	NaN	17.2443	NaN	19.3199	0.618615	-0.606149	0.20858	Cytoplasm {ECO:0000269|PubMed:9535219}. Nucleus {ECO:0000269|PubMed:10207062}.	#N/A
28S ribosomal protein S9, mitochondrial OS=Homo sapiens GN=MRPS9 PE=1 SV=2	sp|P82933|RT09_HUMAN	46 kDa	MRPS9	64965	P82933	314	311	322	23.7309	22.1225	21.9545	23.1005	22.919	22.1519	22.7254	22.8573	21.7536	23.0753	21.9797	21.822	0.505994	-0.298258	0.295854	Mitochondrion {ECO:0000269|PubMed:25838379}.	Mitochondria (APE, Supportive)
Metaxin-1 OS=Homo sapiens GN=MTX1 PE=1 SV=2	sp|Q13505|MTX1_HUMAN	51 kDa	MTX1	4580	Q13505	280	275	291	21.0055	20.2806	NaN	21.5341	18.2672	17.3116	21.3328	20.8581	NaN	19.8185	20.8707	NaN	0.839433	0.260344	0.0760142	Membrane {ECO:0000305}; Single-pass type I membrane protein {ECO:0000305}. Mitochondrion outer membrane {ECO:0000250}.	Mitochondria (APE, Supportive)
Malectin OS=Homo sapiens GN=MLEC PE=1 SV=1	sp|Q14165|MLEC_HUMAN	32 kDa	MLEC	9761	Q14165	171	159	174	21.7911	20.8888	19.0346	22.1552	19.7434	19.817	21.7046	21.9096	19.6116	20.322	NaN	NaN	#DIV/0!	-0.41755	#DIV/0!	Endoplasmic reticulum membrane {ECO:0000250}; Single-pass type I membrane protein {ECO:0000250}.	#N/A
Isoform 3 of Clathrin interactor 1 OS=Homo sapiens GN=CLINT1	sp|Q14677-3|EPN4_HUMAN	70 kDa	CLINT1	9685	Q14677	44	30	49	22.6167	21.3892	21.3329	21.0089	19.7738	20.5467	21.8488	21.624	NaN	21.5383	21.3076	21.4352	0.762671	0.159396	0.117663	Cytoplasm. Cytoplasm, perinuclear region. Membrane; Peripheral membrane protein. Cytoplasmic vesicle, clathrin-coated vesicle. Note=Found throughout the cell, with the exception of the cell surface. Concentrated in the perinuclear region and associated with clathrin-coated vesicles close to the trans-Golgi network.	#N/A
Squamous cell carcinoma antigen recognized by T-cells 3 OS=Homo sapiens GN=SART3 PE=1 SV=1	sp|Q15020|SART3_HUMAN	110 kDa	SART3	9733	Q15020	859	842	860	22.4505	20.3317	NaN	22.1791	20.0622	NaN	20.136	20.014	NaN	18.6023	NaN	NaN	#DIV/0!	-2.25991	#DIV/0!	Nucleus, nucleoplasm {ECO:0000269|PubMed:10463607, ECO:0000269|PubMed:11959860, ECO:0000269|PubMed:12578909}. Nucleus, Cajal body {ECO:0000269|PubMed:12578909}. Nucleus speckle {ECO:0000269|PubMed:11959860}. Cytoplasm {ECO:0000269|PubMed:10463607, ECO:0000269|PubMed:11959860}.	#N/A
Protein phosphatase 1 regulatory subunit 7 OS=Homo sapiens GN=PPP1R7 PE=1 SV=1	sp|Q15435|PP1R7_HUMAN	42 kDa	PPP1R7	5510	Q15435	15,16	6	20	22.4403	22.769	21.9705	22.0618	22.7921	21.1707	22.3311	22.1877	22.1828	21.6698	21.7556	21.4909	0.0779732	-0.573026	1.10805	Nucleus {ECO:0000250}.	#N/A
Nucleoporin NUP188 homolog OS=Homo sapiens GN=NUP188 PE=1 SV=1	sp|Q5SRE5|NU188_HUMAN	196 kDa	NUP188	23511	Q5SRE5	1683	1683	1700	21.8901	22.0266	18.9455	19.9969	19.5168	18.7001	20.5288	21.3275	NaN	NaN	NaN	NaN	#DIV/0!	#DIV/0!	#DIV/0!	Nucleus, nuclear pore complex {ECO:0000305}.	#N/A
Dephospho-CoA kinase domain-containing protein OS=Homo sapiens GN=DCAKD PE=1 SV=1	sp|Q8WVC6|DCAKD_HUMAN	27 kDa	DCAKD	79877	Q8WVC6	185	159	173	19.5982	NaN	NaN	18.8838	18.2061	NaN	19.3575	19.6021	NaN	20.2974	NaN	NaN	#DIV/0!	1.16784	#DIV/0!		0
Condensin complex subunit 3 OS=Homo sapiens GN=NCAPG PE=1 SV=1	sp|Q9BPX3|CND3_HUMAN	114 kDa	NCAPG	64151	Q9BPX3	129	125	142	22.0412	21.2824	18.4599	22.1629	19.4177	18.3605	20.2726	19.854	19.7314	20.1704	20.3162	NaN	0.949509	0.0674151	0.0225008	Nucleus. Cytoplasm. Chromosome. Note=In interphase cells, the majority of the condensin complex is found in the cytoplasm, while a minority of the complex is associated with chromatin. A subpopulation of the complex however remains associated with chromosome foci in interphase cells. During mitosis, most of the condensin complex is associated with the chromatin. At the onset of prophase, the regu…	#N/A
(E3-independent) E2 ubiquitin-conjugating enzyme OS=Homo sapiens GN=UBE2O PE=1 SV=3	sp|Q9C0C9|UBE2O_HUMAN	141 kDa	UBE2O	63893	Q9C0C9	974	961	976	21.675	21.5833	21.0858	22.3203	22.2216	20.688	22.1548	21.3372	21.3569	21.317	21.6417	20.6936	0.309239	-0.385084	0.509705	Cytoplasm {ECO:0000269|PubMed:24703950}. Nucleus {ECO:0000269|PubMed:24703950}. Note=Mainly localizes to the cytoplasm.	#N/A
pre-mRNA 3' end processing protein WDR33 OS=Homo sapiens GN=WDR33 PE=1 SV=2	sp|Q9C0J8|WDR33_HUMAN	146 kDa	WDR33	55339	Q9C0J8	1247	1246	1257	21.7421	21.4078	17.1918	21.3486	20.1192	20.8899	22.0023	20.6917	21.0969	21.9086	21.8741	21.0102	0.33782	0.876492	0.471315	Nucleus {ECO:0000269|PubMed:11162572, ECO:0000269|PubMed:19217410}.	#N/A
Bromodomain adjacent to zinc finger domain protein 1A OS=Homo sapiens GN=BAZ1A PE=1 SV=2	sp|Q9NRL2|BAZ1A_HUMAN	179 kDa	BAZ1A	11177	Q9NRL2	832	827	844	20.2176	NaN	17.6631	20.7263	20.0797	NaN	20.9708	20.0231	NaN	20.2404	20.7694	19.4617	0.786597	0.210437	0.104248	Nucleus. Note=May target the CHRAC complex to heterochromatin.	#N/A
Ras-related protein Rap-2c OS=Homo sapiens GN=RAP2C PE=1 SV=1	sp|Q9Y3L5|RAP2C_HUMAN	21 kDa	RAP2C	57826	Q9Y3L5	67	43	68	22.4948	21.5191	20.1479	22.1325	21.3806	20.5747	21.8384	21.5319	19.5881	22.5434	22.2901	20.9458	0.300391	0.681073	0.522313	Cytoplasm {ECO:0000269|PubMed:17447155}. Recycling endosome membrane {ECO:0000250}; Lipid-anchor {ECO:0000250}; Cytoplasmic side {ECO:0000250}.	#N/A
General transcription factor 3C polypeptide 3 OS=Homo sapiens GN=GTF3C3 PE=1 SV=1	sp|Q9Y5Q9|TF3C3_HUMAN	101 kDa	GTF3C3	9330	Q9Y5Q9	264	258	268	19.6726	NaN	NaN	NaN	NaN	NaN	NaN	NaN	20.2043	18.6618	19.6648	18.1828	0.162348	-1.10198	0.789552	Nucleus.	#N/A
Isoform 4 of C-Jun-amino-terminal kinase-interacting protein 4 OS=Homo sapiens GN=SPAG9	sp|O60271-4|JIP4_HUMAN	145 kDa	SPAG9	9043	O60271	1283	1283	1305	21.2141	NaN	NaN	NaN	NaN	NaN	NaN	NaN	NaN	18.5403	NaN	NaN	#DIV/0!	-2.6738	#DIV/0!	Cytoplasm. Cytoplasm, perinuclear region. Note=Perinuclear distribution in response to stress signals such as UV radiation.; Isoform 5: Cytoplasmic vesicle, secretory vesicle, acrosome. Note=Associated with the plasma membrane of the acrosomal compartment and also localizes in the acrosome matrix.	#N/A
Chromosome-associated kinesin KIF4A OS=Homo sapiens GN=KIF4A PE=1 SV=3	sp|O95239|KIF4A_HUMAN	140 kDa	KIF4A	24137	O95239	943	931	946	20.6379	21.1412	17.2195	20.423	18.8774	18.7134	21.2909	19.1768	17.191	19.6296	NaN	NaN	#DIV/0!	0.221689	#DIV/0!	Nucleus matrix. Cytoplasm, cytoskeleton, spindle. Midbody. Chromosome. Note=Not present in the nucleolus. In early mitosis, associated with the mitotic spindle, in anaphase, localized to the spindle midzone and, in telophase and cytokinesis, to the midbody. In late cytokinesis, found in the center of the midbody. Associated with chromosomes at all stages of mitosis.	#N/A
U2 small nuclear ribonucleoprotein B'' OS=Homo sapiens GN=SNRPB2 PE=1 SV=1	sp|P08579|RU2B_HUMAN	25 kDa	SNRPB2	6629	P08579	218	212	219	19.9002	20.7	NaN	21.3663	19.6962	NaN	21.1583	20.7424	20.3794	20.4364	20.9713	21.5593	0.335889	0.425786	0.473804	Nucleus {ECO:0000269|PubMed:28076346, ECO:0000269|PubMed:28502770, ECO:0000269|PubMed:28781166}.	#N/A
Dihydrolipoyllysine-residue acetyltransferase component of pyruvate dehydrogenase complex, mitochondrial OS=Homo sapiens GN=DLAT PE=1 SV=3	sp|P10515|ODP2_HUMAN	69 kDa	DLAT	1737	P10515	570	553	574	24.4416	24.2837	24.1585	24.0013	24.2844	24.0386	23.9222	24.5043	24.0245	24.3375	24.8977	24.0651	0.187764	0.249129	0.726388	Mitochondrion matrix.	Mitochondria (APE, Supportive)
NADH dehydrogenase [ubiquinone] 1 beta subcomplex subunit 7 OS=Homo sapiens GN=NDUFB7 PE=1 SV=4	sp|P17568|NDUB7_HUMAN	16 kDa	NDUFB7	4713	P17568	46,47	38	52	22.4771	22.6924	19.6048	22.2652	22.2531	20.2937	21.9702	22.0623	19.0778	22.3623	22.2578	20.3563	0.783998	0.248051	0.105685	Mitochondrion inner membrane {ECO:0000269|PubMed:21310150}; Peripheral membrane protein {ECO:0000269|PubMed:21310150}. Mitochondrion intermembrane space {ECO:0000269|PubMed:21310150}.	0
Glutathione S-transferase Mu 3 OS=Homo sapiens GN=GSTM3 PE=1 SV=3	sp|P21266|GSTM3_HUMAN	27 kDa	GSTM3	2947	P21266	109	99	112	23.1141	21.9477	21.2406	22.2307	23.2848	22.3587	23.0408	22.6984	21.0338	22.7588	22.0185	20.3732	0.334664	-0.610916	0.475391	Cytoplasm.	#N/A
Transcription elongation factor A protein 1 OS=Homo sapiens GN=TCEA1 PE=1 SV=2	sp|P23193|TCEA1_HUMAN	34 kDa	TCEA1	6917	P23193	223	223	234	22.3951	22.4014	21.8211	21.5484	22.5323	21.7831	19.213	21.6403	21.114	19.3999	18.7909	NaN	0.0087499	-2.51003	2.058	Nucleus.	#N/A
Isoform 2 of Ribonucleoside-diphosphate reductase subunit M2 OS=Homo sapiens GN=RRM2	sp|P31350-2|RIR2_HUMAN	51 kDa	RRM2	6241	P31350	312	310	324	22.1702	22.1416	19.955	21.0297	20.9159	20.0929	21.1987	19.1484	19.8099	20.57	19.9379	20.7684	0.65598	-0.292617	0.183109	Cytoplasm.	#N/A
Isoform 2 of Basigin OS=Homo sapiens GN=BSG	sp|P35613-2|BASI_HUMAN (+1)	29 kDa	BSG	682	P35613	176	167	184	23.8528	24.7738	23.7036	24.1822	24.1859	23.2494	23.8986	23.8514	23.8817	23.9949	23.2163	23.9083	0.39444	-0.246782	0.404019	Cell membrane {ECO:0000269|PubMed:15946952, ECO:0000269|PubMed:17127621, ECO:0000269|PubMed:21536654}; Single-pass type I membrane protein {ECO:0000303|PubMed:15946952}. Melanosome {ECO:0000269|PubMed:17081065}. Note=Identified by mass spectrometry in melanosome fractions from stage I to stage IV. In spermatozoa, localized on the principal piece of caput and in the middle piece during transit in …	#N/A
Glycerol-3-phosphate dehydrogenase, mitochondrial OS=Homo sapiens GN=GPD2 PE=1 SV=3	sp|P43304|GPDM_HUMAN	81 kDa	GPD2	2820	P43304	161	145	166	21.9972	21.828	20.9982	22.1279	21.4803	20.3829	22.1126	21.0918	21.2499	21.4759	20.9663	21.4644	0.648425	-0.172113	0.18814	Mitochondrion.	0
Isoform 2 of Ubiquitin carboxyl-terminal hydrolase 14 OS=Homo sapiens GN=USP14	sp|P54578-2|UBP14_HUMAN (+1)	52 kDa	USP14	9097	P54578	453	449	459	22.0012	22.3753	NaN	22.8429	NaN	20.162	NaN	NaN	NaN	NaN	20.9128	21.8858	0.656359	-0.446038	0.182859	Cytoplasm {ECO:0000269|PubMed:19106094}. Cell membrane {ECO:0000269|PubMed:19106094}; Peripheral membrane protein {ECO:0000269|PubMed:19106094}.	#N/A
Signal recognition particle 54 kDa protein OS=Homo sapiens GN=SRP54 PE=1 SV=1	sp|P61011|SRP54_HUMAN	56 kDa	SRP54	6729	P61011	166	157	178	23.1311	22.3795	20.9	21.1758	21.2549	21.1071	22.4542	20.937	20.6776	22.0524	22.3285	21.4086	0.502043	0.372372	0.299259	Nucleus speckle {ECO:0000269|PubMed:14729963}. Cytoplasm {ECO:0000269|PubMed:14729963}.	#N/A
Isoform 2 of Peroxisomal acyl-coenzyme A oxidase 1 OS=Homo sapiens GN=ACOX1	sp|Q15067-2|ACOX1_HUMAN	75 kDa	ACOX1	51	Q15067	86	76	89	21.7878	NaN	20.8124	NaN	NaN	19.96	24.1216	23.3188	19.5792	21.9224	20.9667	20.8726	0.767566	-0.342731	0.114884	Peroxisome {ECO:0000250|UniProtKB:P07872}.	Nucleus;Vesicles (APE, Supportive)
Acylglycerol kinase, mitochondrial OS=Homo sapiens GN=AGK PE=1 SV=2	sp|Q53H12|AGK_HUMAN	47 kDa	AGK	55750	Q53H12	206	200	210	23.4193	22.9024	21.1099	22.8161	22.8037	NaN	21.5762	21.7015	NaN	21.2646	22.3682	NaN	0.472457	-0.516367	0.325638	Mitochondrion inner membrane {ECO:0000269|PubMed:15939762, ECO:0000269|PubMed:16269826, ECO:0000269|PubMed:28712724, ECO:0000269|PubMed:28712726}; Peripheral membrane protein {ECO:0000269|PubMed:28712724}. Mitochondrion intermembrane space {ECO:0000269|PubMed:28712724, ECO:0000269|PubMed:28712726}. Note=Localizes in the mitochondrion intermembrane space, where it associates with the inner membran…	Mitochondria (APE, Supportive)
Calcium-binding mitochondrial carrier protein SCaMC-1 OS=Homo sapiens GN=SLC25A24 PE=1 SV=2	sp|Q6NUK1|SCMC1_HUMAN	53 kDa	SLC25A24	29957	Q6NUK1	222	220	228	21.0835	20.6648	20.1362	20.2134	18.1405	18.484	21.1468	21.0182	18.4247	22.9309	21.9458	21.3227	0.0200172	2.14292	1.6986	Mitochondrion inner membrane {ECO:0000269|PubMed:15054102, ECO:0000269|PubMed:15123600, ECO:0000269|PubMed:22015608}; Multi-pass membrane protein {ECO:0000269|PubMed:15054102, ECO:0000269|PubMed:15123600, ECO:0000269|PubMed:22015608}.	Mitochondria (APE, Supportive)
3-hydroxyisobutyryl-CoA hydrolase, mitochondrial OS=Homo sapiens GN=HIBCH PE=1 SV=2	sp|Q6NVY1|HIBCH_HUMAN	43 kDa	HIBCH	26275	Q6NVY1	224	222	233	23.0861	22.7333	22.2397	21.8974	22.2447	22.0811	23.103	21.9973	21.6693	23.2917	23.7313	22.6999	0.0258692	0.901854	1.58722	Mitochondrion {ECO:0000250}.	Nucleus but not nucleoli;Mitochondria (APE, Uncertain)
Hydroxysteroid dehydrogenase-like protein 2 OS=Homo sapiens GN=HSDL2 PE=1 SV=1	sp|Q6YN16|HSDL2_HUMAN	45 kDa	HSDL2	84263	Q6YN16	369	353	378	19.5231	18.9077	NaN	NaN	NaN	NaN	18.4749	NaN	NaN	18.9127	21.081	NaN	0.335417	1.02831	0.474415	Peroxisome {ECO:0000269|PubMed:19703561}.	Mitochondria (APE, Supportive)
Isoform 2 of 28S ribosomal protein S27, mitochondrial OS=Homo sapiens GN=MRPS27	sp|Q92552-2|RT27_HUMAN	49 kDa	MRPS27	23107	Q92552	261	256	272	21.0484	19.5907	18.8681	20.3247	17.5555	18.8564	20.1012	20.8998	17.3671	21.3095	20.9645	21.4569	0.0451844	1.84232	1.34501	Cytoplasm {ECO:0000269|PubMed:28714366}. Mitochondrion {ECO:0000269|PubMed:22841715, ECO:0000269|PubMed:25838379}.	0
Endoplasmic reticulum resident protein 44 OS=Homo sapiens GN=ERP44 PE=1 SV=1	sp|Q9BS26|ERP44_HUMAN	47 kDa	ERP44	23071	Q9BS26	269	247	270	22.5999	23.4112	20.1769	22.0736	20.6355	20.0226	22.1988	21.6375	21.0859	22.3035	21.9306	21.3802	0.64327	0.333408	0.191607	Endoplasmic reticulum lumen.	#N/A
Acyl-coenzyme A thioesterase 13 OS=Homo sapiens GN=ACOT13 PE=1 SV=1	sp|Q9NPJ3|ACO13_HUMAN	15 kDa	ACOT13	55856	Q9NPJ3	63,68	55	72	21.4517	22.2589	NaN	22.1832	NaN	NaN	NaN	NaN	NaN	NaN	NaN	NaN	#DIV/0!	#DIV/0!	#DIV/0!	Cytoplasm, cytosol {ECO:0000250|UniProtKB:Q9CQR4}. Mitochondrion {ECO:0000250|UniProtKB:Q9CQR4}. Nucleus {ECO:0000250|UniProtKB:Q9CQR4}. Cytoplasm, cytoskeleton, spindle {ECO:0000250|UniProtKB:Q9CQR4}. Note=During interphase, found both in the nucleus and in the cytoplasm. At mitosis, localizes to the spindle. Colocalizes with tubulin. {ECO:0000250|UniProtKB:Q9CQR4}.	Cell Junctions (APE, Supportive)
ATP-dependent RNA helicase DDX19A OS=Homo sapiens GN=DDX19A PE=1 SV=1	sp|Q9NUU7|DD19A_HUMAN	54 kDa	DDX19A	55308	Q9NUU7	441	436	445	21.5446	NaN	19.1554	21.3222	NaN	21.4003	22.0879	21.116	20.3562	18.4195	20.85	NaN	0.167478	-1.36278	0.776042	Cytoplasm {ECO:0000250}. Nucleus, nuclear pore complex. Nucleus membrane {ECO:0000250}; Peripheral membrane protein {ECO:0000250}; Cytoplasmic side {ECO:0000250}. Note=Nuclear pore complex cytoplasmic fibrils.	#N/A
NADH dehydrogenase [ubiquinone] 1 alpha subcomplex subunit 12 OS=Homo sapiens GN=NDUFA12 PE=1 SV=1	sp|Q9UI09|NDUAC_HUMAN	17 kDa	NDUFA12	55967	Q9UI09	81	72	88	20.6083	22.5373	NaN	22.1855	20.6256	NaN	22.2932	22.1165	NaN	22.9591	21.7088	NaN	0.428311	0.606191	0.368241	Mitochondrion inner membrane {ECO:0000305|PubMed:12611891}; Peripheral membrane protein {ECO:0000255}; Matrix side {ECO:0000305}.	Mitochondria (APE, Supportive)
Ubiquitin-conjugating enzyme E2 C OS=Homo sapiens GN=UBE2C PE=1 SV=1	sp|O00762|UBE2C_HUMAN	20 kDa	UBE2C	11065	O00762	40,44	35	48	20.8225	19.6567	NaN	20.206	20.2565	NaN	19.6122	19.5041	NaN	17.1631	17.6462	NaN	0.000596242	-2.60502	3.22458		#N/A
Intron-binding protein aquarius OS=Homo sapiens GN=AQR PE=1 SV=4	sp|O60306|AQR_HUMAN	171 kDa	AQR	9716	O60306	705	705	725	21.2008	NaN	NaN	20.6112	NaN	17.7467	20.6371	19.8518	NaN	NaN	20.5684	18.3507	0.658148	-0.549925	0.181677	Nucleus {ECO:0000269|PubMed:11991638, ECO:0000269|PubMed:25599396, ECO:0000269|PubMed:28076346, ECO:0000269|PubMed:28502770}. Nucleus, nucleoplasm {ECO:0000269|PubMed:16949364}. Note=Localizes to speckle-like regions of the nucleoplasm. {ECO:0000269|PubMed:16949364}.	#N/A
Barrier-to-autointegration factor OS=Homo sapiens GN=BANF1 PE=1 SV=1	sp|O75531|BAF_HUMAN	10 kDa	BANF1	8815	O75531	15	9	32	25.1175	25.4766	NaN	24.5543	25.0508	NaN	24.441	24.4722	NaN	23.7061	23.4425	NaN	0.00744615	-1.27774	2.12807	Barrier-to-autointegration factor: Nucleus {ECO:0000269|PubMed:16495336, ECO:0000269|PubMed:24600006}. Cytoplasm {ECO:0000269|PubMed:16495336, ECO:0000269|PubMed:24600006}. Chromosome {ECO:0000269|PubMed:16495336}. Nucleus envelope {ECO:0000269|PubMed:24600006}. Note=Significantly enriched at the nuclear inner membrane, diffusely throughout the nucleus during interphase and concentrated at the ch…	#N/A
Non-specific lipid-transfer protein OS=Homo sapiens GN=SCP2 PE=1 SV=2	sp|P22307|NLTP_HUMAN	59 kDa	SCP2	6342	P22307	166	147	169	23.1865	NaN	NaN	NaN	NaN	NaN	23.4559	NaN	NaN	23.4672	NaN	NaN	#DIV/0!	0.146052	#DIV/0!	Cytoplasm {ECO:0000269|PubMed:17157249}. Mitochondrion {ECO:0000269|PubMed:17157249}. Note=Cytoplasmic in the liver and also associated with mitochondria especially in steroidogenic tissues.; Isoform SCPx: Peroxisome. Note=Interaction with PEX5 is essential for peroxisomal import.; Isoform SCP2: Mitochondrion {ECO:0000305}.	Vesicles (APE, Supportive)
Nicotinamide phosphoribosyltransferase OS=Homo sapiens GN=NAMPT PE=1 SV=1	sp|P43490|NAMPT_HUMAN	56 kDa	NAMPT	10135	P43490	372	372	389	21.4618	20.7857	19.5769	20.493	20.7167	NaN	20.3186	19.6298	20.4607	20.7913	19.8776	19.23	0.324256	-0.464091	0.489112	Nucleus {ECO:0000269|PubMed:24130902}. Cytoplasm {ECO:0000250|UniProtKB:Q99KQ4}. Secreted {ECO:0000269|PubMed:21741723}. Note=Under non-inflammatory conditions, visfatin predominantly exhibits a granular pattern within the nucleus. Secreted by endothelial cells upon IL-1beta stimulation. Abundantly secreted in milk, reaching 100-fold higher concentrations compared to maternal serum. {ECO:0000269|…	#N/A
Transcriptional regulator ATRX OS=Homo sapiens GN=ATRX PE=1 SV=5	sp|P46100|ATRX_HUMAN	283 kDa	ATRX	546	P46100	474	467	484	19.3184	18.7764	17.312	17.2992	16.8463	18.4	18.8864	18.0549	18.1373	17.8064	19.2465	NaN	0.551287	0.41192	0.258622	Nucleus. Chromosome, telomere. Nucleus, PML body. Note=Associated with pericentromeric heterochromatin during interphase and mitosis, probably by interacting with CBX5/HP1 alpha. Colocalizes with histone H3.3, DAXX, HIRA and ASF1A at PML-nuclear bodies. Colocalizes with cohesin (SMC1 and SMC3) and MECP2 at the maternal H19 ICR (By similarity). {ECO:0000250}.	#N/A
40S ribosomal protein S26 OS=Homo sapiens GN=RPS26 PE=1 SV=3	sp|P62854|RS26_HUMAN	13 kDa	RPS26	101929876	P62854	115	103	115	19.2127	NaN	NaN	NaN	NaN	NaN	NaN	19.1346	NaN	NaN	20.0777	NaN	#DIV/0!	0.904065	#DIV/0!	Cytoplasm, cytosol {ECO:0000269|PubMed:25957688}. Cytoplasm {ECO:0000305|PubMed:23636399, ECO:0000305|PubMed:25901680}. Rough endoplasmic reticulum {ECO:0000250|UniProtKB:P49171}. Note=Detected on cytosolic polysomes (PubMed:25957688). Detected in ribosomes that are associated with the rough endoplasmic reticulum (By similarity). {ECO:0000250|UniProtKB:P49171, ECO:0000269|PubMed:25957688}.	#N/A
Serine/threonine-protein phosphatase 2A catalytic subunit alpha isoform OS=Homo sapiens GN=PPP2CA PE=1 SV=1	sp|P67775|PP2AA_HUMAN	36 kDa	PPP2CA	5515	P67775	83	75	89	23.5685	23.2362	NaN	23.5835	NaN	NaN	NaN	NaN	22.8121	23.2414	NaN	22.9133	0.485229	-0.222726	0.314053	Cytoplasm {ECO:0000269|PubMed:16541025}. Nucleus {ECO:0000269|PubMed:16541025}. Chromosome, centromere {ECO:0000269|PubMed:16541025}. Cytoplasm, cytoskeleton, spindle pole {ECO:0000269|PubMed:16541025}. Note=In prometaphase cells, but not in anaphase cells, localizes at centromeres. During mitosis, also found at spindle poles. Centromeric localization requires the presence of SGO2 (By similarity)…	#N/A
Isoform 2 of Pumilio homolog 1 OS=Homo sapiens GN=PUM1	sp|Q14671-2|PUM1_HUMAN (+1)	124 kDa	PUM1	9698	Q14671	189	174	192	21.3286	NaN	NaN	21.4265	19.8463	19.5007	22.3774	NaN	20.4672	22.0291	19.0511	NaN	0.79927	-0.284368	0.0973064	Cytoplasm {ECO:0000305|PubMed:26724866}. Cytoplasm, P-body {ECO:0000305|PubMed:20818387}. Cytoplasmic granule {ECO:0000269|PubMed:25340845}. Note=Recruited to cytoplasmic stress granules upon viral infection. {ECO:0000269|PubMed:25340845}.	#N/A
ATP-dependent Clp protease proteolytic subunit, mitochondrial OS=Homo sapiens GN=CLPP PE=1 SV=1	sp|Q16740|CLPP_HUMAN	30 kDa	CLPP	8192	Q16740	230	227	243	24.4124	24.5443	23.5367	24.4638	24.4939	23.8374	24.4359	24.6302	23.6145	24.2307	24.8744	24.2293	0.43631	0.226029	0.360205	Mitochondrion matrix {ECO:0000269|PubMed:10525407}.	Mitochondria (APE, Supportive)
Monofunctional C1-tetrahydrofolate synthase, mitochondrial OS=Homo sapiens GN=MTHFD1L PE=1 SV=1	sp|Q6UB35|C1TM_HUMAN	106 kDa	MTHFD1L	25902	Q6UB35	749	749	764	20.318	21.3395	21.7698	23.02	21.9385	21.2778	22.9478	22.7593	NaN	21.3607	22.2021	21.6503	0.759961	-0.183639	0.119209	Mitochondrion {ECO:0000269|PubMed:12937168}.	0
GRIP and coiled-coil domain-containing protein 2 OS=Homo sapiens GN=GCC2 PE=1 SV=4	sp|Q8IWJ2|GCC2_HUMAN	196 kDa	GCC2	9648	Q8IWJ2	102	102	112	19.706	18.6606	NaN	NaN	18.0157	NaN	18.6283	NaN	NaN	NaN	NaN	NaN	#DIV/0!	#DIV/0!	#DIV/0!	Cytoplasm. Golgi apparatus, trans-Golgi network membrane; Peripheral membrane protein.	#N/A
Isoform 2 of Membrane magnesium transporter 1 OS=Homo sapiens GN=MMGT1	sp|Q8N4V1-2|MMGT1_HUMAN (+1)	22 kDa	MMGT1	93380	Q8N4V1	135	134	142	21.0118	21.1471	NaN	19.1777	20.8732	NaN	21.6938	21.1499	NaN	21.6979	21.8076	17.9658	0.728576	-0.351821	0.137525	Endoplasmic reticulum membrane {ECO:0000269|PubMed:22119785}; Multi-pass membrane protein {ECO:0000255}. Golgi apparatus membrane {ECO:0000250|UniProtKB:Q8K273}; Multi-pass membrane protein {ECO:0000255}. Early endosome membrane {ECO:0000250|UniProtKB:Q8K273}; Multi-pass membrane protein {ECO:0000255}.	#N/A
Exocyst complex component 4 OS=Homo sapiens GN=EXOC4 PE=1 SV=1	sp|Q96A65|EXOC4_HUMAN	111 kDa	EXOC4	60412	Q96A65	395	389	404	20.4714	16.9165	NaN	19.5111	18.0023	NaN	18.7236	18.0071	NaN	16.6698	17.0044	18.8711	0.252564	-1.09023	0.597628	Midbody, Midbody ring {ECO:0000269|PubMed:16213214}. Cell projection {ECO:0000250|UniProtKB:Q62824}. Note=Colocalizes with CNTRL/centriolin at the midbody ring (PubMed:16213214). Localizes at the leading edge of migrating cells (By similarity). {ECO:0000250|UniProtKB:Q62824, ECO:0000269|PubMed:16213214}.	#N/A
Isoform 2 of E3 ubiquitin-protein ligase UHRF1 OS=Homo sapiens GN=UHRF1	sp|Q96T88-2|UHRF1_HUMAN (+1)	91 kDa	UHRF1	29128	Q96T88	351	343	377	20.4245	NaN	17.046	20.3541	19.6481	NaN	NaN	18.5061	NaN	NaN	NaN	NaN	#DIV/0!	#DIV/0!	#DIV/0!	Nucleus {ECO:0000255|PROSITE-ProRule:PRU00358, ECO:0000269|PubMed:10646863, ECO:0000269|PubMed:17673620, ECO:0000269|PubMed:17967883, ECO:0000269|PubMed:19056828, ECO:0000269|PubMed:21777816}. Note=Localizes to replication foci. Enriched in pericentric heterochromatin. Also localizes to euchromatic regions.	#N/A
Transmembrane protein 43 OS=Homo sapiens GN=TMEM43 PE=1 SV=1	sp|Q9BTV4|TMM43_HUMAN	45 kDa	TMEM43	79188	Q9BTV4	121	118	131	20.0393	19.3172	20.6737	19.9392	19.2741	20.3518	19.0721	20.2661	19.1367	20.7154	19.6301	19.6132	0.628534	0.200647	0.201671	Endoplasmic reticulum {ECO:0000250}. Nucleus inner membrane; Multi-pass membrane protein. Note=Retained in the inner nuclear membrane through interaction with EMD and A- and B-lamins. The N- and C-termini are oriented towards the nucleoplasm. The majority of the hydrophilic domain resides in the endoplasmic reticulum lumen (By similarity). {ECO:0000250}.	#N/A
Vacuolar protein sorting-associated protein 29 OS=Homo sapiens GN=VPS29 PE=1 SV=1	sp|Q9UBQ0|VPS29_HUMAN	21 kDa	VPS29	51699	Q9UBQ0	96	82	104	21.0194	NaN	NaN	22.0509	22.5725	20.6412	20.8706	21.0605	20.4437	21.9415	20.9718	20.8441	0.976496	0.0154907	0.0103297	Cytoplasm. Membrane; Peripheral membrane protein. Endosome membrane {ECO:0000250|UniProtKB:Q9QZ88}; Peripheral membrane protein {ECO:0000250|UniProtKB:Q9QZ88}. Early endosome {ECO:0000305}. Late endosome {ECO:0000305}.	#N/A
Ras-related protein Rab-21 OS=Homo sapiens GN=RAB21 PE=1 SV=3	sp|Q9UL25|RAB21_HUMAN	24 kDa	RAB21	23011	Q9UL25	180	180	189	21.8887	21.9507	21.6348	23.5915	21.3686	21.588	23.1951	22.8277	20.4979	23.1861	22.3061	21.3725	0.729362	0.227919	0.137057	Endoplasmic reticulum membrane {ECO:0000269|PubMed:10887961}; Lipid-anchor {ECO:0000305}. Golgi apparatus, trans-Golgi network {ECO:0000269|PubMed:19745841}. Golgi apparatus membrane {ECO:0000305}. Early endosome membrane {ECO:0000269|PubMed:16525121}. Cytoplasmic vesicle membrane {ECO:0000269|PubMed:10887961}. Cleavage furrow {ECO:0000269|PubMed:18804435}. Note=Colocalizes with ANKRD27 and VAMP7…	#N/A
Mitochondrial chaperone BCS1 OS=Homo sapiens GN=BCS1L PE=1 SV=1	sp|Q9Y276|BCS1_HUMAN	48 kDa	BCS1L	617	Q9Y276	401	387	404	21.066	NaN	NaN	20.0102	NaN	NaN	NaN	19.4619	NaN	20.6302	19.9711	19.9324	0.997975	-0.00141018	0.000880222	Mitochondrion inner membrane {ECO:0000269|PubMed:18628306, ECO:0000269|PubMed:9878253}; Single-pass membrane protein {ECO:0000269|PubMed:18628306, ECO:0000269|PubMed:9878253}.	Vesicles (APE, Uncertain)
Putative small nuclear ribonucleoprotein G-like protein 15 OS=Homo sapiens GN=SNRPGP15 PE=5 SV=2	sp|A8MWD9|RUXGL_HUMAN	9 kDa	SNRPGP15	0	A8MWD9	69	64	75	23.8811	NaN	NaN	23.5773	23.6385	NaN	23.6472	NaN	NaN	NaN	NaN	NaN	#DIV/0!	#DIV/0!	#DIV/0!	Nucleus {ECO:0000250}.	#N/A
Nuclear valosin-containing protein-like OS=Homo sapiens GN=NVL PE=1 SV=1	sp|O15381|NVL_HUMAN	95 kDa	NVL	4931	O15381	503	499	509	20.8977	18.7418	17.774	18.9695	18.8389	18.9166	20.977	18.8343	NaN	21.5558	21.8292	18.9572	0.0987973	1.53702	1.00525	Isoform 2: Nucleus, nucleoplasm {ECO:0000269|PubMed:15469983}.; Isoform 1: Nucleus, nucleolus {ECO:0000269|PubMed:12429849, ECO:0000269|PubMed:15469983, ECO:0000269|PubMed:22226966, ECO:0000269|PubMed:9286697}. Nucleus, nucleoplasm {ECO:0000269|PubMed:15469983}. Note=Expressed predominantly in the nucleolus. Associates with pre-ribosomal particles in the nucleus. {ECO:0000269|PubMed:16782053}.	#N/A
Isoform 2 of AP-1 complex subunit gamma-1 OS=Homo sapiens GN=AP1G1	sp|O43747-2|AP1G1_HUMAN (+1)	92 kDa	AP1G1	164	O43747	454	438	461	22.0985	19.7927	21.0214	22.1158	20.0739	19.541	21.9057	20.1968	19.4832	22.231	17.6183	20.28	0.512309	-0.648996	0.290468	Golgi apparatus {ECO:0000269|PubMed:12773381}. Cytoplasmic vesicle, clathrin-coated vesicle membrane {ECO:0000269|PubMed:12773381}; Peripheral membrane protein {ECO:0000269|PubMed:12773381}; Cytoplasmic side {ECO:0000269|PubMed:12773381}. Note=Component of the coat surrounding the cytoplasmic face of coated vesicles located at the Golgi complex.	#N/A
TIP41-like protein OS=Homo sapiens GN=TIPRL PE=1 SV=2	sp|O75663|TIPRL_HUMAN	31 kDa	TIPRL	261726	O75663	225	221	245	23.0813	23.1775	21.7892	23.4502	22.6303	20.5577	22.926	22.8823	21.3802	21.086	21.6814	20.1494	0.0412211	-1.45825	1.38488	Cytoplasm {ECO:0000269|PubMed:17944932}.	#N/A
Isoform CNPI of 2',3'-cyclic-nucleotide 3'-phosphodiesterase OS=Homo sapiens GN=CNP	sp|P09543-2|CN37_HUMAN (+1)	45 kDa	CNP	1267	P09543	216	216	224	22.0553	NaN	NaN	NaN	19.43	19.2722	19.804	NaN	NaN	NaN	NaN	20.123	#DIV/0!	-0.0173782	#DIV/0!	Membrane; Lipid-anchor. Melanosome. Note=Firmly bound to membrane structures of brain white matter. Identified by mass spectrometry in melanosome fractions from stage I to stage IV.	#N/A
Cytochrome c oxidase subunit 6C OS=Homo sapiens GN=COX6C PE=1 SV=2	sp|P09669|COX6C_HUMAN	9 kDa	COX6C	1345	P09669	1	1	8	22.5663	24.611	NaN	23.1766	23.6966	NaN	24.022	24.3541	NaN	23.8219	23.8526	NaN	0.866903	0.0995039	0.0620295	Mitochondrion inner membrane.	Mitochondria (APE, Supportive)
[truncated: 4,520 more rows]

## Sheet: 2. Imputed (O-Met)
									Log2(Top 3 precursor intensity)
									Ir - hv -			Ir - hv +			Ir + hv -			Ir + hv +
[truncated: 5,471 more rows]

## Sheet: 3. Channel, OXPHOS (p<0.1)
	Role	Gene Name	1-1	1-2	1-3	2-1	2-2	2-3	3-1	3-2	3-3	4-1	4-2	4-3
[truncated: 61 more rows]

[truncated: 4 more sheets: 4. Protease (p<0.1), 5. Fusion,Fission (whole), 6. Cytosol (p<0.1, log2FC>0), 7. Cytosol Crosslist]
