# Supplementary material for: Analysing the mechanism of mitochondrial oxidation-induced cell death using a multifunctional iridium(III) photosensitiser
Source: Nat Commun. 2021 Jan 4;12:26. doi: 10.1038/s41467-020-20210-3 (PMC7782791; doi:10.1038/s41467-020-20210-3)
Supplement: Supplementary file 10 — Source Data [file 41467_2020_20210_MOESM10_ESM.xlsx]

## Sheet: Figure 1C-D
Figure 1C					Figure 1D					Figure 1D (Magnified PL of Ir-OA and Ir-OC)
Wavelength (nm)	Absorbance (a.u.)				Wavelength (nm)	Photoluminescence (a.u.)				Wavelength (nm)	Photoluminescence (a.u.)
	Compound 4	Ir-OA	Ir-OC			Compound 4	Ir-OA	Ir-OC			Compound 4	Ir-OA	Ir-OC
200	3.516	4.033	3.973		390	1.85004	0.82406	0.40729		390	--	5.18687	6.78744
201	3.545	4.1	3.993		391.06	2.18952	0.24868	0.29892		391.06	--	5.22169	7.13886
202	3.58	4.121	4.044		391.96	2.52449	0.40644	0.58985		391.96	--	4.94726	6.20633
203	3.646	4.197	4.075		393.03	2.50104	0.40018	1.32828		393.03	--	4.94935	6.37966
204	3.631	4.183	4.078		393.93	2.3493	0.71066	0.72065		393.93	--	4.89873	5.87765
205	3.665	4.265	4.084		395	2.74968	0.41144	1.06351		395	--	5.63636	6.28726
206	3.7	4.245	4.137		396.06	2.70989	0.36531	0.24959		396.06	--	5.71296	5.55294
207	3.708	4.3	4.157		396.96	2.90698	0.61894	0.62038		396.96	--	5.91497	5.80208
208	3.724	4.28	4.174		398.03	3.18921	0.84091	0.10269		398.03	--	5.57701	4.77145
209	3.752	4.336	4.202		398.93	4.02341	0.31451	0.60729		398.93	--	5.09455	4.55199
210	3.743	4.313	4.218		400	3.96972	0.68181	0.55299		400	--	5.91188	5.17624
211	3.763	4.353	4.212		401.07	4.59687	0.73103	0.88945		401.07	--	5.5061	4.32621
212	3.786	4.334	4.212		402	4.96201	0.71758	0.47182		402	--	6.00962	4.47383
213	3.781	4.37	4.222		403.07	5.14994	0.63516	0.25928		403.07	--	6.85884	4.60175
214	3.78	4.368	4.25		404	5.35724	0.63485	0.25448		404	--	6.74424	4.33807
215	3.79	4.338	4.251		405.07	6.43225	1.00074	0		405.07	--	6.56633	3.91115
216	3.79	4.428	4.322		406	7.51119	1.01616	0.26196		406	--	7.51083	4.16769
217	3.792	4.415	4.231		407.07	8.52709	0.51525	0.26328		407.07	--	7.1502	4.38745
218	3.782	4.405	4.288		408	8.46218	1.02939	0.26462		408	--	8.63991	4.51641
219	3.781	4.427	4.247		409.07	11.0491	0.6785	0.57613		409.07	--	8.93876	4.72238
220	3.768	4.426	4.293		410	10.5084	1.32992	0.50005		410	--	9.46417	4.78896
221	3.76	4.44	4.261		411.07	12.0814	0.84118	0.51059		411.07	--	9.28896	4.6705
222	3.751	4.408	4.271		412	13.5085	1.03648	0.63428		412	--	9.886	5.03778
223	3.731	4.425	4.235		413.07	14.7323	0.96315	0.62134		413.07	--	11.0318	3.99211
224	3.718	4.396	4.212		414	16.1185	1.09381	0.41806		414	--	10.672	4.867
225	3.675	4.367	4.205		415.07	17.4085	0.74991	0.45977		415.07	--	11.4407	4.43316
226	3.657	4.374	4.244		416	19.2132	1.48978	0.84714		416	--	11.8901	3.92936
227	3.615	4.324	4.184		417.07	20.8837	0.9325	0.74655		417.07	--	11.5279	3.76693
228	3.523	4.202	4.059		418	23.0895	1.2215	0.47718		418	--	12.5774	3.8634
229	3.123	3.88	3.705		419.07	25.2233	1.50111	0.30431		419.07	--	12.8601	3.31927
230	2.499	3.276	3.097		420	28.2669	1.58504	0.3683		420	--	14.2044	3.50473
231	1.951	2.745	2.541		421.06	30.6881	1.54036	0.05019		421.06	--	14.5992	3.7159
232	1.52	2.312	2.117		421.96	32.0275	1.64398	0.05066		421.96	--	15.4263	3.47883
233	1.196	1.986	1.797		423.03	36.1945	2.00761	0.35089		423.03	--	16.018	3.52028
234	0.961	1.751	1.561		423.93	39.3305	2.11359	0.25		423.93	--	15.7768	2.65642
235	0.8	1.586	1.394		425	44.4907	2.29813	0.55674		425	--	18.311	3.04878
236	0.679	1.46	1.266		426.06	50.285	2.03622	0.47614		426.06	--	18.4332	2.46446
237	0.59	1.37	1.174		426.96	52.0576	2.38663	0.05119		426.96	--	19.277	2.90615
238	0.526	1.306	1.105		428.03	57.7727	2.33417	0.37037		428.03	--	20.2628	3.1229
239	0.478	1.256	1.054		428.93	63.5579	2.61125	-0.05235		428.93	--	21.2766	2.4682
240	0.444	1.218	1.015		430	69.7992	2.89188	0		430	--	22.2369	2.4026
241	0.418	1.191	0.986		431.06	76.7854	2.7734	0.10209		431.06	--	24.1596	2.54624
242	0.399	1.17	0.963		431.96	82.9088	2.68661	0.05094		431.96	--	25.4178	2.85087
243	0.384	1.153	0.945		433.03	93.0097	2.62166	0.05215		433.03	--	26.3371	2.60454
244	0.372	1.139	0.93		433.93	101.047	2.50763	0.42232		433.93	--	29.0047	2.46111
245	0.365	1.129	0.919		435	112.624	2.82639	0.71464		435	--	29.6394	2.61419
246	0.36	1.12	0.911		436.06	120.494	3.80795	0.2586		436.06	--	30.4585	2.50383
247	0.357	1.115	0.905		436.96	130.056	3.93636	0.21417		436.96	--	32.2298	2.86714
248	0.356	1.113	0.902		438.03	140.935	4.0988	0.41826		438.03	--	32.6449	2.42142
249	0.357	1.113	0.901		438.93	152.893	4.03798	0.25755		438.93	--	35.0572	3.00009
250	0.359	1.116	0.902		440	168.22	4.12814	0.20922		440	--	35.5286	2.94269
251	0.361	1.119	0.905		441.07	181.013	4.29724	0.26233		441.07	--	37.1435	2.73456
252	0.363	1.125	0.909		442	195.013	5.04387	0.47849		442	--	37.6256	2.76605
253	0.365	1.132	0.915		443.07	210.93	4.78071	0.21246		443.07	--	40.9863	3.16319
254	0.366	1.139	0.922		444	221.869	4.44233	0.46868		444	--	41.1535	3.18263
255	0.368	1.147	0.931		445.07	240.863	4.46291	0.31296		445.07	--	42.1949	3.06367
256	0.369	1.155	0.939		446	257.84	5.45556	-0.10612		446	--	45.283	3.13601
257	0.371	1.162	0.948		447.07	277.769	6.10501	0.36419		447.07	--	46.1538	3.32498
258	0.373	1.17	0.957		448	297.694	5.2594	0.46882		448	--	46.54	3.80087
259	0.375	1.177	0.967		449.07	314.257	5.94961	0.36688		449.07	--	48.58	3.972
260	0.376	1.185	0.977		450	324.861	5.86994	0.15242		450	--	51.3602	3.60185
261	0.378	1.192	0.987		451.06	350.78	6.04245	0.41248		451.06	--	51.6506	3.58614
262	0.377	1.199	0.996		451.96	373.97	5.85546	0.31302		451.96	--	52.5067	4.23586
263	0.376	1.204	1.005		453.03	397.665	5.76476	0.74369		453.03	--	54.3731	3.57714
264	0.372	1.208	1.013		453.93	411.938	5.83168	0.26925		453.93	--	56.9393	3.50926
265	0.366	1.209	1.02		455	438.712	6.44457	0.49159		455	--	55.6624	3.51053
266	0.359	1.208	1.026		456.06	457.678	6.82845	0.70694		456.06	--	56.7233	4.3185
267	0.35	1.204	1.031		456.96	481.946	6.75746	-0.21836		456.96	--	59.6668	3.81338
268	0.341	1.198	1.036		458.03	507.316	7.05271	0.74866		458.03	--	61.1318	4.47108
269	0.331	1.191	1.039		458.93	527.764	7.18713	0.21776		458.93	--	60.1861	4.44208
270	0.322	1.183	1.042		460	552.316	7.25619	-0.0534		460	--	62.6898	4.76424
271	0.314	1.175	1.043		461.06	567.612	7.51524	0.32427		461.06	--	62.9233	4.82224
272	0.308	1.167	1.045		461.96	595.83	7.23404	0.25638		461.96	--	61.39	4.55026
273	0.302	1.158	1.045		463.03	616.743	7.85246	0.45625		463.03	--	63.7778	4.85151
274	0.299	1.15	1.044		463.93	636.651	7.14849	0.81173		463.93	--	64.0457	4.60316
275	0.297	1.143	1.042		465	653.147	7.93322	0.58639		465	--	63.5862	4.70455
276	0.295	1.135	1.039		466.06	672.781	7.38217	0.2091		466.06	--	65.7978	4.84538
277	0.294	1.127	1.035		466.96	684.958	8.04403	0.57036		466.96	--	64.359	5.40077
278	0.294	1.12	1.031		468.03	713.994	7.03332	0.60652		468.03	--	66.8216	5.40437
279	0.295	1.112	1.026		468.93	722.338	7.22137	0.53444		468.93	--	66.2742	5.69514
280	0.295	1.105	1.019		470	747.208	7.79538	0.46877		470	--	66.9682	5.41156
281	0.295	1.096	1.012		471.04	756.624	7.23948	0.20593		471.04	--	68.1457	5.73586
282	0.295	1.086	1.004		471.94	763.299	7.49425	0.4085		471.94	--	65.6849	4.84988
283	0.295	1.075	0.993		472.98	786.534	6.98443	0.43048		472.98	--	66.3046	5.81586
284	0.296	1.062	0.981		474.02	796.308	7.56943	0.53268		474.02	--	64.5036	5.65931
285	0.296	1.047	0.966		475.07	803.624	7.88838	0.35968		475.07	--	64.3596	5.51093
286	0.297	1.03	0.948		475.97	819.534	7.0885	0.91133		475.97	--	63.5603	5.45774
287	0.297	1.011	0.929		477.01	823.396	7.15308	0.47609		477.01	--	62.9533	5.30591
288	0.297	0.99	0.907		478.05	835.253	7.61366	0.9841		478.05	--	63.51	5.57578
289	0.296	0.969	0.884		478.95	829.374	6.79949	0.41791		478.95	--	63.2084	5.49919
290	0.294	0.946	0.861		480	846.276	6.9557	1.08314		480	--	61.55	5.31325
291	0.29	0.924	0.836		481.06	840.144	7.34162	0.35598		481.06	--	62.804	5.84629
292	0.286	0.901	0.812		481.96	845.792	6.7442	0.258		481.96	--	62.289	5.24334
293	0.281	0.879	0.789		483.03	848.288	6.90043	0.41852		483.03	--	59.1993	5.63643
294	0.276	0.858	0.768		483.93	843.338	7.44252	0.52331		483.93	--	59.0739	5.59342
295	0.269	0.837	0.748		485	836.558	7.34374	0.52709		485	--	57.1988	5.64254
296	0.263	0.817	0.73		486.06	843.476	7.23113	0.85566		486.06	--	57.4828	5.92702
297	0.256	0.798	0.713		486.96	843.599	5.86216	0.31333		486.96	--	57.1047	5.73225
298	0.249	0.781	0.697		488.03	835.584	6.51665	0.35564		488.03	--	55.9824	6.12129
299	0.24	0.765	0.683		488.93	831.619	6.65602	0.77184		488.93	--	54.322	5.79545
300	0.231	0.747	0.669		490	825.116	6.18568	0.25833		490	--	53.6644	6.46976
301	0.219	0.729	0.652		491.06	821.577	5.68769	0.45547		491.06	--	52.7119	5.82883
302	0.206	0.713	0.639		491.96	820.164	5.6598	0.8722		491.96	--	51.1688	6.05151
303	0.192	0.698	0.627		493.03	809.811	5.28728	0.56815		493.03	--	49.7366	5.85268
304	0.178	0.682	0.616		493.93	791.281	5.67734	1.12269		493.93	--	51.2111	5.78864
305	0.164	0.666	0.606		495	786.745	5.90048	0.83169		495	--	49.1129	6.44679
306	0.15	0.649	0.596		496.06	775.538	5.3933	0.32584		496.06	--	47.7743	6.10593
307	0.136	0.628	0.586		496.96	766.692	5.309	0.50444		496.96	--	46.7972	5.54563
308	0.125	0.607	0.575		498.03	759.59	4.94789	0.40887		498.03	--	46.9568	6.80535
309	0.117	0.588	0.565		498.93	746.395	5.13414	0.83082		498.93	--	46.3618	6.93985
310	0.11	0.567	0.555		500	725.786	4.63566	0.56593		500	--	43.4166	6.93802
311	0.106	0.546	0.543		501.04	720.428	4.67513	0.63432		501.04	--	43.2892	6.7182
312	0.103	0.527	0.531		501.94	710.556	5.11681	0.70145		501.94	--	42.957	6.9214
313	0.102	0.51	0.519		502.98	694.498	4.59426	0.90105		502.98	--	42.0045	7.46727
314	0.102	0.493	0.506		504.02	684.488	4.16271	0.69746		504.02	--	41.8288	8.06798
315	0.103	0.48	0.494		505.07	673.458	4.90196	0.46033		505.07	--	39.4793	7.50417
316	0.105	0.47	0.483		505.97	653.524	5.01799	1.40187		505.97	--	40.2268	8.68307
317	0.107	0.462	0.472		507.01	649.796	4.45955	1.05682		507.01	--	40.512	7.71493
318	0.11	0.457	0.462		508.05	635.323	3.6994	0.40921		508.05	--	38.3594	8.80324
319	0.114	0.453	0.454		508.95	620.013	3.8284	0.76781		508.95	--	38.2427	9.6499
320	0.117	0.451	0.446		510	611.24	4.26008	1.06073		510	--	38.2396	9.61896
321	0.122	0.452	0.441		511.04	586.99	4.11973	1.03391		511.04	--	38.4967	10.629
322	0.126	0.454	0.438		511.94	572.828	4.67168	1.05169		511.94	--	39.6253	11.0768
323	0.131	0.457	0.435		512.98	567.407	3.76279	1.47335		512.98	--	37.7341	12.4418
324	0.135	0.462	0.433		514.02	546.876	3.84676	1.27649		514.02	--	39.3384	13.6836
325	0.141	0.468	0.434		515.07	533.318	3.98855	1.20968		515.07	--	38.6292	14.6095
326	0.147	0.475	0.435		515.97	525.469	4.27133	1.46543		515.97	--	39.4918	17.1399
327	0.152	0.483	0.437		517.01	501.215	4.59156	2.29525		517.01	--	42.5583	18.0236
328	0.159	0.492	0.441		518.05	494.212	4.42571	1.78853		518.05	--	44.1332	20.4226
329	0.165	0.502	0.445		518.95	480.681	4.81121	1.81922		518.95	--	44.7501	21.9712
330	0.171	0.512	0.45		520	464.809	5.21498	2.28857		520	--	46.9405	24.3339
331	0.177	0.522	0.454		521.04	455.633	5.36899	2.68901		521.04	--	48.3601	28.3391
332	0.185	0.534	0.46		521.94	441.138	5.99421	3.65297		521.94	--	52.5679	32.7435
333	0.191	0.545	0.466		522.98	431.318	6.15899	3.452		522.98	--	55.1384	36.1413
334	0.198	0.556	0.471		524.02	423.23	6.45161	3.39524		524.02	--	59.5981	39.4787
335	0.205	0.567	0.476		525.07	404.821	6.30517	4.49596		525.07	--	62.3989	43.6242
336	0.212	0.576	0.479		525.97	393.15	6.99301	3.86737		525.97	--	67.7966	48.4293
337	0.219	0.585	0.482		527.01	384.553	7.25399	5.02487		527.01	--	74.8642	54.493
338	0.226	0.592	0.482		528.05	370.222	8.81606	5.92331		528.05	--	79.4899	61.3703
339	0.233	0.599	0.483		528.95	360.234	9.20556	6.65268		528.95	--	85.4473	67.5524
340	0.239	0.604	0.482		530	351.364	10.5682	7.85053		530	--	93.628	74.9773
341	0.245	0.608	0.48		531.04	340.76	10.7516	7.99918		531.04	--	100.831	82.1015
342	0.252	0.611	0.478		531.94	333.816	11.1817	9.4647		531.94	--	107.548	89.1869
343	0.258	0.613	0.475		532.98	321.606	12.098	9.74161		532.98	--	118.641	98.2303
344	0.263	0.614	0.471		534.02	309.08	12.6741	9.58333		534.02	--	128.724	105.868
345	0.269	0.615	0.468		535.07	297.957	16.135	10.9879		535.07	--	137.637	114.545
346	0.274	0.616	0.464		535.97	291.582	16.0411	12.4691		535.97	--	147.658	124.229
347	0.279	0.616	0.459		537.01	278.997	18.3429	13.3831		537.01	--	160.151	133.757
348	0.284	0.615	0.455		538.05	268.096	17.9044	13.7168		538.05	--	173.762	140.612
349	0.289	0.614	0.449		538.95	263.366	19.244	14.9155		538.95	--	183.896	150.225
350	0.294	0.612	0.444		540	254.812	20.8761	15.7437		540	--	196.953	159.346
351	0.298	0.61	0.438		541.04	246.885	21.8113	16.0922		541.04	--	214.215	168.71
352	0.303	0.607	0.431		541.94	236.303	24.6408	18.2392		541.94	--	224.887	177.627
353	0.307	0.603	0.422		542.98	225.275	24.9747	18.1098		542.98	--	233.748	183.619
354	0.311	0.597	0.412		544.02	219.842	26.5431	17.6886		544.02	--	249.28	194.089
355	0.315	0.592	0.401		545.07	208.401	28.611	20.4349		545.07	--	264.003	202.486
356	0.318	0.584	0.389		545.97	204.937	29.75	20.5336		545.97	--	281.814	207.532
357	0.322	0.577	0.376		547.01	198.078	31.9992	21.4118		547.01	--	291.042	219.844
358	0.324	0.568	0.362		548.05	187.623	32.3358	21.8535		548.05	--	300.927	219.959
359	0.326	0.559	0.348		548.95	182.497	33.9054	23.4866		548.95	--	314.218	229.023
360	0.327	0.549	0.333		550	177.767	33.7673	22.092		550	--	330.516	234.488
361	0.328	0.538	0.318		551.04	170.073	37.4644	24.0333		551.04	--	342.648	240.52
362	0.329	0.529	0.305		551.94	164.997	37.9098	24.5683		551.94	--	350.07	242.759
363	0.329	0.519	0.292		552.98	156.593	37.6182	24.9178		552.98	--	370.625	247.041
364	0.329	0.51	0.28		554.02	150.784	40.9558	25.7558		554.02	--	380.522	251.685
365	0.328	0.501	0.269		555.07	145.842	43.7364	25.1024		555.07	--	390.96	258.628
366	0.327	0.493	0.258		555.97	142.857	43.1066	24.9503		555.97	--	401.709	255.201
367	0.327	0.485	0.248		557.01	139.892	43.7937	26.5349		557.01	--	406.264	260.468
368	0.327	0.478	0.24		558.05	132.22	45.1684	26.0758		558.05	--	412.033	263.998
369	0.326	0.472	0.231		558.95	127.205	45.9728	27.3322		558.95	--	424.426	264.727
370	0.326	0.465	0.224		560	121.192	46.5593	26.6638		560	--	431.036	264.087
371	0.325	0.46	0.217		561.02	117.975	46.9476	26.711		561.02	--	437.934	265.312
372	0.325	0.454	0.21		562.05	111.901	47.7945	26.5154		562.05	--	440.292	266.856
373	0.326	0.45	0.204		562.94	107.59	47.3139	25.6741		562.94	--	442.661	268.629
374	0.327	0.446	0.197		563.97	106.493	50.1087	27.0242		563.97	--	446.176	264.594
375	0.328	0.442	0.192		565	98.3192	49.3748	26.2443		565	--	453.236	264.157
376	0.329	0.439	0.186		566.02	95.251	49.817	26.602		566.02	--	458.43	265.406
377	0.33	0.435	0.181		567.05	93.0233	50.627	25.4576		567.05	--	459.106	259.988
378	0.331	0.432	0.176		567.94	88.9156	49.6994	26.601		567.94	--	466.01	261.04
379	0.333	0.429	0.17		568.97	85.2801	50.4311	25.72		568.97	--	460.444	259.954
380	0.334	0.426	0.165		570	81.0144	49.5669	25.3818		570	--	463.798	259.855
381	0.335	0.423	0.159		571.02	79.3388	49.928	25.2715		571.02	--	457.217	259.583
382	0.336	0.42	0.154		572.05	74.2797	48.8095	24.2603		572.05	--	460.636	254.038
383	0.337	0.417	0.149		572.94	73.4892	48.7792	26.5414		572.94	--	456.875	256.7
384	0.338	0.414	0.144		573.97	70.0564	48.4849	24.9882		573.97	--	454.253	252.541
385	0.339	0.411	0.139		575	68.6182	48.9251	25.0772		575	--	457.907	250.107
386	0.34	0.408	0.135		576.02	66.4437	48.9926	24.2059		576.02	--	449.916	249.616
387	0.34	0.405	0.13		577.05	63.4226	48.2929	24.123		577.05	--	448.408	246.282
388	0.339	0.402	0.127		577.94	59.4765	48.018	23.9955		577.94	--	445.484	238.688
389	0.339	0.399	0.123		578.97	57.6515	47.6546	24.2988		578.97	--	439.706	240.117
390	0.338	0.396	0.12		580	53.7199	47.9299	24.5603		580	--	438.261	237.042
391	0.336	0.392	0.118		581.04	54.0893	47.2437	22.9257		581.04	--	438.437	242.189
392	0.335	0.389	0.115		581.94	51.6338	46.3787	24.424		581.94	--	439.856	239.186
393	0.333	0.386	0.114		582.98	50.3401	46.3157	25.0544		582.98	--	431.033	235.231
394	0.33	0.382	0.112		584.02	48.3144	46.3937	23.3625		584.02	--	426.435	231.506
395	0.327	0.378	0.11		585.07	46.7089	45.3976	21.7631		585.07	--	428.887	230.377
396	0.323	0.375	0.109		585.97	45.9649	44.7856	22.1939		585.97	--	417.623	231.553
397	0.319	0.37	0.107		587.01	41.0871	45.2838	21.8454		587.01	--	415.757	231.12
398	0.315	0.366	0.106		588.05	39.7409	44.4904	22.402		588.05	--	409.541	227.562
399	0.309	0.361	0.104		588.95	37.2315	44.1176	22.6976		588.95	--	413.939	221.14
400	0.304	0.355	0.103		590	37.6924	44.5448	22.8067		590	--	400.819	223.605
401	0.297	0.349	0.102		591.01	35.1304	44.5697	22.1701		591.01	--	402.198	220.595
402	0.29	0.343	0.1		592.02	34.2292	42.6887	22.3604		592.02	--	396.993	219.668
403	0.283	0.337	0.099		593.04	33.328	41.7937	22.6038		593.04	--	394.834	212.598
404	0.275	0.33	0.098		594.05	30.3146	41.7335	21.8932		594.05	--	391.577	214.501
405	0.266	0.323	0.097		595.07	29.8648	41.0179	20.4582		595.07	--	387.247	212.101
406	0.257	0.315	0.096		595.94	29.4763	41.7429	20.9869		595.94	--	381.843	210.496
407	0.248	0.307	0.095		596.95	29.4629	41.4405	20.7291		596.95	--	378.902	209.686
408	0.238	0.299	0.094		597.97	27.675	39.4786	20.1757		597.97	--	378.06	205.337
409	0.228	0.29	0.093		598.98	26.1146	38.6193	20.386		598.98	--	368.354	202.576
410	0.218	0.282	0.092		600	24.3851	40.0754	20.7973		600	--	365.003	203.469
411	0.208	0.274	0.092		601.02	23.2311	39.3436	18.7223		601.02	--	357.875	198.403
412	0.198	0.265	0.092		602.05	22.8789	36.7747	19.1657		602.05	--	353.56	196.637
413	0.187	0.257	0.092		602.94	22.263	38.057	19.135		602.94	--	351.418	195.452
414	0.178	0.249	0.092		603.97	21.4414	36.4244	18.1866		603.97	--	349.09	189.685
415	0.167	0.24	0.091		605	19.5558	35.4456	18.356		605	--	341.594	187.764
416	0.157	0.232	0.092		606.02	19.1478	36.2061	18.7487		606.02	--	337.768	182.803
417	0.148	0.224	0.092		607.05	18.6411	35.639	17.825		607.05	--	330.691	180.764
418	0.138	0.216	0.092		607.94	18.486	35.6371	17.7311		607.94	--	326.389	181.044
419	0.129	0.208	0.092		608.97	17.2404	33.9372	17.9208		608.97	--	321.344	175.002
420	0.12	0.2	0.093		610	18.6911	33.0321	17.5702		610	--	315.477	173.666
421	0.112	0.193	0.093		611.02	16.3162	33.1848	16.318		611.02	--	314.445	171.853
422	0.104	0.186	0.094		612.05	15.3195	31.2769	15.3862		612.05	--	301.509	165.557
423	0.096	0.18	0.094		612.94	14.1741	31.7356	15.9768		612.94	--	302.541	166.61
424	0.089	0.173	0.095		613.97	13.7349	33.1427	15.2688		613.97	--	295.663	161.18
425	0.082	0.167	0.095		615	12.9748	32.0749	16.3639		615	--	284.677	159.737
426	0.076	0.161	0.096		616.02	13.2135	30.4584	14.7943		616.02	--	282.439	155.463
427	0.07	0.155	0.096		617.05	11.8521	29.6843	14.2522		617.05	--	278.715	152.272
428	0.064	0.149	0.097		617.94	12.2967	28.9911	14.3047		617.94	--	274.702	147.212
429	0.059	0.145	0.097		618.97	11.1448	28.2848	14.0716		618.97	--	263.68	144.262
430	0.054	0.14	0.098		620	11.3352	27.7212	14.4418		620	--	260.071	142.055
431	0.049	0.135	0.099		621.01	10.6999	26.7872	13.5845		621.01	--	255.041	140.166
432	0.045	0.131	0.099		622.02	10.0366	27.3006	13.5519		622.02	--	249.264	135.949
433	0.041	0.127	0.099		623.04	10.4276	26.7341	13.4923		623.04	--	242.058	133.11
434	0.037	0.123	0.1		624.05	9.48213	24.7382	12.571		624.05	--	239.619	130.392
435	0.034	0.12	0.1		625.07	9.61947	25.3292	12.9585		625.07	--	233.144	122.185
436	0.032	0.117	0.1		625.94	8.44785	24.3528	12.1871		625.94	--	223.728	123.256
437	0.029	0.114	0.1		626.95	8.4507	24.0844	11.3671		626.95	--	219.751	119.359
438	0.027	0.111	0.101		627.97	8.33846	22.6492	12.1038		627.97	--	215.64	118.052
439	0.025	0.109	0.1		628.98	7.42358	22.0812	10.8315		628.98	--	207.466	115.19
440	0.023	0.106	0.1		630	7.46475	20.792	10.8775		630	--	205.483	111.106
441	0.021	0.104	0.1		631.01	7.21638	21.2672	11.5142		631.01	--	200.087	109.017
442	0.019	0.102	0.099		632.02	7.56208	22.1732	10.7195		632.02	--	191.837	107.61
443	0.018	0.1	0.099		633.04	6.82403	19.7703	9.96176		633.04	--	188.077	104.734
444	0.017	0.098	0.098		634.05	5.95528	18.7313	10.075		634.05	--	183.787	100.37
445	0.016	0.096	0.097		635.07	5.52761	18.4215	10.223		635.07	--	182.68	98.4403
446	0.015	0.094	0.097		635.94	6.32226	19.2121	8.8597		635.94	--	175.971	97.7891
447	0.014	0.092	0.095		636.95	5.25879	17.3506	8.77954		636.95	--	168.938	93.8889
448	0.013	0.09	0.094		637.97	5.869	17.2021	8.48411		637.97	--	165.367	91.9868
449	0.013	0.088	0.093		638.98	4.73988	18.1286	8.86918		638.98	--	159.565	88.9625
450	0.012	0.086	0.092		640	4.94822	17.2942	9.09091		640	--	154.808	86.946
451	0.012	0.085	0.091		641.01	4.89749	15.6134	8.69745		641.01	--	151.278	84.3033
452	0.011	0.083	0.089		642.02	4.08743	15.314	8.46459		642.02	--	146.37	83.0488
453	0.011	0.081	0.087		643.04	4.39353	15.4815	8.00694		643.04	--	141.233	81.749
454	0.01	0.079	0.086		644.05	4.88428	14.0642	8.21831		644.05	--	139.467	77.6998
455	0.01	0.078	0.085		645.07	4.07912	13.1184	7.35678		645.07	--	133.96	76.2883
456	0.01	0.076	0.083		645.94	4.17112	13.9946	7.16163		645.94	--	131.879	76.0086
457	0.009	0.074	0.082		646.95	4.17776	13.676	7.43862		646.95	--	126.207	72.1079
458	0.009	0.072	0.08		647.97	3.96867	12.6041	6.88869		647.97	--	123.178	69.3688
459	0.009	0.071	0.079		648.98	3.87151	13.3143	6.69608		648.98	--	116.959	67.5859
460	0.009	0.069	0.077		650	3.17751	11.8166	6.43203		650	--	117.535	67.4067
461	0.008	0.068	0.076		651.01	2.59255	11.2424	6.31372		651.01	--	113.622	68.4886
462	0.008	0.066	0.074		652.02	3.18169	12.2206	5.77509		652.02	--	109.382	62.6819
463	0.008	0.065	0.073		653.04	3.16066	10.9772	6.20098		653.04	--	107.936	62.9186
464	0.008	0.063	0.071		654.05	3.61673	11.2518	5.75362		654.05	--	105.318	60.1932
465	0.008	0.062	0.07		655.07	2.09743	9.92395	5.89848		655.07	--	102.873	59.2353
466	0.008	0.06	0.068		655.94	2.87219	10.2734	5.80461		655.94	--	97.1184	59.4329
467	0.007	0.059	0.067		656.95	2.27778	9.59851	5.49679		656.95	--	95.8834	55.5857
468	0.007	0.058	0.066		657.97	1.88304	9.9196	5.98954		657.97	--	92.9617	56.3198
469	0.007	0.056	0.065		658.98	2.81137	9.09753	5.5977		658.98	--	91.2524	53.5305
470	0.007	0.055	0.063		660	2.53931	9.85019	5.05867		660	--	87.5181	52.6341
471	0.007	0.054	0.062		661.01	2.66581	8.91607	4.90687		661.01	--	84.6169	49.6739
472	0.007	0.052	0.061		662.02	2.13264	8.78845	4.40123		662.02	--	81.391	48.4793
473	0.007	0.051	0.059		663.04	2.1015	8.83194	4.85774		663.04	--	77.4897	48.3887
474	0.007	0.05	0.058		664.05	1.76414	7.79696	4.88334		664.05	--	76.9681	46.7599
475	0.006	0.049	0.057		665.07	1.65034	8.05127	4.48384		665.07	--	75.1669	45.6741
476	0.006	0.047	0.055		665.94	1.65245	8.0991	4.58112		665.94	--	72.3716	44.7761
477	0.006	0.046	0.054		666.95	2.36839	7.35678	4.23226		666.95	--	72.7632	44.2309
478	0.006	0.045	0.053		667.97	2.07105	7.21788	4.24541		667.97	--	70.085	42.4671
479	0.006	0.044	0.051		668.98	1.70131	7.30524	4.23998		668.98	--	66.9379	41.5334
480	0.006	0.043	0.05		670	1.59566	7.14027	4.15645		670	--	65.9166	40.7019
481	0.006	0.042	0.049		671	1.62752	6.72365	4.08207		671	--	62.3214	40.1529
482	0.006	0.041	0.048		672	1.63029	5.80414	3.89957		672	--	60.4923	38.4054
483	0.006	0.04	0.047		673	1.23008	6.21592	3.32033		673	--	57.0711	36.3267
484	0.006	0.039	0.045		674	1.51912	6.35194	3.05303		674	--	56.7133	35.3033
485	0.006	0.038	0.044		675	1.49581	5.96923	3.45945		675	--	54.8976	34.5535
486	0.005	0.037	0.043		676	1.72962	5.47674	3.78297		676	--	53.2224	34.2418
487	0.006	0.036	0.042		677	1.01135	5.84607	2.54534		677	--	52.2192	33.1046
488	0.005	0.035	0.041		678	1.26137	4.86039	3.04422		678	--	49.5724	32.159
489	0.005	0.034	0.04		679	1.23463	5.00553	2.82593		679	--	47.7837	30.5666
490	0.005	0.033	0.039		680	0.87887	6.15401	3.08905		680	--	47.7615	29.7049
491	0.005	0.032	0.038		681	1.31718	4.41604	3.00284		681	--	45.4149	28.956
492	0.005	0.031	0.037		682	1.07533	4.90947	3.15012		682	--	43.9967	28.7389
493	0.005	0.031	0.036		683	1.33184	4.16755	3.27781		683	--	42.9369	26.9935
494	0.005	0.03	0.035		684	0.99947	4.03776	2.88154		684	--	40.0129	27.1833
495	0.005	0.029	0.034		685	1.11276	3.94688	2.5776		685	--	40.223	26.8528
496	0.005	0.028	0.033		686	1.19591	4.73042	2.36176		686	--	39.1868	25.444
497	0.005	0.027	0.031		687	1.05988	3.73932	2.92276		687	--	36.7435	25.0024
498	0.004	0.026	0.03		688	0.6956	4.43993	2.30187		688	--	34.3558	23.7619
499	0.005	0.025	0.029		689	0.83273	3.72936	2.34703		689	--	35.1653	24.4146
500	0.004	0.025	0.028		690	0.64763	3.47203	2.31117		690	--	34.8332	24.2106
501	0.004	0.024	0.027		691	0.63258	4.199	1.94542		691	--	33.4278	23.544
502	0.004	0.023	0.026		692	0.803	3.84778	2.34229		692	--	33.4752	22.0428
503	0.004	0.022	0.025		693	0.79131	2.71725	2.81675		693	--	32.3759	21.4414
504	0.004	0.021	0.024		694	0.71469	3.42899	1.75506		694	--	32.0185	19.9904
505	0.004	0.02	0.023		695	1.0523	3.16521	1.87879		695	--	28.5341	21.7624
506	0.004	0.02	0.023		696	1.3412	3.43784	1.84269		696	--	29.4594	20.8812
507	0.004	0.019	0.022		697	0.47266	3.1408	1.9802		697	--	30.0557	20.5644
508	0.004	0.018	0.021		698	0.6491	3.36431	1.79046		698	--	28.0917	20.394
509	0.004	0.018	0.02		699	0.74599	2.81426	2.45358		699	--	27.8319	19.5259
510	0.004	0.017	0.02		700	0.87728	2.58933	1.77325		700	--	27.1958	17.9685
511	0.004	0.017	0.019		511	0.004	0.017	0.019		511	0.004	0.017	0.019
512	0.004	0.016	0.018		512	0.004	0.016	0.018		512	0.004	0.016	0.018
513	0.004	0.016	0.018		513	0.004	0.016	0.018		513	0.004	0.016	0.018
514	0.004	0.015	0.017		514	0.004	0.015	0.017		514	0.004	0.015	0.017
515	0.004	0.015	0.017		515	0.004	0.015	0.017		515	0.004	0.015	0.017
516	0.003	0.014	0.016		516	0.003	0.014	0.016		516	0.003	0.014	0.016
517	0.003	0.014	0.016		517	0.003	0.014	0.016		517	0.003	0.014	0.016
518	0.003	0.014	0.016		518	0.003	0.014	0.016		518	0.003	0.014	0.016
519	0.003	0.013	0.015		519	0.003	0.013	0.015		519	0.003	0.013	0.015
520	0.003	0.013	0.015		520	0.003	0.013	0.015		520	0.003	0.013	0.015
521	0.003	0.013	0.014		521	0.003	0.013	0.014		521	0.003	0.013	0.014
522	0.003	0.012	0.014		522	0.003	0.012	0.014		522	0.003	0.012	0.014
523	0.003	0.012	0.014		523	0.003	0.012	0.014		523	0.003	0.012	0.014
524	0.003	0.012	0.013		524	0.003	0.012	0.013		524	0.003	0.012	0.013
525	0.003	0.011	0.013		525	0.003	0.011	0.013		525	0.003	0.011	0.013
526	0.003	0.011	0.013		526	0.003	0.011	0.013		526	0.003	0.011	0.013
527	0.003	0.011	0.012		527	0.003	0.011	0.012		527	0.003	0.011	0.012
528	0.003	0.011	0.012		528	0.003	0.011	0.012		528	0.003	0.011	0.012
529	0.003	0.01	0.012		529	0.003	0.01	0.012		529	0.003	0.01	0.012
530	0.003	0.01	0.012		530	0.003	0.01	0.012		530	0.003	0.01	0.012
531	0.003	0.009	0.011		531	0.003	0.009	0.011		531	0.003	0.009	0.011
532	0.003	0.009	0.011		532	0.003	0.009	0.011		532	0.003	0.009	0.011
533	0.003	0.009	0.01		533	0.003	0.009	0.01		533	0.003	0.009	0.01
534	0.003	0.009	0.01		534	0.003	0.009	0.01		534	0.003	0.009	0.01
535	0.003	0.009	0.01		535	0.003	0.009	0.01		535	0.003	0.009	0.01
536	0.002	0.008	0.009		536	0.002	0.008	0.009		536	0.002	0.008	0.009
537	0.003	0.008	0.009		537	0.003	0.008	0.009		537	0.003	0.008	0.009
538	0.003	0.008	0.009		538	0.003	0.008	0.009		538	0.003	0.008	0.009
539	0.002	0.007	0.008		539	0.002	0.007	0.008		539	0.002	0.007	0.008
540	0.002	0.007	0.008		540	0.002	0.007	0.008		540	0.002	0.007	0.008
541	0.002	0.007	0.008		541	0.002	0.007	0.008		541	0.002	0.007	0.008
542	0.002	0.006	0.007		542	0.002	0.006	0.007		542	0.002	0.006	0.007
543	0.002	0.006	0.007		543	0.002	0.006	0.007		543	0.002	0.006	0.007
544	0.002	0.006	0.006		544	0.002	0.006	0.006		544	0.002	0.006	0.006
545	0.002	0.005	0.006		545	0.002	0.005	0.006		545	0.002	0.005	0.006
546	0.002	0.005	0.006		546	0.002	0.005	0.006		546	0.002	0.005	0.006
547	0.002	0.005	0.006		547	0.002	0.005	0.006		547	0.002	0.005	0.006
548	0.002	0.005	0.005		548	0.002	0.005	0.005		548	0.002	0.005	0.005
549	0.002	0.004	0.005		549	0.002	0.004	0.005		549	0.002	0.004	0.005
550	0.002	0.004	0.005		550	0.002	0.004	0.005		550	0.002	0.004	0.005
551	0.002	0.004	0.005		551	0.002	0.004	0.005		551	0.002	0.004	0.005
552	0.002	0.004	0.005		552	0.002	0.004	0.005		552	0.002	0.004	0.005
553	0.002	0.004	0.004		553	0.002	0.004	0.004		553	0.002	0.004	0.004
554	0.002	0.004	0.004		554	0.002	0.004	0.004		554	0.002	0.004	0.004
555	0.002	0.003	0.004		555	0.002	0.003	0.004		555	0.002	0.003	0.004
556	0.002	0.003	0.004		556	0.002	0.003	0.004		556	0.002	0.003	0.004
557	0.002	0.003	0.003		557	0.002	0.003	0.003		557	0.002	0.003	0.003
558	0.002	0.003	0.003		558	0.002	0.003	0.003		558	0.002	0.003	0.003
559	0.002	0.003	0.003		559	0.002	0.003	0.003		559	0.002	0.003	0.003
560	0.002	0.003	0.003		560	0.002	0.003	0.003		560	0.002	0.003	0.003
561	0.002	0.003	0.003		561	0.002	0.003	0.003		561	0.002	0.003	0.003
562	0.002	0.003	0.003		562	0.002	0.003	0.003		562	0.002	0.003	0.003
563	0.002	0.002	0.003		563	0.002	0.002	0.003		563	0.002	0.002	0.003
564	0.002	0.003	0.003		564	0.002	0.003	0.003		564	0.002	0.003	0.003
565	0.001	0.002	0.003		565	0.001	0.002	0.003		565	0.001	0.002	0.003
566	0.001	0.002	0.003		566	0.001	0.002	0.003		566	0.001	0.002	0.003
567	0.001	0.002	0.003		567	0.001	0.002	0.003		567	0.001	0.002	0.003
568	0.002	0.002	0.003		568	0.002	0.002	0.003		568	0.002	0.002	0.003
569	0.001	0.002	0.002		569	0.001	0.002	0.002		569	0.001	0.002	0.002
570	0.001	0.002	0.002		570	0.001	0.002	0.002		570	0.001	0.002	0.002
571	0.001	0.002	0.002		571	0.001	0.002	0.002		571	0.001	0.002	0.002
572	0.001	0.002	0.002		572	0.001	0.002	0.002		572	0.001	0.002	0.002
573	0.001	0.002	0.002		573	0.001	0.002	0.002		573	0.001	0.002	0.002
574	0.001	0.002	0.002		574	0.001	0.002	0.002		574	0.001	0.002	0.002
575	0.001	0.002	0.002		575	0.001	0.002	0.002		575	0.001	0.002	0.002
576	0.001	0.002	0.002		576	0.001	0.002	0.002		576	0.001	0.002	0.002
577	0.001	0.002	0.002		577	0.001	0.002	0.002		577	0.001	0.002	0.002
578	0.001	0.002	0.002		578	0.001	0.002	0.002		578	0.001	0.002	0.002
579	0.001	0.002	0.002		579	0.001	0.002	0.002		579	0.001	0.002	0.002
580	0.001	0.002	0.002		580	0.001	0.002	0.002		580	0.001	0.002	0.002
581	0.001	0.001	0.002		581	0.001	0.001	0.002		581	0.001	0.001	0.002
582	0.001	0.002	0.002		582	0.001	0.002	0.002		582	0.001	0.002	0.002
583	0.001	0.001	0.002		583	0.001	0.001	0.002		583	0.001	0.001	0.002
584	0.001	0.001	0.002		584	0.001	0.001	0.002		584	0.001	0.001	0.002
585	0.001	0.001	0.002		585	0.001	0.001	0.002		585	0.001	0.001	0.002
586	0.001	0.001	0.001		586	0.001	0.001	0.001		586	0.001	0.001	0.001
587	0.001	0.001	0.001		587	0.001	0.001	0.001		587	0.001	0.001	0.001
588	0.001	0.001	0.001		588	0.001	0.001	0.001		588	0.001	0.001	0.001
589	0.001	0.001	0.001		589	0.001	0.001	0.001		589	0.001	0.001	0.001
590	0.001	0.001	0.001		590	0.001	0.001	0.001		590	0.001	0.001	0.001
591	0.001	0.001	0.001		591	0.001	0.001	0.001		591	0.001	0.001	0.001
592	0.001	0.001	0.001		592	0.001	0.001	0.001		592	0.001	0.001	0.001
593	0.001	0.001	0.001		593	0.001	0.001	0.001		593	0.001	0.001	0.001
594	0.001	0.001	0.001		594	0.001	0.001	0.001		594	0.001	0.001	0.001
595	0.001	0.001	0.001		595	0.001	0.001	0.001		595	0.001	0.001	0.001
596	0.001	0.001	0.001		596	0.001	0.001	0.001		596	0.001	0.001	0.001
597	0.001	0.001	0.001		597	0.001	0.001	0.001		597	0.001	0.001	0.001
598	0.001	0.001	0.001		598	0.001	0.001	0.001		598	0.001	0.001	0.001
599	0	0.001	0.001		599	0	0.001	0.001		599	0	0.001	0.001
600	0.001	0.001	0.001		600	0.001	0.001	0.001		600	0.001	0.001	0.001

## Sheet: Figure 1E-F
Figure 1E (ABDA assay)											Figure 1F (DHR123 assay)
	[Ru(bpy)3]2+		Compound 4		Ir-OC		Ir-OA
Irradiation time (min)	Normalized avarage Abs of ABDA	Standard deviation	Normalized avarage Abs of ABDA	Standard deviation	Normalized avarage Abs of ABDA	Standard deviation	Normalized avarage Abs of ABDA	Standard deviation			Control (DHR123 only)					Compound 4					Ir-OC					Ir-OA
0	1	0	1	0	1	0	1	0			Wavelength (nm)	5 min	3 min	1 min		Wavelength (nm)	5 min	3 min	1 min		Wavelength (nm)	5 min	3 min	1 min		Wavelength (nm)	5 min	3 min	1 min
2	1.02759	0.05591	1.01029	0.03649	0.97365	0.02015	0.90696	0.01967			510	6943.31	6579.2	3759.31		510	130943	119870	111304		510	339611	225906	97883.7		510	418380	363120	179999
4	0.98382	0.0625	1.02316	0.02174	0.9451	0.00924	0.83847	0.01745			511	6509.03	6567.77	3656.46		511	111469	103944	93766.4		511	362314	232408	97592.2		511	454649	388354	186050
6	0.98062	0.05707	1.03151	0.03528	0.92155	0.03901	0.76527	0.03281			512	6320.46	6522.06	3627.89		512	92057.4	84549.7	75012.1		512	385160	238323	95872.2		512	494849	414594	191125
8	0.95908	0.03323	1.01755	0.01491	0.89276	0.00637	0.70959	0.05067			513	6251.89	6596.34	3525.03		513	74200.2	68795.4	56532.1		513	408725	247740	96683.7		513	530272	445394	196233
10	0.94636	0.03762	1.02797	0.02033	0.86812	0.01073	0.6894	0.04278			514	6314.74	6642.06	3502.17		514	59023.1	54246.9	42697.8		514	436114	257288	97575.1		514	570312	466577	204833
14	0.94149	0.00919	1.02959	0.00546	0.87662	0.01979	0.63959	0.04905			515	6154.74	6996.34	3513.6		515	47200.2	43966.9	31686.4		515	462828	267671	99900.8		515	611489	494171	213525
						** Normalization: Abs(t=0) = 1					516	6320.46	7310.63	3759.31		516	39731.7	36778.3	23252.1		516	489640	282523	102764		516	648432	522520	224090
Trial 1											517	6709.03	7550.63	3976.46		517	35114.5	32361.1	18315		517	517148	295140	107415		517	686037	548994	234965
Irradiation time (min)	[Ru(bpy)3]2+	Compound 4	Ir-OC	Ir-OA							518	6817.6	7927.77	3942.17		518	32491.7	30898.3	15532.1		518	545662	311568	111227		518	720060	579742	245347
0	1	1	1	1							519	7223.31	8527.77	4027.89		519	32588.8	29818.3	14292.1		519	569588	324597	116004		519	757854	607634	256256
2	0.964842	0.963696	0.958222	0.883386							520	7006.17	8584.91	4439.31		520	32720.2	30281.1	13697.8		520	592057	335986	121644		520	793009	631211	268342
4	0.953496	0.992432	0.934263	0.845791							521	7663.31	9053.49	4336.46		521	33114.5	31332.6	14457.8		521	612748	348311	125461		521	817980	655582	276427
6	0.929598	0.983	0.872355	0.768206							522	8046.17	9333.49	4582.17		522	34240.2	31538.3	14377.8		522	630691	359883	128232		522	836597	672971	284559
8	0.942855	1.0004	0.883903	0.751561							523	8074.74	9567.77	4610.74		523	34954.5	32572.6	14675		523	645137	367323	132009		523	856837	687200	292993
10	0.92269	0.999226	0.853129	0.706259							524	8137.6	9750.63	4827.89		524	36268.8	33098.3	15183.5		524	655057	374020	135284		524	879957	700308	295525
14	0.928683	1.02943	0.856826	0.688646							525	8183.31	9802.06	4947.89		525	35840.2	33401.1	15297.8		525	665188	378408	136352		525	890723	707131	302485
											526	8577.6	9956.34	4856.46		526	35988.8	33326.9	15069.3		526	672040	382094	137775		526	894729	718480	304645
Trial 2											527	8309.03	10104.9	4827.89		527	35891.7	33972.6	15515		527	675857	386437	138638		527	898952	720165	306307
Irradiation time (min)	[Ru(bpy)3]2+	Compound 4	Ir-OC	Ir-OA							528	8554.74	10144.9	4965.03		528	36668.8	33955.4	15480.7		528	677805	382483	138364		528	904077	718600	305656
0	1	1	1	1							529	8480.46	10030.6	4816.46		529	35680.2	33835.4	15240.7		529	669611	382346	137678		529	899974	717571	304936
2	1.10063	1.01438	0.960608	0.905961							530	8366.17	9944.91	4913.6		530	36217.4	33172.6	14675		530	666845	380020	136438		530	895974	715868	300702
4	1.07088	1.03905	0.944187	0.855223							531	7954.74	10407.8	4805.03		531	35177.4	33024	14852.1		531	666920	374894	134432		531	886066	704171	299633
6	1.06029	1.0457	0.924532	0.803906							532	8029.03	9773.49	4725.03		532	34520.2	32292.6	14452.1		532	654342	367311	133592		532	874163	692622	295473
8	1.00539	1.01551	0.895788	0.73892							533	7960.46	9453.49	4645.03		533	33737.4	31721.1	15000.7		533	642645	363271	130604		533	862529	686234	288570
10	0.999455	1.04256	0.873589	0.7313							534	7817.6	9579.2	4570.74		534	33097.4	31475.4	14103.5		534	627542	353694	128244		534	844563	672091	282782
14	0.949784	1.03636									535	7789.03	9396.34	4536.46		535	32525.9	30561.1	13863.5		535	613440	347351	123787		535	825980	655874	277673
											536	7354.74	9356.34	4285.03		536	31748.8	29275.4	13292.1		536	600777	337586	122164		536	809266	639611	272290
Trial 3											537	7023.31	9127.77	4330.74		537	30600.2	28955.4	12915		537	585851	327883	118844		537	784666	621925	261182
Irradiation time (min)	[Ru(bpy)3]2+	Compound 4	Ir-OC	Ir-OA							538	7051.89	8944.91	3885.03		538	29823.1	27749.7	12109.3		538	567325	318597	114072		538	766437	601851	255130
0	1	1	1	1							539	7091.89	8619.2	4096.46		539	28948.8	26749.7	11955		539	553594	310528	111032		539	745437	586588	246587
2	1.01729	1.0528	1.00211	0.93154							540	6537.6	8282.06	4107.89		540	28211.7	26155.4	11640.7		540	533268	300380	107638		540	719569	571914	240439
4	0.927091	1.03802	0.956853	0.814404							541	6143.31	7922.06	3662.17		541	27131.7	25275.4	11292.1		541	515440	291437	103552		541	689952	547205	228553
6	0.951963	1.06584	0.967765	0.723702							542	6034.74	8019.2	3662.17		542	26131.7	23744	10835		542	499000	281351	100809		542	676832	531788	221565
8	0.928996	1.03674	0.898585	0.638303							543	5754.74	7190.63	3302.17		543	24811.7	23252.6	10223.5		543	485125	268906	96575.1		543	651757	511308	213199
10	0.916924	1.04213	0.87764	0.630651							544	5634.74	7379.2	3353.6		544	24005.9	22292.6	10172.1		544	464788	259380	92809.4		544	627534	497240	205210
14	0.946008	1.02298	0.896409	0.590538							545	5446.17	7036.34	3245.03		545	23223.1	21515.4	9372.11		545	446948	249300	90135.1		545	606237	476685	197582
											546	5023.31	6693.49	2942.17		546	22560.2	20704	9343.54		546	433548	240157	86717.9		546	584414	458977	190976
											547	4857.6	6442.06	2890.74		547	21588.8	19858.3	8960.69		547	415954	231848	82889.4		547	561392	439017	183433
											548	4789.03	6127.77	2845.03		548	20577.4	19258.3	8617.83		548	400897	223088	80232.2		548	544969	426548	176107
											549	4503.31	6019.2	2633.6		549	19560.2	18526.9	8457.83		549	386400	216094	76980.8		549	526940	408862	170679
											550	4383.31	5670.63	2593.6		550	18954.5	17738.3	8023.54		550	372165	206580	73266.5		550	500666	395474	164953
											551	4354.74	5602.06	2645.03		551	17868.8	17178.3	7777.83		551	358440	197197	71455.1		551	484369	380782	157267
											552	4097.6	5430.63	2359.31		552	17623.1	16435.4	7406.4		552	345874	191311	68106.5		552	468717	367811	152239
											553	3817.6	5156.34	2290.74		553	17080.2	15846.9	7274.97		553	332714	184746	66460.8		553	451260	354497	146307
											554	3857.6	4927.77	2199.31		554	16165.9	14989.7	6863.54		554	321891	177483	63226.5		554	437454	343565	141062
											555	3651.89	4939.2	2062.17		555	15668.8	14624	6526.4		555	312097	171477	61809.4		555	424597	331605	137079
											556	3469.03	4693.49	2096.46		556	15137.4	14195.4	6326.4		556	299594	164774	58306.5		556	406546	320794	132062
											557	3331.89	4504.91	2102.17		557	14457.4	13806.9	6189.26		557	291462	160386	56883.7		557	394209	308965	126776
											558	3389.03	4442.06	2073.6		558	13863.1	13326.9	6160.69		558	280411	154746	54637.9		558	381174	300297	123725
											559	3211.89	4167.77	1907.89		559	13720.2	12709.7	5732.11		559	271925	150991	53957.9		559	370323	291354	118696
											560	3011.89	4173.49	1827.89		560	13428.8	12355.4	5509.26		560	262925	146311	52683.7		560	355083	279228	114159
											561	3137.6	3944.91	1885.03		561	13080.2	11978.3	5412.11		561	255588	140803	50695.1		561	347300	272348	111227
											562	3006.17	3893.49	1902.17		562	12485.9	11372.6	5126.4		562	246200	136140	48866.5		562	337803	263377	107250
											563	2726.17	3607.77	1627.89		563	12143.1	11155.4	5063.54		563	239331	132043	46849.4		563	326374	254480	105113
											564	2549.03	3693.49	1610.74		564	11714.5	10772.6	4806.4		564	232182	127928	45626.5		564	317192	247228	100810
											565	2691.89	3573.49	1525.03		565	10777.4	10498.3	4766.4		565	226274	124248	43815.1		565	305877	239674	97176
											566	2326.17	3373.49	1576.46		566	10914.5	10258.3	4623.54		566	218480	121128	43043.7		566	296797	230428	94884.6
											567	2371.89	3219.2	1359.31		567	10497.4	10012.6	4583.54		567	210554	116094	41500.8		567	287043	225022	90953.1
											568	2303.31	3127.77	1416.46		568	10417.4	9349.71	4360.69		568	205320	112700	40186.5		568	278997	217108	89678.9
											569	2280.46	3053.49	1410.74		569	9828.8	9144	4120.69		569	197034	108546	38586.5		569	270272	211160	86084.6
											570	2274.74	3036.34	1410.74		570	9337.37	8801.14	3897.83		570	191811	105054	37820.8		570	260546	203257	83044.6
											571	1943.31	2773.49	1302.17		571	9263.09	8395.43	3829.26		571	186211	100677	36117.9		571	250974	196645	80627.4
											572	2063.31	2859.2	1193.6		572	8971.66	7892.57	3737.83		572	177897	98471.3	34986.5		572	243803	190971	76918.9
											573	2091.89	2602.06	1130.74		573	8480.23	7864	3572.11		573	172445	95585.6	33255.1		573	234866	184337	75313.1
											574	1829.03	2767.77	1147.89		574	8188.8	7526.86	3537.83		574	166634	91848.5	32717.9		574	227197	177891	71936
											575	1823.31	2607.77	1210.74		575	7960.23	7304	3349.26		575	159937	88425.6	31826.5		575	219369	169668	68827.4
											576	1726.17	2550.63	942.171		576	7840.23	7052.57	3263.54		576	155434	85094.2	30506.5		576	212557	165217	67336
											577	1663.31	2453.49	1050.74		577	7485.94	6864	3154.97		577	148091	81174.2	29512.2		577	203374	159382	65181.7
											578	1640.46	2407.77	982.171		578	7143.09	6578.29	2749.26		578	144611	79242.7	28426.5		578	197094	153222	62638.9
											579	1623.31	2122.06	867.886		579	6657.37	6378.29	2880.69		579	138691	75911.3	26969.4		579	187906	148142	59638.9
											580	1463.31	1893.49	839.314		580	6737.37	6104	2760.69		580	134102	73282.7	26043.7		580	180992	141891	57370.3
											581	1451.89	2002.06	885.029		581	6423.09	5829.71	2714.97		581	127245	69808.5	24906.5		581	174106	136874	55358.9
											582	1389.03	1807.77	873.6		582	6188.8	5686.86	2474.97		582	123897	67459.9	24375.1		582	169140	130891	52713.1
											583	1440.46	1779.2	799.314		583	5760.23	5464	2446.4		583	117982	65105.6	23317.9		583	160677	124565	51581.7
											584	1194.74	1744.91	725.029		584	5577.37	5064	2537.83		584	113194	61757	22037.9		584	155129	120788	49330.3
											585	1171.89	1762.06	702.171		585	5377.37	4864	2229.26		585	108000	59928.5	21729.4		585	148814	115788	47096
											586	1211.89	1596.34	690.743		586	5085.94	4772.57	2160.69		586	104308	57391.3	20363.7		586	142283	111291	44827.4
											587	1097.6	1596.34	639.314		587	5040.23	4389.71	2126.4		587	99685.3	54934.2	19535.1		587	136689	105337	43153.1
											588	1046.17	1487.77	685.029		588	4725.94	4235.43	2046.4		588	96011	52134.2	18929.4		588	131837	101662	41764.6
											589	1074.74	1356.34	616.457		589	4383.09	4229.71	1754.97		589	92291	50185.6	18117.9		589	126700	97896.7	40238.9
											590	949.029	1304.91	633.6		590	4268.8	4012.57	1794.97		590	88668.1	48197	17449.4		590	120780	94628.1	37718.9
											591	954.743	1224.91	536.457		591	4148.8	3909.71	1600.69		591	84028.1	46282.7	16632.2		591	115083	89176.7	36416
											592	954.743	1179.2	513.6		592	3965.94	3669.71	1492.11		592	80462.4	43585.6	16060.8		592	109763	85788.1	34736
											593	829.029	1167.77	547.886		593	3903.09	3504	1554.97		593	77068.1	42488.5	15375.1		593	105363	81673.8	33313.1
											594	749.029	1167.77	542.171		594	3554.51	3435.43	1572.11		594	74188.1	41122.7	14586.5		594	101386	78073.8	31758.9
											595	789.029	1093.49	416.457		595	3485.94	3332.57	1566.4		595	70336.7	38779.9	14049.4		595	96825.8	74691	30147.4
											596	754.743	973.486	427.886		596	3314.51	2989.71	1394.97		596	67948.1	36871.3	13203.7		596	92483	71342.4	28838.9
											597	754.743	973.486	427.886		597	3268.8	2909.71	1360.69		597	64313.8	34677	12769.4		597	88791.5	68285.3	27610.3
											598	800.457	916.343	445.029		598	3103.09	2806.86	1297.83		598	61976.7	33648.5	12237.9		598	84511.5	65788.1	26473.1
											599	720.457	870.629	376.457		599	2743.09	2881.14	1292.11		599	58731	32322.7	11872.2		599	79831.5	62759.5	25496
											600	663.314	859.2	359.314		600	2788.8	2629.71	1217.83		600	56113.8	30865.6	11146.5		600	77905.8	59696.7	24473.1
											601	611.886	779.2	342.171		601	2720.23	2566.86	1172.11		601	53971	29522.7	10689.4		601	73597.3	57571	23204.6
											602	703.314	779.2	399.314		602	2611.66	2344	1080.69		602	51542.4	28191.3	10266.5		602	70763	54708.1	22547.4
											603	617.6	762.057	359.314		603	2503.09	2298.29	1063.54		603	49308.1	27397	9957.94		603	68237.3	52079.5	21210.3
											604	543.314	596.343	313.6		604	2394.51	2246.86	937.829		604	47285.3	25739.9	9557.94		604	65203	50239.5	20484.6
											605	554.743	722.057	365.029		605	2228.8	2132.57	954.971		605	45908.1	24871.3	9260.8		605	62265.8	48045.3	19524.6
											606	549.029	636.343	302.171		606	2280.23	2132.57	857.829		606	43513.8	24265.6	8923.66		606	59985.8	46228.1	18387.4
											607	509.029	727.771	233.6		607	1948.8	2064	892.114		607	41371	22997	8546.51		607	57157.3	44136.7	18016
											608	600.457	847.771	222.171		608	1965.94	1795.43	812.114		608	39633.8	22317	8066.51		608	54883	42582.4	17410.3
											609	571.886	693.486	210.743		609	1925.94	1664	857.829		609	38336.7	21014.2	7895.09		609	52197.3	40513.8	16467.4
											610	594.743	704.914	250.743		610	1788.8	1766.86	994.971		610	36542.4	20328.5	7620.8		610	50671.5	38753.8	15913.1
											611	560.457	664.914	250.743		611	1725.94	1589.71	737.829		611	35473.8	19128.5	7209.37		611	48620.1	37639.5	14896
											612	589.029	624.914	330.743		612	1811.66	1532.57	720.686		612	33611	18785.6	7060.8		612	46357.3	36422.4	14478.9
											613	457.6	476.343	245.029		613	1600.23	1429.71	772.114		613	32936.7	17631.3	6683.66		613	44608.7	34451	14113.1
											614	446.171	562.057	222.171		614	1503.09	1469.71	646.4		614	31171	16865.6	6420.8		614	43111.5	33051	12970.3
											615	463.314	424.914	205.029		615	1640.23	1315.43	583.543		615	30113.8	16477	5969.37		615	41151.5	31759.5	12787.4
											616	554.743	510.629	165.029		616	1308.8	1321.14	583.543		616	28891	15979.9	5717.94		616	39534.4	30302.4	12318.9
											617	549.029	413.486	210.743		617	1468.8	1258.29	543.543		617	28045.3	15139.9	5569.37		617	37774.4	29565.3	12056
											618	406.171	453.486	222.171		618	1383.09	1189.71	543.543		618	26502.4	14859.9	5243.66		618	36591.5	28611	11427.4
											619	480.457	527.771	427.886		619	1280.23	1098.29	589.257		619	25885.3	14042.7	5049.37		619	34785.8	27119.5	10976
											620	423.314	384.914	473.6		620	1183.09	1115.43	412.114		620	24799.5	13208.5	4963.66		620	33591.5	26153.8	10724.6
											621	377.6	356.343	256.457		621	1188.8	1075.43	354.971		621	23582.4	12688.5	4837.94		621	32248.7	24776.7	10336
											622	234.743	304.914	147.886		622	1103.09	961.143	446.4		622	22799.5	12505.6	4695.09		622	30957.3	24291	9450.29
											623	206.171	453.486	205.029		623	1051.66	915.429	417.829		623	21622.4	11997	4306.51		623	29620.1	23102.4	8884.57
											624	571.886	344.914	176.457		624	931.657	944	640.686		624	20919.5	11219.9	4260.8		624	28700.1	22005.3	8987.43
											625	309.029	390.629	136.457		625	1143.09	864	332.114		625	20176.7	11065.6	3997.94		625	27654.4	20902.4	8678.86
											626	440.457	339.2	193.6		626	994.514	898.286	372.114		626	19193.8	10499.9	3826.51		626	26134.4	20639.5	8284.57
											627	629.029	550.629	170.743		627	897.371	806.857	274.971		627	18285.3	10002.7	3746.51		627	25425.8	19805.3	8027.43
											628	486.171	339.2	227.886		628	794.514	801.143	354.971		628	18062.4	9711.31	3460.8		628	24071.5	19051	7701.71
											629	337.6	333.486	159.314		629	828.8	715.429	326.4		629	17285.3	9208.46	3472.23		629	23197.3	18108.1	7324.57
											630	383.314	344.914	73.6		630	851.657	732.571	423.543		630	16445.3	8985.6	3563.66		630	22534.4	17159.5	7004.57
											631	309.029	516.343	170.743		631	720.229	646.857	486.4		631	15782.4	8494.17	3066.51		631	21505.8	16651	6764.57
											632	371.886	419.2	90.7429		632	754.514	669.714	406.4		632	15285.3	8294.17	3077.94		632	20608.7	16456.7	6433.14
											633	343.314	156.343	170.743		633	651.657	606.857	269.257		633	14708.1	7717.03	2997.94		633	19483	15673.8	6084.57
											634	400.457	167.771	90.7429		634	663.086	544	234.971		634	14005.3	7631.31	2946.51		634	18711.5	14885.3	5753.14
											635	257.6	167.771	-29.2571		635	645.943	595.429	292.114		635	13262.4	7082.74	2769.37		635	18197.3	14308.1	5496
											636	166.171	196.343	5.02857		636	748.8	646.857	440.686		636	12731	6802.74	2677.94		636	17723	13553.8	5513.14
											637	200.457	144.914	199.314		637	663.086	578.286	406.4		637	12125.3	6562.74	2546.51		637	17054.4	13302.4	5324.57
											638	177.6	207.771	210.743		638	571.657	561.143	234.971		638	11879.5	6431.31	2437.94		638	16277.3	12513.8	4884.57
											639	114.743	179.2	250.743		639	474.514	515.429	269.257		639	11593.8	6168.46	2357.94		639	15311.5	12091	4678.86
											640	97.6	270.629	113.6		640	560.229	526.857	320.686		640	11119.5	6054.17	2255.09		640	14603	11679.5	4690.29
											641	51.8857	207.771	67.8857		641	560.229	395.429	154.971		641	10616.7	5694.17	1975.09		641	14163	11279.5	4553.14
											642	69.0286	122.057	107.886		642	571.657	378.286	263.543		642	10188.1	5357.03	1940.8		642	13551.5	10799.5	4067.43
											643	91.8857	133.486	216.457		643	543.086	435.429	274.971		643	9645.26	5145.6	2015.09		643	13368.7	10045.3	4016
											644	74.7429	127.771	96.4571		644	503.086	452.571	114.971		644	9216.69	4968.46	1826.51		644	12608.7	9525.26	3844.57
											645	23.3143	139.2	107.886		645	394.514	355.429	149.257		645	8908.11	4877.03	1735.09		645	12128.7	9439.54	3381.71
											646	11.8857	139.2	-23.5429		646	434.514	384	160.686		646	8296.69	4454.17	1677.94		646	11357.3	8799.54	3318.86
											647	63.3143	162.057	-29.2571		647	440.229	452.571	286.4		647	8090.97	4322.74	1575.09		647	10831.5	8279.54	3278.86
											648	40.4571	179.2	-17.8286		648	405.943	378.286	234.971		648	7656.69	4282.74	1437.94		648	10380.1	8085.26	3210.29
											649	91.8857	304.914	90.7429		649	388.8	338.286	252.114		649	7450.97	3945.6	1535.09		649	10008.7	7690.97	2941.71
											650	126.171	139.2	107.886		650	411.657	258.286	292.114		650	7199.54	3899.89	1306.51		650	9642.97	7273.83	2707.43

## Sheet: Figure 2B-C
Figure 2B					Figure 2C
Distance (μm)	MitoTrackerDeepRed	Ir-OA			Distance (μm)	Mito-EGFP	Ir-OA
0	7193	8444.4			0	1.11111	139
0.02205	7167	8349.6			0.03559	1.22222	143.556
0.0441	7385	9169.2			0.07118	11.4444	152.556
0.06615	7376	9507.6			0.10678	21.7778	138
0.0882	7375	9790.8			0.14237	50.8889	209.222
0.11025	7644	10326			0.17796	74.4444	298.333
0.1323	7655	10356			0.21355	112	378
0.15435	7689	10485.6			0.24914	169.667	506.556
0.1764	8025	10947.6			0.28473	241.333	617
0.19845	8025	10947.6			0.32033	386.667	746.444
0.2205	8133	11239.2			0.35592	447.778	773.889
0.24255	8594	11469.6			0.39151	567.333	788.444
0.2646	8821	11780.4			0.4271	610.667	764.889
0.28665	9119	12145.2			0.46269	704.667	685
0.3087	9759	12709.2			0.49828	736.333	643.222
0.33075	10135	12961.2			0.53388	764.667	601.111
0.3528	10729	12866.4			0.56947	791.222	510.889
0.37485	11025	12474			0.60506	815.556	486.778
0.3969	11274	12049.2			0.64065	876.444	440.222
0.41895	11434	11190			0.67624	925	437.222
0.441	11513	11079.6			0.71183	1010.22	393.889
0.46305	11581	11134.8			0.74743	1073.67	381.444
0.4851	11500	10845.6			0.78302	1155.33	366.556
0.50715	11580	10887.6			0.81861	1186.78	369.667
0.5292	11665	10718.4			0.8542	1196.33	353
0.55125	11538	10599.6			0.88979	1193.11	317
0.5733	11611	10285.2			0.92538	1193.11	317
0.59535	11636	9990			0.96098	1180.33	329.556
0.6174	11455	9939.6			0.99657	1165.11	338.333
0.63945	11359	10126.8			1.03216	1138.89	406.778
0.66149	11248	10267.2			1.06775	1139.78	442.444
0.68354	10950	10233.6			1.10334	1149.44	463.556
0.70559	10913	9792			1.13893	1112.56	479.222
0.72764	10941	9339.6			1.17453	1096.78	441.778
0.74969	10700	8798.4			1.21012	1028.22	445.778
0.77174	10722	8755.2			1.24571	1023.56	462.889
0.79379	10670	8896.8			1.2813	937.778	517.556
0.81584	10125	9121.2			1.31689	913.444	567.667
0.83789	9849	9364.8			1.35248	862.111	618.111
0.85994	9505	9486			1.38808	620.222	708.333
0.88199	8919	9220.8			1.42367	530.444	715.111
0.90404	8919	9220.8			1.45926	328.778	702
0.92609	8688	9088.8			1.49485	273.556	658.889
0.94814	8472	9043.2			1.53044	143.111	562.778
0.97019	8464	9462			1.56603	95	498.111
0.99224	8454	9879.6			1.60163	53.1111	440.333
1.01429	8458	10123.2			1.63722	26.1111	393.222
1.03634	8407	10216.8			1.67281	6.55556	357.778
1.05839	8141	10406.4			1.7084	1.77778	295.222
1.08044	7960	11022			1.74399	3	252
1.10249	7815	11920.8			1.77959	7.11111	148.556
1.12454	7734	13189.2			1.81518	8.77778	86.6667
1.14659	7961	14251.2			1.85077	12.3333	11.2222
1.16864	8460	15272.4			1.88636	9.55556	-1.33333
1.19069	9453	16826.4			1.92195	6.11111	6.33333
1.21274	10557	17976			1.95754	1.66667	1.44444
1.23479	11829	19230
1.25684	13513	20900.4
1.27889	13513	20900.4
1.30094	14797	21938.4
1.32299	16208	22532.4
1.34504	17019	22483.2
1.36709	17519	22015.2
1.38914	17841	21266.4
1.41119	17743	20642.4
1.43324	17483	20092.8
1.45529	17111	19480.8
1.47734	16812	19059.6
1.49939	16617	18852
1.52144	16462	18808.8
1.54349	16482	18765.6
1.56554	16516	18547.2
1.58759	16372	18012
1.60964	16247	17594.4
1.63169	16070	17383.2
1.65374	15864	17241.6
1.67579	15573	17293.2
1.69784	15175	17140.8
1.71989	14900	16872
1.74194	14639	16302
1.76399	14469	15457.2
1.78604	14270	14862
1.80809	14088	14491.2
1.83014	14018	14359.2
1.85219	13893	14328
1.87424	13811	14334
1.89629	13826	14186.4
1.91834	13780	14062.8
1.94039	13732	13802.4
1.96244	13713	13716
1.98448	13713	13716
2.00653	13642	13476
2.02858	13624	13573.2
2.05063	13600	13659.6
2.07268	13636	13738.8
2.09473	13693	13888.8
2.11678	13813	13804.8
2.13883	13953	13929.6
2.16088	13951	14478
2.18293	13999	15051.6
2.20498	13950	15549.6
2.22703	13721	15730.8
2.24908	13525	15984
2.27113	13300	16404
2.29318	13190	16705.2
2.31523	13201	16798.8
2.33728	13258	16611.6
2.35933	13439	16298.4
2.38138	13726	15872.4
2.40343	14048	15082.8
2.42548	14229	14524.8
2.44753	14241	13660.8
2.46958	13742	12093.6
2.49163	13264	11001.6
2.51368	12660	10356
2.53573	11723	10137.6
2.55778	11202	10729.2
2.57983	10799	11526
2.60188	10507	12942
2.62393	10439	13754.4
2.64598	10486	14455.2
2.66803	10713	15364.8
2.69008	11060	15864
2.71213	11060	15864
2.73418	11642	16364.4
2.75623	12365	17090.4
2.77828	13226	17772
2.80033	14091	18198
2.82238	14865	18175.2
2.84443	15456	17704.8
2.86648	15566	16786.8
2.88853	15633	16129.2
2.91058	15271	15652.8
2.93263	15062	15396
2.95468	14825	15130.8
2.97673	14466	14670
2.99878	14333	14348.4
3.02083	14244	14254.8
3.04288	14161	14632.8
3.06493	14161	14632.8
3.08698	14140	14757.6
3.10903	14104	14928
3.13108	14019	14750.4
3.15313	13879	14679.6
3.17518	13692	15211.2
3.19723	13514	15351.6
3.21928	13367	15306
3.24133	13222	15505.2
3.26338	13159	15282
3.28542	13114	15261.6
3.30747	12984	15141.6
3.32952	12921	15172.8
3.35157	12874	15387.6
3.37362	12769	15540
3.39567	12873	16383.6
3.41772	12873	16383.6
3.43977	13096	17217.6
3.46182	13493	18031.2
3.48387	14012	18542.4
3.50592	14709	18679.2
3.52797	15333	18764.4
3.55002	15749	18208.8
3.57207	16072	17761.2
3.59412	16183	16939.2
3.61617	15202	14809.2
3.63822	14624	13252.8
3.66027	13789	11670
3.68232	11694	9147.6
3.70437	10608	8001.6
3.72642	9527	7111.2
3.74847	7803	5857.2
3.77052	7098	5500.8
3.79257	7098	5500.8
3.81462	6101	4970.4
3.83667	5900	5007.6
3.85872	5899	5103.6
3.88077	5741	4752
3.90282	6019	4742.4
3.92487	6298	4764
3.94692	6300	4538.4
3.96897	6431	4674
3.99102	6432	4785.6
4.01307	6237	4704
4.03512	6099	4765.2
4.05717	5939	4855.2
4.07922	5771	4730.4
4.10127	5678	4768.8
4.12332	5628	4748.4
4.14537	5574	4497.6
4.16742	5551	4448.4
4.18947	5465	4221.6
4.21152	5441	4075.2
4.23357	5391	3948
4.25562	5258	3979.2
4.27767	5168	4238.4
4.29972	5084	4662
4.32177	5050	5010
4.34382	5096	5229.6
4.36587	5220	5289.6
4.38792	5582	5325.6
4.40997	5869	5456.4
4.43202	6154	5691.6
4.45407	6628	6079.2
4.47612	6787	6334.8
4.49817	6787	6334.8
4.52022	7026	6795.6
4.54227	7000	6740.4
4.56432	6946	6525.6
4.58636	6989	6306

## Sheet: Figure 3A
Figure 3A
	IrOA dark					IrOA light 85 J/cm2					IrOA light 170 J/cm2					IrOA light 255 J/cm2
Concentration (μM)	Trial 1	Trial 2	Trial 3	Trial 4		Trial 1	Trial 2	Trial 3	Trial 4		Trial 1	Trial 2	Trial 3	Trial 4		Trial 1	Trial 2	Trial 3	Trial 4
0	3.3938	3.4408	3.409	3.4169		3.4632	3.4419	3.4299	3.4651		3.3863	3.417	3.3703	3.2328		3.3466	3.4405	3.2787	3.2675
2	3.459	3.2893	3.3924	3.3764		3.4731	3.4509	3.4684	3.4724		3.4247	3.3767	3.398	3.3583		-	3.2855	3.1876	3.2979
4	3.3745	3.4055	3.382	3.3988		3.48	3.4824	3.4727	3.4798		3.3093	3.3729	3.3441	3.1873		3.1439	3.3198	3.306	3.3198
8	3.3999	3.3324	3.4045	3.3409		3.4753	-	3.4779	3.4215		-	3.1718	2.6286	3.1527		1.114	1.1737	1.6676	1.5596
16	3.3959	3.3837	3.3975	3.211		-	1.8398	1.697	-		0.309	0.6686	-	0.5341		0.6758	0.3131	-	-
32	3.4279	3.3877	3.4552	3.2538		0.3617	0.4756	0.5906	0.3934		0.3113	0.3397	0.3184	0.6675		0.303	0.362	0.2837	0.2804
	IrOC dark					IrOC light 85 J/cm2					IrOC light 170 J/cm2					IrOC light 255 J/cm2
Concentration (μM)	Trial 1	Trial 2	Trial 3	Trial 4		Trial 1	Trial 2	Trial 3	Trial 4		Trial 1	Trial 2	Trial 3	Trial 4		Trial 1	Trial 2	Trial 3	Trial 4
0	2.1888	2.0849	2.2264	2.0736		1.7616	1.7247	1.9779	2.2206		1.9961	1.9951	2.0714	1.9945		2.2528	2.3135	2.1867	1.9976
2	-	-	-	-		-	-	-	-		1.9561	1.9166	2.2953	1.9771		1.8815	1.9524	2.0211	2.0133
4	2.1313	2.1566	2.1972	2.3021		1.942	1.9002	2.0764	1.8972		2.3631	1.9106	2.0282	2.0363		2.3762	2.2175	2.2668	2.3736
8	2.1063	2.2014	1.7438	2.1634		2.1109	1.7584	2.005	2.0416		1.9039	2.2426	2.0941	2.1755		1.8835	1.8669	1.9561	1.8389
16	2.4181	1.9489	2.007	1.7462		1.7373	1.6899	1.5791	1.9924		1.8224	2.0962	2.0587	1.7467		1.6745	2.0716	2.0676	1.9816
32	1.7084	2.1438	1.7583	1.9361		1.5077	1.6771	1.5173	1.5962		1.4109	2.1375	2.2141	2.0588		1.7703	1.6108	1.918	1.5729

## Sheet: Figure 4A
Figure 4A Ir-OA PL decay
											Trial 1	Trial 2	Trial 3														Trial 1	Trial 2	Trial 3														Trial 1	Trial 2	Trial 3
MeOH:glycerol = 5:95 (v/v)									Averaged lifetime		2.2804 μs	2.2853 μs	2.2932 μs			MeOH:glycerol = 20:80 (v/v)									Averaged lifetime		1.9749 μs	2.055 μs	2.0138 μs			MeOH:glycerol = 40:60 (v/v)									Averaged lifetime		1.2865 μs	1.049 μs	1.1044 μs			MeOH:glycerol = 60:40 (v/v)
Trial 1					Trial 2					Trial 3						Trial 1					Trial 2					Trial 3						Trial 1					Trial 2					Trial 3						Trial 1
time (μs)	decay	model decay	residuals		time (μs)	decay	model decay	residuals		time (μs)	decay	model decay	residuals			time (μs)	decay	model decay	residuals		time (μs)	decay	model decay	residuals		time (μs)	decay	model decay	residuals			time (μs)	decay	model decay	residuals		time (μs)	decay	model decay	residuals		time (μs)	decay	model decay	residuals			time (μs)	decay
0	262	0	0		0	340	0	0		0	317	0	0			0	190	0	0		0	247	0	0		0	261	0	0			0	35	0	0		0	37	0	0		0	51	0	0			0	6
0.0005	282	0	0		0.0005	339	0	0		0.0005	286	0	0			0.0005	180	0	0		0.0005	231	0	0		0.0005	234	0	0			0.0005	49	0	0		0.0005	39	0	0		0.0005	52	0	0			0.0005	9
0.001	280	0	0		0.001	347	0	0		0.001	298	0	0			0.001	163	0	0		0.001	243	0	0		0.001	248	0	0			0.001	58	0	0		0.001	38	0	0		0.001	60	0	0			0.001	8
0.0015	278	0	0		0.0015	353	0	0		0.0015	320	0	0			0.0015	152	0	0		0.0015	229	0	0		0.0015	268	0	0			0.0015	43	0	0		0.0015	24	0	0		0.0015	50	0	0			0.0015	7
0.002	275	0	0		0.002	315	0	0		0.002	298	0	0			0.002	189	0	0		0.002	233	0	0		0.002	261	0	0			0.002	49	0	0		0.002	35	0	0		0.002	55	0	0			0.002	4
0.0026	280	0	0		0.0026	313	0	0		0.0026	340	0	0			0.0026	153	0	0		0.0026	260	0	0		0.0026	271	0	0			0.0026	56	0	0		0.0026	31	0	0		0.0026	46	0	0			0.0026	11
0.0031	343	0	0		0.0031	385	0	0		0.0031	356	0	0			0.0031	354	0	0		0.0031	283	0	0		0.0031	297	0	0			0.0031	135	0	0		0.0031	72	0	0		0.0031	174	0	0			0.0031	9
0.0036	5000	4610.44	5.509		0.0036	4334	0	0		0.0036	4716	0	0			0.0036	5000	4051.54	13.413		0.0036	4745	0	0		0.0036	4737	0	0			0.0036	5000	4397.37	8.523		0.0036	5000	0	0		0.0036	5000	3887.18	15.738			0.0036	4016
0.0041	4599	4282.59	4.666		0.0041	5000	0	0		0.0041	5000	0	0			0.0041	4000	3769.06	3.651		0.0041	5000	0	0		0.0041	5000	0	0			0.0041	4463	4087.66	5.618		0.0041	3574	2901.27	11.253		0.0041	3981	3632.07	5.53			0.0041	5000
0.0046	4057	3994.29	0.984		0.0046	4499	0	0		0.0046	4316	0	0			0.0046	3451	3517.93	-1.139		0.0046	4245	0	0		0.0046	4408	0	0			0.0046	3880	3811.29	1.103		0.0046	2917	2726.5	3.527		0.0046	3369	3402.28	-0.573			0.0046	4127
0.0051	3536	3740.78	-3.444		0.0051	3869	0	0		0.0051	4067	0	0			0.0051	3035	3294.65	-4.713		0.0051	3948	0	0		0.0051	3872	0	0			0.0051	3488	3564.66	-1.298		0.0051	2573	2569.4	0.071		0.0051	3073	3195.31	-2.206			0.0051	3643
0.0056	3332	3517.85	-3.22		0.0056	3634	0	0		0.0056	3754	3408.81	5.634			0.0056	2936	3096.14	-2.955		0.0056	3634	0	0		0.0056	3568	3217.8	5.863			0.0056	3191	3344.56	-2.718		0.0056	2330	2428.16	-2.034		0.0056	2744	3008.88	-5.057			0.0056	3513
0.0061	3192	3321.81	-2.298		0.0061	3361	3226.29	2.324		0.0061	3451	3290.09	2.739			0.0061	2668	2919.64	-4.872		0.0061	3375	0	0		0.0061	3381	3140.2	4.141			0.0061	2886	3148.14	-4.88		0.0061	2147	2301.18	-3.327		0.0061	2598	2840.95	-4.766			0.0061	3168
0.0067	2990	3149.4	-2.915		0.0067	3344	3153.86	3.288		0.0067	3174	3180.23	-0.111			0.0067	2522	2762.71	-4.793		0.0067	3216	0	0		0.0067	3285	3067.17	3.801			0.0067	2786	2972.84	-3.54		0.0067	1975	2187.01	-4.771		0.0067	2471	2689.67	-4.399			0.0067	3022
0.0072	2904	2997.77	-1.74		0.0072	3128	3086.41	0.744		0.0072	3100	3078.55	0.385			0.0072	2475	2623.18	-2.978		0.0072	3232	2882.64	6.145		0.0072	3070	2998.44	1.292			0.0072	2613	2816.38	-3.979		0.0072	1875	2084.36	-4.835		0.0072	2338	2553.4	-4.455			0.0072	2817
0.0077	2707	2864.41	-3.025		0.0077	3091	3023.6	1.212		0.0077	2906	2984.44	-1.455			0.0077	2386	2499.1	-2.315		0.0077	2969	2835.24	2.455		0.0077	2877	2933.75	-1.058			0.0077	2479	2676.73	-3.971		0.0077	1905	1992.05	-1.995		0.0077	2188	2430.62	-5.187			0.0077	2703
0.0082	2572	2747.12	-3.453		0.0082	3015	2965.1	0.909		0.0082	2708	2897.33	-3.638			0.0082	2249	2388.77	-2.947		0.0082	2839	2790.38	0.913		0.0082	2807	2872.86	-1.243			0.0082	2421	2552.08	-2.664		0.0082	1799	1909.05	-2.595		0.0082	2191	2320.01	-2.756			0.0082	2597
0.0087	2578	2643.95	-1.299		0.0087	2837	2910.62	-1.382		0.0087	2771	2816.71	-0.868			0.0087	2156	2290.66	-2.9		0.0087	2758	2747.92	0.192		0.0087	2655	2815.55	-3.116			0.0087	2292	2440.81	-3.108		0.0087	1717	1834.4	-2.833		0.0087	2006	2220.35	-4.786			0.0087	2483
0.0092	2495	2553.19	-1.165		0.0092	2715	2859.88	-2.78		0.0092	2819	2742.09	1.449			0.0092	2131	2203.41	-1.569		0.0092	2788	2707.73	1.52		0.0092	2687	2761.6	-1.439			0.0092	2139	2341.47	-4.378		0.0092	1707	1767.26	-1.458		0.0092	1989	2130.55	-3.174			0.0092	2516
0.0097	2449	2473.35	-0.492		0.0097	2739	2812.61	-1.407		0.0097	2546	2673.02	-2.517			0.0097	2071	2125.81	-1.204		0.0097	2653	2669.69	-0.324		0.0097	2669	2710.82	-0.81			0.0097	2176	2252.78	-1.646		0.0097	1664	1706.87	-1.051		0.0097	1996	2049.63	-1.201			0.0097	2379
0.0102	2363	2403.11	-0.825		0.0102	2689	2768.59	-1.535		0.0102	2578	2609.08	-0.612			0.0102	2061	2056.79	0.093		0.0102	2594	2633.68	-0.779		0.0102	2477	2663.02	-3.738			0.0102	2158	2173.6	-0.336		0.0102	1607	1652.54	-1.136		0.0102	2020	1976.71	0.963			0.0102	2332
0.0108	2382	2341.3	0.834		0.0108	2648	2727.58	-1.546		0.0108	2467	2549.9	-1.669			0.0108	1997	1995.4	0.036		0.0108	2595	2599.59	-0.09		0.0108	2430	2618.03	-3.814			0.0108	2070	2102.89	-0.723		0.0108	1554	1603.66	-1.26		0.0108	1817	1910.98	-2.205			0.0108	2323
0.0113	2276	2286.91	-0.229		0.0113	2578	2689.38	-2.194		0.0113	2455	2495.11	-0.809			0.0113	1938	1940.79	-0.063		0.0113	2427	2567.33	-2.848		0.0113	2468	2575.67	-2.167			0.0113	2060	2039.74	0.446		0.0113	1481	1559.68	-2.045		0.0113	1857	1851.74	0.122			0.0113	2246
0.0118	2213	2239.05	-0.554		0.0118	2672	2653.78	0.352		0.0118	2246	2444.39	-4.186			0.0118	1967	1892.2	1.687		0.0118	2474	2536.78	-1.262		0.0118	2453	2535.79	-1.672			0.0118	1980	1983.34	-0.075		0.0118	1507	1520.11	-0.338		0.0118	1862	1798.34	1.475			0.0118	2254
0.0123	2215	2196.91	0.384		0.0123	2563	2620.62	-1.138		0.0123	2349	2397.43	-0.999			0.0123	1912	1848.97	1.441		0.0123	2401	2507.86	-2.181		0.0123	2459	2498.24	-0.791			0.0123	1889	1932.95	-1.011		0.0123	1514	1484.48	0.759		0.0123	1806	1750.19	1.313			0.0123	2170
0.0128	2257	2159.82	2.045		0.0128	2494	2589.72	-1.917		0.0128	2280	2353.95	-1.549			0.0128	1769	1810.51	-0.987		0.0128	2412	2480.48	-1.394		0.0128	2406	2462.89	-1.16			0.0128	1960	1887.94	1.628		0.0128	1450	1452.41	-0.063		0.0128	1687	1706.78	-0.482			0.0128	2259
0.0133	2216	2127.16	1.887		0.0133	2589	2560.93	0.552		0.0133	2382	2313.69	1.4			0.0133	1886	1776.28	2.526		0.0133	2401	2454.56	-1.093		0.0133	2379	2429.61	-1.038			0.0133	1976	1847.72	2.886		0.0133	1461	1423.54	0.98		0.0133	1691	1667.63	0.568			0.0133	2103
0.0138	2110	2098.4	0.252		0.0138	2445	2534.1	-1.802		0.0138	2200	2276.42	-1.629			0.0138	1910	1745.81	3.757		0.0138	2349	2430.01	-1.671		0.0138	2385	2398.27	-0.272			0.0138	1850	1811.77	0.889		0.0138	1500	1397.53	2.646		0.0138	1759	1632.31	3.021			0.0138	2058
0.0143	2183	2073.07	2.353		0.0143	2456	2509.09	-1.071		0.0143	2193	2241.9	-1.044			0.0143	1893	1718.69	4.006		0.0143	2240	2406.77	-3.524		0.0143	2326	2368.76	-0.887			0.0143	1843	1779.63	1.476		0.0143	1380	1374.11	0.159		0.0143	1655	1600.46	1.341			0.0143	2066
0.0148	2154	2050.74	2.225		0.0148	2466	2485.79	-0.398		0.0148	2201	2209.94	-0.191			0.0148	1765	1694.54	1.677		0.0148	2322	2384.75	-1.302		0.0148	2323	2340.97	-0.373			0.0148	1876	1750.9	2.888		0.0148	1376	1353	0.62		0.0148	1672	1571.71	2.453			0.0148	2156
0.0154	2135	2031.07	2.249		0.0154	2398	2464.06	-1.349		0.0154	2152	2180.34	-0.611			0.0154	1839	1673.03	3.87		0.0154	2320	2363.91	-0.912		0.0154	2269	2314.79	-0.961			0.0154	1870	1725.2	3.348		0.0154	1442	1333.97	2.845		0.0154	1621	1545.77	1.869			0.0154	2075
0.0159	2152	2013.72	2.981		0.0159	2414	2443.81	-0.607		0.0159	2185	2152.92	0.686			0.0159	1760	1653.87	2.53		0.0159	2268	2344.16	-1.599		0.0159	2259	2290.14	-0.655			0.0159	1808	1702.21	2.488		0.0159	1387	1316.82	1.884		0.0159	1664	1522.35	3.472			0.0159	2052
0.0164	2108	1998.42	2.387		0.0164	2491	2424.92	1.324		0.0164	2144	2127.52	0.356			0.0164	1779	1636.8	3.371		0.0164	2256	2325.46	-1.462		0.0164	2156	2266.92	-2.389			0.0164	1836	1681.64	3.603		0.0164	1342	1301.35	1.11		0.0164	1546	1501.2	1.139			0.0164	1927
0.0169	2134	1984.92	3.227		0.0169	2373	2407.31	-0.704		0.0169	2160	2103.99	1.205			0.0169	1677	1621.59	1.353		0.0169	2270	2307.74	-0.792		0.0169	2259	2245.05	0.293			0.0169	1775	1663.22	2.653		0.0169	1365	1287.39	2.101		0.0169	1568	1482.11	2.169			0.0169	2076
0.0174	2182	1973	4.474		0.0174	2333	2390.89	-1.199		0.0174	2023	2082.2	-1.316			0.0174	1605	1608.02	-0.075		0.0174	2283	2290.96	-0.167		0.0174	2158	2224.45	-1.43			0.0174	1799	1646.72	3.59		0.0174	1399	1274.79	3.321		0.0174	1578	1464.85	2.848			0.0174	1977
0.0179	2094	1962.48	2.874		0.0179	2444	2375.57	1.384		0.0179	2084	2062	0.482			0.0179	1720	1595.93	2.992		0.0179	2257	2275.06	-0.38		0.0179	2132	2205.04	-1.582			0.0179	1854	1631.94	5.157		0.0179	1327	1263.41	1.746		0.0179	1548	1449.25	2.51			0.0179	2036
0.0184	2096	1953.17	3.12		0.0184	2393	2361.28	0.648		0.0184	2059	2043.29	0.346			0.0184	1689	1585.13	2.527		0.0184	2224	2259.99	-0.763		0.0184	2151	2186.75	-0.771			0.0184	1715	1618.69	2.326		0.0184	1287	1253.12	0.944		0.0184	1517	1435.14	2.102			0.0184	1944
0.0189	2040	1944.94	2.105		0.0189	2375	2347.95	0.555		0.0189	2020	2025.94	-0.132			0.0189	1627	1575.5	1.277		0.0189	2266	2245.72	0.426		0.0189	2150	2169.52	-0.421			0.0189	1706	1606.8	2.402		0.0189	1249	1243.83	0.146		0.0189	1604	1422.38	4.535			0.0189	2047
0.0195	2083	1937.66	3.184		0.0195	2299	2335.51	-0.761		0.0195	2014	2009.87	0.092			0.0195	1759	1566.9	4.58		0.0195	2180	2232.19	-1.118		0.0195	2101	2153.28	-1.141			0.0195	1729	1596.13	3.195		0.0195	1297	1235.42	1.71		0.0195	1518	1410.84	2.75			0.0195	1950
0.02	2037	1931.21	2.344		0.02	2308	2323.89	-0.331		0.02	2135	1994.97	3.031			0.02	1661	1559.21	2.498		0.02	2248	2219.36	0.604		0.02	2176	2137.97	0.815			0.02	1643	1586.55	1.393		0.02	1299	1227.8	1.975		0.02	1498	1400.38	2.522			0.02	1941
0.0205	2121	1925.49	4.245		0.0205	2306	2313.05	-0.147		0.0205	2056	1981.15	1.651			0.0205	1652	1552.33	2.452		0.0205	2205	2207.21	-0.047		0.0205	2092	2123.55	-0.69			0.0205	1710	1577.94	3.194		0.0205	1317	1220.9	2.648		0.0205	1478	1390.91	2.265			0.0205	1923
0.021	2046	1920.41	2.777		0.021	2356	2302.93	1.093		0.021	1938	1968.34	-0.689			0.021	1645	1546.18	2.436		0.021	2174	2195.69	-0.465		0.021	2110	2109.95	0.001			0.021	1725	1570.19	3.727		0.021	1286	1214.65	1.99		0.021	1495	1382.32	2.914			0.021	1938
0.0215	1949	1915.89	0.75		0.0215	2339	2293.48	0.941		0.0215	1974	1956.46	0.395			0.0215	1649	1540.68	2.668		0.0215	2148	2184.76	-0.793		0.0215	2204	2097.13	2.276			0.0215	1733	1563.22	4.078		0.0215	1291	1208.97	2.283		0.0215	1478	1374.52	2.692			0.0215	1960
0.022	1995	1911.88	1.861		0.022	2394	2284.65	2.235		0.022	1953	1945.44	0.171			0.022	1638	1535.74	2.527		0.022	2079	2174.4	-2.092		0.022	2141	2085.04	1.209			0.022	1742	1556.93	4.434		0.022	1313	1203.81	3.013		0.022	1409	1367.45	1.107			0.022	1864
0.0225	2072	1908.29	3.596		0.0225	2260	2276.4	-0.345		0.0225	1985	1935.21	1.117			0.0225	1695	1531.32	3.976		0.0225	2118	2164.58	-1.012		0.0225	2029	2073.64	-0.991			0.0225	1653	1551.26	2.502		0.0225	1316	1199.12	3.222		0.0225	1430	1361.02	1.824			0.0225	1804
0.023	2033	1905.1	2.837		0.023	2306	2268.68	0.777		0.023	1923	1925.72	-0.062			0.023	1674	1527.34	3.585		0.023	2131	2155.26	-0.526		0.023	2117	2062.89	1.176			0.023	1634	1546.14	2.174		0.023	1274	1194.85	2.218		0.023	1549	1355.17	4.925			0.023	1871
0.0236	2058	1902.24	3.434		0.0236	2244	2261.47	-0.369		0.0236	1996	1916.92	1.77			0.0236	1572	1523.77	1.217		0.0236	2190	2146.42	0.931		0.0236	2065	2052.75	0.27			0.0236	1608	1541.51	1.658		0.0236	1312	1190.95	3.342		0.0236	1454	1349.85	2.731			0.0236	1859
0.0241	1943	1899.67	0.983		0.0241	2295	2254.73	0.841		0.0241	1999	1908.74	2.019			0.0241	1638	1520.55	2.902		0.0241	2169	2138.03	0.665		0.0241	2122	2043.18	1.711			0.0241	1661	1537.31	3.035		0.0241	1230	1187.39	1.215		0.0241	1481	1344.99	3.534			0.0241	1906
0.0246	1967	1897.37	1.57		0.0246	2268	2248.42	0.411		0.0246	1870	1901.14	-0.72			0.0246	1606	1517.65	2.205		0.0246	2088	2130.07	-0.921		0.0246	2034	2034.16	-0.003			0.0246	1702	1533.5	4.084		0.0246	1334	1184.14	4.103		0.0246	1434	1340.57	2.467			0.0246	1832
0.0251	1978	1895.3	1.859		0.0251	2284	2242.52	0.868		0.0251	1930	1894.09	0.817			0.0251	1614	1515.04	2.463		0.0251	2183	2122.52	1.295		0.0251	2116	2025.64	1.964			0.0251	1539	1530.04	0.228		0.0251	1370	1181.16	5.102		0.0251	1453	1336.52	3.056			0.0251	1895
0.0256	2029	1893.43	3.01		0.0256	2251	2236.99	0.295		0.0256	1952	1887.53	1.459			0.0256	1649	1512.67	3.357		0.0256	2096	2115.35	-0.423		0.0256	2106	2017.59	1.926			0.0256	1713	1526.89	4.497		0.0256	1327	1178.43	4.078		0.0256	1528	1332.82	4.993			0.0256	1808
0.0261	2051	1891.73	3.517		0.0261	2338	2231.82	2.196		0.0261	1907	1881.44	0.585			0.0261	1552	1510.53	1.053		0.0261	2140	2108.54	0.68		0.0261	2091	2010	1.771			0.0261	1631	1524.01	2.649		0.0261	1202	1175.92	0.752		0.0261	1529	1329.43	5.104			0.0261	1843
0.0266	2034	1890.2	3.189		0.0266	2253	2226.97	0.548		0.0266	1925	1875.77	1.122			0.0266	1633	1508.58	3.079		0.0266	2125	2102.07	0.497		0.0266	2068	2002.83	1.433			0.0266	1577	1521.38	1.401		0.0266	1275	1173.61	2.84		0.0266	1437	1326.32	2.92			0.0266	1855
0.0271	1969	1888.8	1.807		0.0271	2358	2222.43	2.792		0.0271	1939	1870.5	1.556			0.0271	1575	1506.81	1.718		0.0271	2151	2095.93	1.187		0.0271	2127	1996.06	2.839			0.0271	1573	1518.98	1.362		0.0271	1211	1171.47	1.136		0.0271	1453	1323.46	3.398			0.0271	1806
0.0276	1936	1887.52	1.102		0.0276	2273	2218.16	1.15		0.0276	1930	1865.6	1.466			0.0276	1559	1505.2	1.363		0.0276	2104	2090.09	0.303		0.0276	1993	1989.66	0.075			0.0276	1607	1516.76	2.251		0.0276	1264	1169.5	2.658		0.0276	1449	1320.83	3.367			0.0276	1876
0.0282	1922	1886.34	0.813		0.0282	2266	2214.16	1.089		0.0282	1789	1861.03	-1.703			0.0282	1522	1503.73	0.468		0.0282	2102	2084.55	0.381		0.0282	2032	1983.61	1.073			0.0282	1669	1514.73	3.776		0.0282	1247	1167.67	2.247		0.0282	1419	1318.4	2.671			0.0282	1848
0.0287	1960	1885.26	1.688		0.0287	2174	2210.41	-0.781		0.0287	1911	1856.78	1.24			0.0287	1549	1502.38	1.185		0.0287	2149	2079.28	1.504		0.0287	2026	1977.89	1.069			0.0287	1674	1512.85	3.939		0.0287	1274	1165.97	3.027		0.0287	1441	1316.15	3.289			0.0287	1730
0.0292	1953	1884.26	1.555		0.0292	2226	2206.89	0.405		0.0292	1913	1852.82	1.376			0.0292	1596	1501.14	2.374		0.0292	2106	2074.27	0.691		0.0292	2115	1972.49	3.099			0.0292	1568	1511.11	1.437		0.0292	1209	1164.38	1.283		0.0292	1388	1314.07	1.984			0.0292	1827
0.0297	1991	1883.34	2.413		0.0297	2293	2203.57	1.868		0.0297	1864	1849.12	0.345			0.0297	1622	1500	3.029		0.0297	2098	2069.5	0.622		0.0297	2009	1967.38	0.929			0.0297	1659	1509.49	3.671		0.0297	1247	1162.91	2.381		0.0297	1400	1312.14	2.348			0.0297	1857
0.0302	1974	1882.47	2.06		0.0302	2293	2200.46	1.933		0.0302	1923	1845.67	1.763			0.0302	1560	1498.94	1.546		0.0302	2167	2064.97	2.192		0.0302	1968	1962.55	0.123			0.0302	1685	1507.99	4.312		0.0302	1337	1161.52	4.799		0.0302	1433	1310.34	3.24			0.0302	1844
0.0307	1974	1881.67	2.078		0.0307	2227	2197.53	0.625		0.0307	1914	1842.46	1.635			0.0307	1630	1497.97	3.27		0.0307	2145	2060.66	1.821		0.0307	2000	1957.97	0.94			0.0307	1597	1506.58	2.263		0.0307	1243	1160.22	2.348		0.0307	1435	1308.67	3.335			0.0307	1785
0.0312	1937	1880.91	1.275		0.0312	2254	2194.77	1.248		0.0312	1862	1839.45	0.523			0.0312	1590	1497.06	2.331		0.0312	2110	2056.55	1.164		0.0312	2035	1953.64	1.804			0.0312	1656	1505.26	3.704		0.0312	1265	1159	2.98		0.0312	1450	1307.1	3.753			0.0312	1815
0.0317	1962	1880.19	1.847		0.0317	2266	2192.17	1.551		0.0317	1928	1836.64	2.081			0.0317	1588	1496.21	2.303		0.0317	2091	2052.64	0.839		0.0317	1981	1949.54	0.707			0.0317	1625	1504.03	3.001		0.0317	1247	1157.84	2.525		0.0317	1427	1305.63	3.213			0.0317	1820
0.0323	1890	1879.51	0.241		0.0323	2220	2189.71	0.643		0.0323	1870	1834.02	0.832			0.0323	1573	1495.42	1.956		0.0323	2152	2048.92	2.222		0.0323	1985	1945.65	0.883			0.0323	1565	1502.86	1.571		0.0323	1287	1156.75	3.631		0.0323	1363	1304.25	1.591			0.0323	1812
0.0328	1956	1878.87	1.744		0.0328	2198	2187.4	0.226		0.0328	1921	1831.56	2.041			0.0328	1530	1494.67	0.903		0.0328	2135	2045.37	1.94		0.0328	2039	1941.97	2.149			0.0328	1595	1501.75	2.335		0.0328	1231	1155.71	2.146		0.0328	1394	1302.95	2.439			0.0328	1800
0.0333	2037	1878.26	3.517		0.0333	2240	2185.22	1.158		0.0333	1930	1829.26	2.293			0.0333	1502	1493.97	0.207		0.0333	2048	2041.99	0.133		0.0333	1965	1938.48	0.598			0.0333	1542	1500.7	1.052		0.0333	1279	1154.72	3.475		0.0333	1319	1301.72	0.476			0.0333	1803
0.0338	1942	1877.67	1.46		0.0338	2292	2183.15	2.274		0.0338	1909	1827.1	1.874			0.0338	1535	1493.31	1.064		0.0338	2008	2038.77	-0.687		0.0338	1970	1935.17	0.785			0.0338	1547	1499.7	1.202		0.0338	1246	1153.78	2.613		0.0338	1381	1300.56	2.165			0.0338	1821
0.0343	1972	1877.1	2.137		0.0343	2272	2181.2	1.905		0.0343	1911	1825.08	1.966			0.0343	1579	1492.68	2.172		0.0343	2144	2035.69	2.339		0.0343	1937	1932.03	0.113			0.0343	1572	1498.75	1.847		0.0343	1229	1152.87	2.172		0.0343	1354	1299.45	1.482			0.0343	1851
0.0348	1976	1876.55	2.237		0.0348	2264	2179.34	1.779		0.0348	1891	1823.17	1.56			0.0348	1583	1492.08	2.285		0.0348	2189	2032.76	3.339		0.0348	2071	1929.05	3.119			0.0348	1566	1497.84	1.722		0.0348	1218	1152.01	1.891		0.0348	1344	1298.4	1.244			0.0348	1746
0.0353	1915	1876.02	0.891		0.0353	2156	2177.59	-0.465		0.0353	1900	1821.39	1.804			0.0353	1565	1491.51	1.858		0.0353	2065	2029.96	0.771		0.0353	2013	1926.21	1.934			0.0353	1580	1496.96	2.089		0.0353	1236	1151.17	2.413		0.0353	1328	1297.39	0.84			0.0353	1733
0.0358	1973	1875.51	2.195		0.0358	2287	2175.93	2.323		0.0358	1823	1819.7	0.077			0.0358	1534	1490.96	1.099		0.0358	2037	2027.28	0.215		0.0358	1984	1923.52	1.358			0.0358	1594	1496.11	2.452		0.0358	1223	1150.36	2.077		0.0358	1373	1296.43	2.067			0.0358	1698
0.0364	1894	1875.01	0.436		0.0364	2177	2174.35	0.057		0.0364	1821	1818.12	0.067			0.0364	1550	1490.43	1.513		0.0364	2074	2024.73	1.082		0.0364	1978	1920.96	1.282			0.0364	1613	1495.29	2.931		0.0364	1223	1149.59	2.099		0.0364	1396	1295.5	2.69			0.0364	1787
0.0369	1853	1874.52	-0.5		0.0369	2087	2172.84	-1.879		0.0369	1814	1816.63	-0.062			0.0369	1543	1489.92	1.351		0.0369	2071	2022.28	1.071		0.0369	1998	1918.53	1.778			0.0369	1538	1494.5	1.109		0.0369	1194	1148.83	1.307		0.0369	1307	1294.61	0.343			0.0369	1749
0.0374	1912	1874.04	0.868		0.0374	2186	2171.41	0.312		0.0374	1863	1815.22	1.107			0.0374	1505	1489.43	0.401		0.0374	2002	2019.95	-0.401		0.0374	2005	1916.21	1.983			0.0374	1585	1493.73	2.293		0.0374	1171	1148.09	0.669		0.0374	1402	1293.75	2.891			0.0374	1813
0.0379	1965	1873.58	2.062		0.0379	2239	2170.05	1.457		0.0379	1830	1813.89	0.377			0.0379	1618	1488.96	3.208		0.0379	2086	2017.71	1.495		0.0379	2022	1914.01	2.402			0.0379	1500	1492.98	0.181		0.0379	1127	1147.38	-0.607		0.0379	1362	1292.92	1.872			0.0379	1755
0.0384	1824	1873.12	-1.15		0.0384	2189	2168.75	0.433		0.0384	1904	1812.63	2.094			0.0384	1573	1488.49	2.131		0.0384	2102	2015.57	1.885		0.0384	1981	1911.9	1.552			0.0384	1590	1492.25	2.451		0.0384	1221	1146.68	2.127		0.0384	1379	1292.11	2.34			0.0384	1720
0.0389	1932	1872.66	1.35		0.0389	2266	2167.51	2.069		0.0389	1906	1811.43	2.166			0.0389	1537	1488.04	1.249		0.0389	2086	2013.52	1.587		0.0389	2001	1909.9	2.037			0.0389	1537	1491.53	1.16		0.0389	1187	1146	1.19		0.0389	1332	1291.33	1.114			0.0389	1780
0.0394	1943	1872.22	1.606		0.0394	2221	2166.32	1.16		0.0394	1859	1810.3	1.13			0.0394	1492	1487.6	0.114		0.0394	2021	2011.56	0.21		0.0394	1998	1907.99	2.014			0.0394	1570	1490.83	1.998		0.0394	1181	1145.33	1.038		0.0394	1314	1290.56	0.647			0.0394	1739
0.0399	1983	1871.78	2.498		0.0399	2220	2165.19	1.163		0.0399	1899	1809.22	2.06			0.0399	1522	1487.17	0.893		0.0399	2077	2009.67	1.477		0.0399	1969	1906.16	1.416			0.0399	1566	1490.14	1.917		0.0399	1218	1144.67	2.101		0.0399	1379	1289.82	2.402			0.0399	1660
0.0404	1898	1871.34	0.612		0.0404	2165	2164.1	0.019		0.0404	1918	1808.2	2.507			0.0404	1587	1486.75	2.517		0.0404	2039	2007.87	0.689		0.0404	1905	1904.42	0.013			0.0404	1596	1489.47	2.667		0.0404	1238	1144.03	2.671		0.0404	1448	1289.09	4.176			0.0404	1693
0.041	1924	1870.91	1.21		0.041	2168	2163.05	0.106		0.041	1938	1807.22	2.971			0.041	1618	1486.33	3.273		0.041	2014	2006.13	0.175		0.041	1993	1902.75	2.022			0.041	1557	1488.8	1.728		0.041	1191	1143.39	1.379		0.041	1300	1288.38	0.322			0.041	1660
0.0415	1962	1870.48	2.066		0.0415	2266	2162.05	2.184		0.0415	1811	1806.29	0.111			0.0415	1502	1485.92	0.415		0.0415	1954	2004.47	-1.142		0.0415	1927	1901.16	0.589			0.0415	1539	1488.14	1.296		0.0415	1170	1142.77	0.796		0.0415	1384	1287.68	2.589			0.0415	1705
0.042	1870	1870.05	-0.001		0.042	2281	2161.08	2.511		0.042	1817	1805.41	0.272			0.042	1646	1485.52	3.956		0.042	2070	2002.87	1.476		0.042	1980	1899.63	1.806			0.042	1610	1487.49	3.053		0.042	1231	1142.15	2.532		0.042	1302	1286.99	0.416			0.042	1751
0.0425	1970	1869.63	2.261		0.0425	2134	2160.15	-0.566		0.0425	1868	1804.56	1.468			0.0425	1558	1485.12	1.846		0.0425	2128	2001.33	2.746		0.0425	2029	1898.17	2.905			0.0425	1590	1486.85	2.587		0.0425	1231	1141.54	2.55		0.0425	1305	1286.32	0.517			0.0425	1671
0.043	1866	1869.21	-0.074		0.043	2173	2159.26	0.295		0.043	1875	1803.74	1.646			0.043	1534	1484.72	1.258		0.043	1974	1999.84	-0.582		0.043	1939	1896.76	0.959			0.043	1500	1486.22	0.356		0.043	1221	1140.94	2.291		0.043	1303	1285.65	0.481			0.043	1763
0.0435	1868	1868.8	-0.018		0.0435	2219	2158.39	1.287		0.0435	1903	1802.96	2.293			0.0435	1545	1484.34	1.543		0.0435	2094	1998.41	2.089		0.0435	2017	1895.42	2.707			0.0435	1517	1485.59	0.806		0.0435	1160	1140.34	0.577		0.0435	1365	1284.99	2.166			0.0435	1679
0.044	1925	1868.38	1.29		0.044	2172	2157.55	0.31		0.044	1840	1802.21	0.881			0.044	1551	1483.95	1.703		0.044	2058	1997.04	1.344		0.044	1901	1894.12	0.158			0.044	1544	1484.96	1.502		0.044	1164	1139.75	0.711		0.044	1359	1284.34	2.025			0.044	1771
0.0445	1968	1867.97	2.255		0.0445	2090	2156.74	-1.46		0.0445	1871	1801.49	1.607			0.0445	1534	1483.57	1.288		0.0445	2052	1995.71	1.243		0.0445	1905	1892.88	0.278			0.0445	1519	1484.35	0.889		0.0445	1249	1139.16	3.108		0.0445	1341	1283.7	1.565			0.0445	1689
0.0451	2001	1867.56	2.983		0.0451	2152	2155.95	-0.085		0.0451	1947	1800.79	3.314			0.0451	1541	1483.19	1.473		0.0451	2101	1994.43	2.325		0.0451	1973	1891.68	1.831			0.0451	1582	1483.73	2.471		0.0451	1209	1138.58	2.025		0.0451	1308	1283.07	0.689			0.0451	1812
0.0456	2042	1867.15	3.869		0.0456	2206	2155.19	1.082		0.0456	1817	1800.12	0.396			0.0456	1535	1482.81	1.332		0.0456	2045	1993.19	1.146		0.0456	1850	1890.53	-0.942			0.0456	1628	1483.12	3.591		0.0456	1166	1138	0.82		0.0456	1316	1282.44	0.925			0.0456	1715
0.0461	1901	1866.74	0.786		0.0461	2181	2154.45	0.569		0.0461	1842	1799.47	0.991			0.0461	1560	1482.44	1.964		0.0461	2161	1992	3.635		0.0461	1965	1889.42	1.705			0.0461	1577	1482.51	2.379		0.0461	1137	1137.43	-0.013		0.0461	1358	1281.82	2.067			0.0461	1688
0.0466	1873	1866.33	0.154		0.0466	2240	2153.73	1.823		0.0466	1885	1798.84	1.984			0.0466	1530	1482.06	1.225		0.0466	2093	1990.84	2.233		0.0466	1930	1888.35	0.948			0.0466	1559	1481.91	1.952		0.0466	1182	1136.86	1.313		0.0466	1317	1281.2	0.987			0.0466	1678
0.0471	1966	1865.92	2.257		0.0471	2155	2153.02	0.043		0.0471	1797	1798.23	-0.029			0.0471	1585	1481.69	2.595		0.0471	2056	1989.72	1.462		0.0471	1932	1887.31	1.017			0.0471	1629	1481.31	3.659		0.0471	1141	1136.29	0.139		0.0471	1369	1280.58	2.39			0.0471	1661
0.0476	1891	1865.52	0.586		0.0476	2177	2152.34	0.529		0.0476	1813	1797.64	0.361			0.0476	1537	1481.33	1.42		0.0476	2094	1988.64	2.302		0.0476	1909	1886.32	0.519			0.0476	1493	1480.71	0.318		0.0476	1217	1135.73	2.33		0.0476	1349	1279.97	1.879			0.0476	1679
0.0481	1851	1865.11	-0.328		0.0481	2224	2151.67	1.534		0.0481	1848	1797.06	1.185			0.0481	1515	1480.96	0.875		0.0481	1997	1987.59	0.211		0.0481	1850	1885.35	-0.822			0.0481	1512	1480.11	0.82		0.0481	1154	1135.16	0.554		0.0481	1342	1279.37	1.71			0.0481	1610
0.0486	1913	1864.71	1.104		0.0486	2148	2151.01	-0.065		0.0486	1843	1796.5	1.083			0.0486	1480	1480.59	-0.015		0.0486	2125	1986.57	3.003		0.0486	1838	1884.41	-1.083			0.0486	1546	1479.52	1.691		0.0486	1219	1134.6	2.417		0.0486	1352	1278.77	1.992			0.0486	1719
0.0492	1947	1864.31	1.874		0.0492	2210	2150.37	1.268		0.0492	1812	1795.96	0.377			0.0492	1545	1480.23	1.648		0.0492	1943	1985.58	-0.966		0.0492	1896	1883.51	0.287			0.0492	1527	1478.93	1.23		0.0492	1167	1134.05	0.965		0.0492	1319	1278.17	1.124			0.0492	1707
0.0497	1841	1863.9	-0.534		0.0497	2179	2149.74	0.627		0.0497	1771	1795.42	-0.58			0.0497	1519	1479.86	1.004		0.0497	2114	1984.62	2.814		0.0497	1934	1882.62	1.168			0.0497	1529	1478.34	1.296		0.0497	1189	1133.49	1.61		0.0497	1319	1277.57	1.141			0.0497	1628
0.0502	1865	1863.5	0.035		0.0502	2133	2149.13	-0.349		0.0502	1874	1794.9	1.827			0.0502	1490	1479.5	0.272		0.0502	2010	1983.69	0.587		0.0502	1955	1881.77	1.656			0.0502	1534	1477.75	1.436		0.0502	1186	1132.94	1.541		0.0502	1329	1276.97	1.427			0.0502	1674
0.0507	1929	1863.1	1.5		0.0507	2085	2148.52	-1.391		0.0507	1827	1794.39	0.763			0.0507	1614	1479.14	3.357		0.0507	2070	1982.78	1.917		0.0507	2001	1880.94	2.684			0.0507	1540	1477.16	1.601		0.0507	1195	1132.38	1.811		0.0507	1318	1276.38	1.146			0.0507	1666
0.0512	1897	1862.7	0.788		0.0512	2104	2147.93	-0.958		0.0512	1795	1793.89	0.026			0.0512	1450	1478.78	-0.756		0.0512	2001	1981.89	0.427		0.0512	1917	1880.13	0.842			0.0512	1571	1476.57	2.382		0.0512	1163	1131.83	0.914		0.0512	1273	1275.79	-0.078			0.0512	1654
0.0517	1821	1862.3	-0.968		0.0517	2158	2147.34	0.229		0.0517	1815	1793.4	0.507			0.0517	1544	1478.42	1.669		0.0517	2055	1981.03	1.632		0.0517	1957	1879.35	1.755			0.0517	1513	1475.98	0.952		0.0517	1136	1131.28	0.14		0.0517	1274	1275.2	-0.034			0.0517	1697
0.0522	1851	1861.89	-0.253		0.0522	2227	2146.77	1.7		0.0522	1813	1792.92	0.472			0.0522	1506	1478.06	0.72		0.0522	1986	1980.19	0.13		0.0522	2038	1878.58	3.531			0.0522	1566	1475.4	2.289		0.0522	1144	1130.73	0.392		0.0522	1328	1274.62	1.465			0.0522	1619
0.0527	1926	1861.49	1.47		0.0527	2147	2146.2	0.017		0.0527	1833	1792.45	0.947			0.0527	1499	1477.7	0.55		0.0527	2034	1979.37	1.211		0.0527	1957	1877.83	1.79			0.0527	1530	1474.82	1.411		0.0527	1201	1130.18	2.043		0.0527	1358	1274.03	2.279			0.0527	1686
0.0532	1943	1861.09	1.858		0.0532	2173	2145.65	0.587		0.0532	1805	1791.98	0.306			0.0532	1554	1477.34	1.945		0.0532	2052	1978.57	1.621		0.0532	1878	1877.1	0.021			0.0532	1549	1474.23	1.9		0.0532	1182	1129.64	1.523		0.0532	1309	1273.45	0.983			0.0532	1641
0.0538	1889	1860.69	0.651		0.0538	2179	2145.09	0.726		0.0538	1903	1791.53	2.555			0.0538	1483	1476.98	0.156		0.0538	2022	1977.78	0.983		0.0538	1887	1876.39	0.244			0.0538	1553	1473.65	2.013		0.0538	1146	1129.09	0.499		0.0538	1265	1272.87	-0.221			0.0538	1667
0.0543	1835	1860.29	-0.59		0.0543	2130	2144.55	-0.315		0.0543	1842	1791.07	1.187			0.0543	1552	1476.62	1.913		0.0543	1933	1977.01	-1.001		0.0543	1940	1875.69	1.46			0.0543	1576	1473.07	2.593		0.0543	1225	1128.55	2.756		0.0543	1322	1272.29	1.367			0.0543	1608
0.0548	1920	1859.89	1.372		0.0548	2111	2144.01	-0.719		0.0548	1855	1790.63	1.495			0.0548	1526	1476.27	1.273		0.0548	2050	1976.26	1.629		0.0548	1882	1875.01	0.161			0.0548	1553	1472.49	2.043		0.0548	1203	1128	2.162		0.0548	1362	1271.71	2.447			0.0548	1628
0.0553	1928	1859.49	1.56		0.0553	2202	2143.48	1.247		0.0553	1849	1790.19	1.368			0.0553	1576	1475.91	2.521		0.0553	2118	1975.53	3.096		0.0553	1883	1874.35	0.199			0.0553	1489	1471.91	0.443		0.0553	1198	1127.46	2.038		0.0553	1303	1271.13	0.883			0.0553	1637
0.0558	1987	1859.1	2.869		0.0558	2159	2142.95	0.345		0.0558	1762	1789.75	-0.661			0.0558	1517	1475.55	1.064		0.0558	1943	1974.81	-0.722		0.0558	1888	1873.69	0.329			0.0558	1544	1471.33	1.849		0.0558	1131	1126.92	0.121		0.0558	1301	1270.55	0.844			0.0558	1678
0.0563	1933	1858.7	1.69		0.0563	2110	2142.43	-0.706		0.0563	1844	1789.32	1.273			0.0563	1487	1475.19	0.306		0.0563	2179	1974.1	4.39		0.0563	1907	1873.05	0.777			0.0563	1579	1470.75	2.724		0.0563	1208	1126.38	2.349		0.0563	1307	1269.97	1.024			0.0563	1609
0.0568	1915	1858.3	1.296		0.0568	2208	2141.92	1.406		0.0568	1836	1788.9	1.099			0.0568	1491	1474.84	0.419		0.0568	2076	1973.4	2.252		0.0568	1953	1872.42	1.823			0.0568	1544	1470.17	1.879		0.0568	1178	1125.83	1.52		0.0568	1360	1269.4	2.457			0.0568	1583
0.0573	1905	1857.9	1.079		0.0573	2155	2141.41	0.293		0.0573	1844	1788.47	1.293			0.0573	1539	1474.48	1.645		0.0573	2010	1972.72	0.831		0.0573	1891	1871.8	0.442			0.0573	1614	1469.6	3.594		0.0573	1151	1125.29	0.758		0.0573	1344	1268.82	2.051			0.0573	1606
0.0579	1872	1857.5	0.335		0.0579	2185	2140.9	0.943		0.0579	1816	1788.06	0.656			0.0579	1498	1474.13	0.617		0.0579	1977	1972.05	0.111		0.0579	1995	1871.19	2.772			0.0579	1554	1469.02	2.156		0.0579	1082	1124.75	-1.3		0.0579	1266	1268.25	-0.063			0.0579	1598
0.0584	1903	1857.1	1.052		0.0584	2204	2140.4	1.355		0.0584	1804	1787.64	0.385			0.0584	1458	1473.77	-0.413		0.0584	2068	1971.39	2.124		0.0584	1876	1870.59	0.125			0.0584	1496	1468.44	0.712		0.0584	1214	1124.21	2.577		0.0584	1301	1267.68	0.924			0.0584	1699
0.0589	1874	1856.7	0.4		0.0589	2140	2139.9	0.002		0.0589	1834	1787.23	1.092			0.0589	1514	1473.42	1.043		0.0589	2015	1970.74	0.986		0.0589	1959	1870	2.011			0.0589	1531	1467.87	1.614		0.0589	1145	1123.67	0.63		0.0589	1282	1267.1	0.416			0.0589	1629
0.0594	1949	1856.31	2.1		0.0594	2125	2139.4	-0.312		0.0594	1737	1786.82	-1.195			0.0594	1430	1473.06	-1.139		0.0594	2139	1970.1	3.652		0.0594	1835	1869.42	-0.803			0.0594	1532	1467.29	1.653		0.0594	1156	1123.13	0.967		0.0594	1251	1266.53	-0.439			0.0594	1596
0.0599	1925	1855.91	1.575		0.0599	2064	2138.91	-1.649		0.0599	1892	1786.42	2.427			0.0599	1463	1472.71	-0.254		0.0599	2052	1969.47	1.822		0.0599	1881	1868.84	0.28			0.0599	1488	1466.71	0.552		0.0599	1216	1122.6	2.679		0.0599	1285	1265.96	0.531			0.0599	1558
0.0604	1896	1855.51	0.93		0.0604	2169	2138.42	0.657		0.0604	1812	1786.02	0.61			0.0604	1595	1472.35	3.071		0.0604	2045	1968.85	1.684		0.0604	1851	1868.28	-0.402			0.0604	1484	1466.14	0.464		0.0604	1138	1122.06	0.473		0.0604	1294	1265.39	0.795			0.0604	1587
0.0609	1885	1855.11	0.688		0.0609	2125	2137.93	-0.28		0.0609	1859	1785.62	1.702			0.0609	1537	1472	1.658		0.0609	2076	1968.24	2.365		0.0609	1929	1867.72	1.395			0.0609	1566	1465.57	2.538		0.0609	1188	1121.52	1.929		0.0609	1275	1264.82	0.285			0.0609	1617
0.0614	1857	1854.71	0.053		0.0614	2186	2137.45	1.039		0.0614	1844	1785.22	1.369			0.0614	1515	1471.64	1.114		0.0614	2031	1967.64	1.406		0.0614	1930	1867.16	1.43			0.0614	1503	1464.99	0.98		0.0614	1155	1120.98	1.001		0.0614	1334	1264.25	1.91			0.0614	1587
0.062	1942	1854.32	1.99		0.062	2184	2136.96	1.007		0.062	1800	1784.82	0.358			0.062	1469	1471.29	-0.06		0.062	2033	1967.04	1.463		0.062	1889	1866.62	0.515			0.062	1551	1464.42	2.199		0.062	1131	1120.45	0.314		0.062	1283	1263.68	0.539			0.062	1680
0.0625	1780	1853.92	-1.752		0.0625	2148	2136.48	0.249		0.0625	1748	1784.43	-0.871			0.0625	1477	1470.93	0.158		0.0625	1955	1966.45	-0.259		0.0625	1944	1866.08	1.767			0.0625	1486	1463.84	0.575		0.0625	1122	1119.91	0.062		0.0625	1332	1263.11	1.888			0.0625	1534
0.063	1818	1853.52	-0.833		0.063	2144	2136.01	0.173		0.063	1895	1784.04	2.549			0.063	1465	1470.58	-0.146		0.063	1963	1965.87	-0.065		0.063	1899	1865.55	0.768			0.063	1482	1463.27	0.487		0.063	1171	1119.38	1.509		0.063	1368	1262.54	2.851			0.063	1603
0.0635	1852	1853.12	-0.026		0.0635	2143	2135.53	0.161		0.0635	1839	1783.65	1.291			0.0635	1595	1470.23	3.124		0.0635	1990	1965.29	0.554		0.0635	1876	1865.02	0.254			0.0635	1555	1462.69	2.341		0.0635	1168	1118.84	1.438		0.0635	1333	1261.97	1.945			0.0635	1604
0.064	1867	1852.73	0.33		0.064	2193	2135.05	1.237		0.064	1796	1783.26	0.301			0.064	1537	1469.87	1.712		0.064	1980	1964.72	0.343		0.064	1971	1864.49	2.399			0.064	1567	1462.12	2.649		0.064	1161	1118.3	1.253		0.064	1338	1261.4	2.094			0.064	1651
0.0645	1847	1852.33	-0.124		0.0645	2170	2134.58	0.76		0.0645	1834	1782.87	1.194			0.0645	1538	1469.52	1.746		0.0645	2039	1964.15	1.658		0.0645	1949	1863.97	1.926			0.0645	1561	1461.55	2.517		0.0645	1144	1117.77	0.776		0.0645	1294	1260.83	0.922			0.0645	1512
0.065	1843	1851.93	-0.208		0.065	2215	2134.11	1.719		0.065	1858	1782.48	1.752			0.065	1455	1469.17	-0.371		0.065	2019	1963.59	1.233		0.065	1876	1863.46	0.29			0.065	1522	1460.98	1.564		0.065	1212	1117.23	2.722		0.065	1310	1260.27	1.374			0.065	1539
0.0655	1883	1851.54	0.725		0.0655	2154	2133.64	0.439		0.0655	1737	1782.1	-1.082			0.0655	1548	1468.81	2.013		0.0655	2000	1963.04	0.827		0.0655	1917	1862.95	1.235			0.0655	1538	1460.4	1.979		0.0655	1123	1116.7	0.188		0.0655	1324	1259.7	1.767			0.0655	1587
0.066	1909	1851.14	1.324		0.066	2160	2133.17	0.577		0.066	1779	1781.72	-0.064			0.066	1485	1468.46	0.429		0.066	1967	1962.49	0.102		0.066	1936	1862.44	1.672			0.066	1459	1459.83	-0.022		0.066	1117	1116.17	0.025		0.066	1264	1259.13	0.137			0.066	1522
0.0666	1845	1850.74	-0.134		0.0666	2184	2132.71	1.098		0.0666	1828	1781.34	1.091			0.0666	1465	1468.11	-0.081		0.0666	1965	1961.94	0.069		0.0666	1917	1861.94	1.258			0.0666	1557	1459.26	2.477		0.0666	1124	1115.63	0.25		0.0666	1326	1258.57	1.852			0.0666	1609
0.0671	1876	1850.35	0.592		0.0671	2175	2132.24	0.917		0.0671	1746	1780.95	-0.836			0.0671	1542	1467.76	1.891		0.0671	1990	1961.4	0.641		0.0671	1906	1861.44	1.021			0.0671	1521	1458.69	1.598		0.0671	1172	1115.1	1.662		0.0671	1286	1258	0.781			0.0671	1688
0.0676	1929	1849.95	1.8		0.0676	2180	2131.78	1.033		0.0676	1806	1780.57	0.598			0.0676	1393	1467.4	-1.993		0.0676	1973	1960.86	0.273		0.0676	1883	1860.94	0.508			0.0676	1537	1458.12	2.012		0.0676	1192	1114.57	2.243		0.0676	1223	1257.43	-0.985			0.0676	1550
0.0681	1890	1849.56	0.93		0.0681	2137	2131.32	0.123		0.0681	1827	1780.19	1.095			0.0681	1539	1467.05	1.834		0.0681	2046	1960.33	1.894		0.0681	1965	1860.45	2.359			0.0681	1439	1457.55	-0.489		0.0681	1238	1114.03	3.523		0.0681	1317	1256.87	1.657			0.0681	1596
0.0686	1840	1849.16	-0.214		0.0686	2120	2130.85	-0.236		0.0686	1803	1779.81	0.546			0.0686	1572	1466.7	2.656		0.0686	1958	1959.8	-0.041		0.0686	1872	1859.96	0.278			0.0686	1506	1456.98	1.263		0.0686	1133	1113.5	0.579		0.0686	1339	1256.3	2.26			0.0686	1577
0.0691	1837	1848.76	-0.274		0.0691	2170	2130.39	0.85		0.0691	1853	1779.44	1.709			0.0691	1475	1466.34	0.225		0.0691	2018	1959.28	1.307		0.0691	1903	1859.47	0.998			0.0691	1493	1456.41	0.947		0.0691	1179	1112.97	1.923		0.0691	1304	1255.74	1.336			0.0691	1482
0.0696	1899	1848.37	1.162		0.0696	2184	2129.93	1.157		0.0696	1798	1779.06	0.447			0.0696	1468	1465.99	0.052		0.0696	1994	1958.75	0.789		0.0696	1913	1858.99	1.235			0.0696	1491	1455.84	0.911		0.0696	1141	1112.44	0.846		0.0696	1295	1255.17	1.107			0.0696	1506
0.0701	1933	1847.97	1.934		0.0701	2211	2129.47	1.734		0.0701	1825	1778.68	1.084			0.0701	1486	1465.64	0.528		0.0701	2004	1958.23	1.022		0.0701	1894	1858.51	0.816			0.0701	1534	1455.27	2.01		0.0701	1131	1111.91	0.568		0.0701	1265	1254.61	0.292			0.0701	1542
0.0707	1826	1847.57	-0.505		0.0707	2082	2129.01	-1.03		0.0707	1853	1778.31	1.735			0.0707	1526	1465.29	1.554		0.0707	2032	1957.72	1.648		0.0707	1915	1858.03	1.302			0.0707	1473	1454.7	0.477		0.0707	1139	1111.37	0.819		0.0707	1283	1254.05	0.808			0.0707	1531
0.0712	1879	1847.18	0.734		0.0712	2067	2128.55	-1.354		0.0712	1758	1777.93	-0.475			0.0712	1587	1464.93	3.064		0.0712	1998	1957.2	0.913		0.0712	1939	1857.55	1.85			0.0712	1477	1454.13	0.595		0.0712	1155	1110.84	1.299		0.0712	1210	1253.48	-1.25			0.0712	1529
0.0717	1865	1846.78	0.422		0.0717	2161	2128.1	0.708		0.0717	1810	1777.56	0.763			0.0717	1460	1464.58	-0.12		0.0717	2053	1956.69	2.126		0.0717	1864	1857.08	0.16			0.0717	1488	1453.56	0.893		0.0717	1168	1110.31	1.688		0.0717	1274	1252.92	0.591			0.0717	1526
0.0722	1831	1846.39	-0.36		0.0722	2156	2127.64	0.611		0.0722	1835	1777.18	1.35			0.0722	1508	1464.23	1.127		0.0722	1998	1956.18	0.936		0.0722	1992	1856.6	3.034			0.0722	1430	1452.99	-0.608		0.0722	1143	1109.78	0.983		0.0722	1285	1252.36	0.911			0.0722	1524
0.0727	1892	1845.99	1.058		0.0727	2159	2127.19	0.685		0.0727	1700	1776.81	-1.863			0.0727	1528	1463.88	1.64		0.0727	2037	1955.68	1.802		0.0727	1882	1856.13	0.596			0.0727	1463	1452.42	0.277		0.0727	1152	1109.25	1.259		0.0727	1278	1251.8	0.733			0.0727	1551
0.0732	1899	1845.6	1.225		0.0732	2149	2126.73	0.48		0.0732	1771	1776.43	-0.129			0.0732	1445	1463.53	-0.487		0.0732	2011	1955.17	1.245		0.0732	1934	1855.66	1.781			0.0732	1455	1451.85	0.083		0.0732	1146	1108.72	1.101		0.0732	1277	1251.23	0.721			0.0732	1494
0.0737	1872	1845.2	0.619		0.0737	2144	2126.28	0.383		0.0737	1788	1776.06	0.282			0.0737	1469	1463.17	0.152		0.0737	2017	1954.67	1.388		0.0737	1907	1855.19	1.186			0.0737	1454	1451.28	0.071		0.0737	1121	1108.19	0.383		0.0737	1329	1250.67	2.149			0.0737	1518
0.0742	1834	1844.81	-0.252		0.0742	2121	2125.82	-0.105		0.0742	1870	1775.69	2.181			0.0742	1488	1462.82	0.653		0.0742	2032	1954.17	1.727		0.0742	1908	1854.73	1.22			0.0742	1490	1450.71	1.018		0.0742	1203	1107.66	2.749		0.0742	1278	1250.11	0.78			0.0742	1568
0.0748	1852	1844.41	0.176		0.0748	2181	2125.37	1.191		0.0748	1800	1775.32	0.582			0.0748	1510	1462.47	1.223		0.0748	2031	1953.67	1.716		0.0748	1873	1854.26	0.433			0.0748	1449	1450.15	-0.03		0.0748	1131	1107.13	0.71		0.0748	1261	1249.55	0.323			0.0748	1585
0.0753	1893	1844.02	1.126		0.0753	2201	2124.91	1.622		0.0753	1761	1774.94	-0.332			0.0753	1482	1462.12	0.516		0.0753	1999	1953.18	1.025		0.0753	1958	1853.8	2.355			0.0753	1447	1449.58	-0.068		0.0753	1124	1106.61	0.519		0.0753	1256	1248.98	0.198			0.0753	1535
0.0758	1790	1843.62	-1.267		0.0758	2134	2124.46	0.206		0.0758	1830	1774.57	1.296			0.0758	1497	1461.77	0.911		0.0758	1953	1952.69	0.007		0.0758	1925	1853.34	1.633			0.0758	1487	1449.01	0.985		0.0758	1095	1106.08	-0.335		0.0758	1273	1248.42	0.689			0.0758	1504
0.0763	1896	1843.23	1.212		0.0763	2190	2124.01	1.41		0.0763	1769	1774.2	-0.124			0.0763	1532	1461.42	1.803		0.0763	1991	1952.19	0.87		0.0763	1883	1852.88	0.694			0.0763	1467	1448.44	0.484		0.0763	1216	1105.55	3.167		0.0763	1285	1247.86	1.036			0.0763	1486
0.0768	1818	1842.83	-0.582		0.0768	2237	2123.56	2.399		0.0768	1759	1773.83	-0.354			0.0768	1452	1461.07	-0.238		0.0768	1944	1951.7	-0.175		0.0768	1875	1852.42	0.522			0.0768	1455	1447.88	0.187		0.0768	1077	1105.02	-0.854		0.0768	1315	1247.3	1.867			0.0768	1489
0.0773	1880	1842.44	0.866		0.0773	2101	2123.1	-0.482		0.0773	1732	1773.46	-0.996			0.0773	1445	1460.71	-0.413		0.0773	2041	1951.21	1.987		0.0773	1910	1851.96	1.328			0.0773	1521	1447.31	1.889		0.0773	1209	1104.49	3.006		0.0773	1239	1246.74	-0.22			0.0773	1583
0.0778	1964	1842.04	2.752		0.0778	2126	2122.65	0.073		0.0778	1717	1773.09	-1.354			0.0778	1513	1460.36	1.353		0.0778	1992	1950.73	0.925		0.0778	1894	1851.5	0.977			0.0778	1478	1446.74	0.813		0.0778	1126	1103.96	0.657		0.0778	1316	1246.18	1.925			0.0778	1473
0.0783	1869	1841.65	0.633		0.0783	2158	2122.2	0.771		0.0783	1743	1772.72	-0.712			0.0783	1486	1460.01	0.674		0.0783	1997	1950.24	1.046		0.0783	2014	1851.04	3.631			0.0783	1497	1446.18	1.314		0.0783	1083	1103.44	-0.621		0.0783	1294	1245.62	1.345			0.0783	1529
0.0788	1930	1841.25	2.02		0.0788	2144	2121.75	0.481		0.0788	1771	1772.35	-0.032			0.0788	1484	1459.66	0.632		0.0788	1958	1949.76	0.186		0.0788	1787	1850.59	-1.504			0.0788	1464	1445.61	0.481		0.0788	1119	1102.91	0.481		0.0788	1272	1245.06	0.755			0.0788	1522
0.0794	1757	1840.86	-2.001		0.0794	2187	2121.3	1.405		0.0794	1703	1771.98	-1.671			0.0794	1490	1459.31	0.795		0.0794	1970	1949.27	0.467		0.0794	1806	1850.13	-1.038			0.0794	1521	1445.05	1.948		0.0794	1115	1102.38	0.378		0.0794	1288	1244.5	1.212			0.0794	1475
0.0799	1845	1840.46	0.106		0.0799	2149	2120.85	0.607		0.0799	1766	1771.61	-0.133			0.0799	1451	1458.96	-0.209		0.0799	2032	1948.79	1.846		0.0799	1868	1849.68	0.424			0.0799	1496	1444.48	1.332		0.0799	1141	1101.86	1.159		0.0799	1286	1243.94	1.173			0.0799	1522
0.0804	1883	1840.07	0.989		0.0804	2133	2120.4	0.273		0.0804	1816	1771.24	1.05			0.0804	1464	1458.61	0.141		0.0804	1973	1948.31	0.556		0.0804	1889	1849.22	0.915			0.0804	1488	1443.92	1.143		0.0804	1161	1101.33	1.751		0.0804	1268	1243.39	0.691			0.0804	1501
0.0809	1865	1839.67	0.586		0.0809	2053	2119.95	-1.478		0.0809	1820	1770.87	1.152			0.0809	1425	1458.26	-0.881		0.0809	1984	1947.83	0.812		0.0809	1918	1848.77	1.581			0.0809	1476	1443.35	0.85		0.0809	1134	1100.81	0.986		0.0809	1291	1242.83	1.341			0.0809	1484
0.0814	1832	1839.28	-0.17		0.0814	2074	2119.5	-0.999		0.0814	1864	1770.5	2.166			0.0814	1484	1457.91	0.677		0.0814	1975	1947.35	0.622		0.0814	1852	1848.32	0.085			0.0814	1434	1442.79	-0.232		0.0814	1133	1100.28	0.972		0.0814	1329	1242.27	2.379			0.0814	1530
0.0819	1834	1838.89	-0.114		0.0819	2121	2119.05	0.042		0.0819	1768	1770.13	-0.051			0.0819	1475	1457.56	0.454		0.0819	2032	1946.87	1.889		0.0819	1855	1847.87	0.166			0.0819	1518	1442.22	1.945		0.0819	1116	1099.75	0.486		0.0819	1251	1241.71	0.263			0.0819	1513
0.0824	1805	1838.49	-0.788		0.0824	2169	2118.6	1.082		0.0824	1781	1769.76	0.266			0.0824	1530	1457.21	1.861		0.0824	2068	1946.39	2.674		0.0824	1951	1847.42	2.345			0.0824	1412	1441.66	-0.789		0.0824	1100	1099.23	0.023		0.0824	1279	1241.15	1.058			0.0824	1459
0.0829	1849	1838.1	0.253		0.0829	2157	2118.16	0.836		0.0829	1789	1769.39	0.464			0.0829	1490	1456.86	0.859		0.0829	1923	1945.91	-0.523		0.0829	1835	1846.97	-0.279			0.0829	1388	1441.09	-1.425		0.0829	1100	1098.7	0.039		0.0829	1186	1240.6	-1.585			0.0829	1495
0.0835	1950	1837.71	2.543		0.0835	2138	2117.71	0.439		0.0835	1758	1769.03	-0.263			0.0835	1485	1456.51	0.739		0.0835	2011	1945.44	1.462		0.0835	1901	1846.52	1.25			0.0835	1496	1440.53	1.434		0.0835	1114	1098.18	0.474		0.0835	1250	1240.04	0.282			0.0835	1460
0.084	1799	1837.31	-0.903		0.084	2197	2117.26	1.701		0.084	1832	1768.66	1.48			0.084	1497	1456.16	1.056		0.084	2072	1944.96	2.791		0.084	1995	1846.07	3.334			0.084	1496	1439.96	1.449		0.084	1173	1097.65	2.2		0.084	1235	1239.48	-0.128			0.084	1506
0.0845	1878	1836.92	0.948		0.0845	2151	2116.81	0.737		0.0845	1756	1768.29	-0.293			0.0845	1534	1455.81	1.996		0.0845	1931	1944.49	-0.307		0.0845	1928	1845.62	1.876			0.0845	1469	1439.4	0.772		0.0845	1096	1097.13	-0.034		0.0845	1254	1238.93	0.426			0.0845	1588
0.085	1841	1836.53	0.104		0.085	2147	2116.36	0.661		0.085	1702	1767.92	-1.598			0.085	1501	1455.46	1.175		0.085	1909	1944.01	-0.801		0.085	1894	1845.18	1.122			0.085	1458	1438.84	0.502		0.085	1167	1096.61	2.061		0.085	1264	1238.37	0.721			0.085	1515
0.0855	1787	1836.13	-1.162		0.0855	2203	2115.91	1.855		0.0855	1751	1767.55	-0.396			0.0855	1429	1455.11	-0.691		0.0855	1970	1943.54	0.596		0.0855	1954	1844.73	2.472			0.0855	1473	1438.28	0.905		0.0855	1107	1096.08	0.328		0.0855	1265	1237.82	0.764			0.0855	1534
0.086	1785	1835.74	-1.201		0.086	2148	2115.47	0.702		0.086	1751	1767.19	-0.387			0.086	1444	1454.76	-0.283		0.086	2000	1943.07	1.273		0.086	1880	1844.28	0.824			0.086	1413	1437.71	-0.657		0.086	1089	1095.56	-0.199		0.086	1227	1237.26	-0.293			0.086	1452
0.0865	1899	1835.35	1.461		0.0865	2124	2115.02	0.195		0.0865	1736	1766.82	-0.74			0.0865	1456	1454.41	0.042		0.0865	2009	1942.6	1.481		0.0865	1901	1843.84	1.311			0.0865	1461	1437.15	0.624		0.0865	1115	1095.04	0.598		0.0865	1264	1236.7	0.768			0.0865	1491
0.087	1912	1834.95	1.762		0.087	2060	2114.57	-1.202		0.087	1789	1766.45	0.533			0.087	1461	1454.06	0.182		0.087	1930	1942.13	-0.276		0.087	1912	1843.39	1.569			0.087	1438	1436.59	0.037		0.087	1117	1094.51	0.673		0.087	1273	1236.15	1.033			0.087	1438
0.0876	1784	1834.56	-1.197		0.0876	2178	2114.12	1.369		0.0876	1828	1766.09	1.448			0.0876	1459	1453.71	0.138		0.0876	2022	1941.66	1.787		0.0876	1853	1842.95	0.234			0.0876	1509	1436.03	1.879		0.0876	1111	1093.99	0.51		0.0876	1235	1235.59	-0.017			0.0876	1490
0.0881	1898	1834.17	1.465		0.0881	2174	2113.68	1.294		0.0881	1796	1765.72	0.715			0.0881	1468	1453.36	0.382		0.0881	1989	1941.19	1.072		0.0881	1871	1842.5	0.659			0.0881	1395	1435.46	-1.083		0.0881	1116	1093.47	0.674		0.0881	1288	1235.04	1.476			0.0881	1379
0.0886	1859	1833.77	0.585		0.0886	2184	2113.23	1.514		0.0886	1735	1765.35	-0.729			0.0886	1443	1453.01	-0.264		0.0886	1959	1940.72	0.413		0.0886	1883	1842.06	0.944			0.0886	1470	1434.9	0.915		0.0886	1116	1092.94	0.69		0.0886	1194	1234.48	-1.172			0.0886	1503
0.0891	1834	1833.38	0.014		0.0891	2174	2112.78	1.313		0.0891	1791	1764.98	0.615			0.0891	1424	1452.66	-0.76		0.0891	2039	1940.25	2.187		0.0891	1764	1841.61	-1.848			0.0891	1438	1434.34	0.097		0.0891	1129	1092.42	1.089		0.0891	1250	1233.93	0.455			0.0891	1519
0.0896	1868	1832.99	0.81		0.0896	2040	2112.34	-1.602		0.0896	1749	1764.62	-0.373			0.0896	1503	1452.32	1.307		0.0896	1908	1939.78	-0.728		0.0896	1891	1841.17	1.146			0.0896	1473	1433.78	1.022		0.0896	1104	1091.9	0.364		0.0896	1288	1233.38	1.522			0.0896	1455
0.0901	1805	1832.6	-0.65		0.0901	2123	2111.89	0.241		0.0901	1752	1764.25	-0.293			0.0901	1436	1451.97	-0.421		0.0901	2036	1939.31	2.143		0.0901	1807	1840.72	-0.793			0.0901	1379	1433.22	-1.46		0.0901	1093	1091.38	0.049		0.0901	1258	1232.82	0.71			0.0901	1397
0.0906	1874	1832.2	0.965		0.0906	2190	2111.45	1.679		0.0906	1806	1763.88	0.991			0.0906	1487	1451.62	0.918		0.0906	1925	1938.84	-0.316		0.0906	1885	1840.28	1.03			0.0906	1442	1432.66	0.246		0.0906	1120	1090.86	0.871		0.0906	1278	1232.27	1.279			0.0906	1490
0.0911	1822	1831.81	-0.23		0.0911	2061	2111	-1.101		0.0911	1759	1763.52	-0.108			0.0911	1491	1451.27	1.029		0.0911	1930	1938.38	-0.191		0.0911	1786	1839.84	-1.274			0.0911	1410	1432.1	-0.588		0.0911	1085	1090.34	-0.162		0.0911	1223	1231.71	-0.249			0.0911	1484
0.0916	1846	1831.42	0.339		0.0916	2092	2110.55	-0.406		0.0916	1769	1763.15	0.139			0.0916	1516	1450.92	1.671		0.0916	1922	1937.91	-0.363		0.0916	1874	1839.4	0.799			0.0916	1410	1431.54	-0.574		0.0916	1082	1089.82	-0.238		0.0916	1256	1231.16	0.701			0.0916	1447
0.0922	1815	1831.03	-0.376		0.0922	2170	2110.11	1.286		0.0922	1800	1762.79	0.877			0.0922	1467	1450.57	0.429		0.0922	2036	1937.44	2.184		0.0922	1856	1838.95	0.396			0.0922	1500	1430.98	1.782		0.0922	1135	1089.3	1.357		0.0922	1237	1230.61	0.182			0.0922	1446
0.0927	1820	1830.63	-0.249		0.0927	2136	2109.66	0.57		0.0927	1819	1762.42	1.327			0.0927	1503	1450.22	1.361		0.0927	2018	1936.98	1.804		0.0927	1888	1838.51	1.139			0.0927	1471	1430.42	1.058		0.0927	1071	1088.78	-0.543		0.0927	1303	1230.06	2.021			0.0927	1400
0.0932	1969	1830.24	3.127		0.0932	2112	2109.22	0.061		0.0932	1729	1762.05	-0.795			0.0932	1481	1449.87	0.809		0.0932	2021	1936.51	1.879		0.0932	1803	1838.07	-0.826			0.0932	1406	1429.86	-0.636		0.0932	1040	1088.26	-1.496		0.0932	1267	1229.51	1.053			0.0932	1398
0.0937	1879	1829.85	1.134		0.0937	2146	2108.77	0.804		0.0937	1708	1761.69	-1.299			0.0937	1447	1449.53	-0.066		0.0937	1913	1936.05	-0.527		0.0937	1978	1837.63	3.156			0.0937	1451	1429.3	0.57		0.0937	1102	1087.74	0.43		0.0937	1226	1228.95	-0.084			0.0937	1348
0.0942	1907	1829.46	1.776		0.0942	2161	2108.33	1.133		0.0942	1736	1761.32	-0.608			0.0942	1461	1449.18	0.309		0.0942	2010	1935.58	1.66		0.0942	1904	1837.19	1.531			0.0942	1461	1428.74	0.844		0.0942	1145	1087.22	1.708		0.0942	1214	1228.4	-0.413			0.0942	1439
0.0947	1911	1829.07	1.874		0.0947	2227	2107.88	2.524		0.0947	1785	1760.95	0.569			0.0947	1512	1448.83	1.625		0.0947	2006	1935.12	1.583		0.0947	1853	1836.75	0.378			0.0947	1507	1428.18	2.03		0.0947	1141	1086.7	1.608		0.0947	1213	1227.85	-0.426			0.0947	1390
0.0952	1793	1828.68	-0.843		0.0952	2112	2107.44	0.099		0.0952	1796	1760.59	0.836			0.0952	1438	1448.48	-0.276		0.0952	1945	1934.65	0.235		0.0952	1815	1836.31	-0.5			0.0952	1466	1427.62	1.002		0.0952	1122	1086.18	1.069		0.0952	1213	1227.3	-0.411			0.0952	1472
0.0957	1897	1828.29	1.578		0.0957	2126	2106.99	0.412		0.0957	1759	1760.22	-0.029			0.0957	1504	1448.13	1.441		0.0957	1881	1934.19	-1.226		0.0957	1832	1835.87	-0.09			0.0957	1423	1427.06	-0.108		0.0957	1120	1085.66	1.026		0.0957	1251	1226.75	0.686			0.0957	1414
0.0963	1859	1827.89	0.721		0.0963	2061	2106.55	-1.003		0.0963	1737	1759.86	-0.548			0.0963	1477	1447.79	0.76		0.0963	1937	1933.72	0.074		0.0963	1856	1835.43	0.478			0.0963	1481	1426.5	1.416		0.0963	1088	1085.14	0.087		0.0963	1210	1226.2	-0.466			0.0963	1542
0.0968	1792	1827.5	-0.839		0.0968	2150	2106.1	0.947		0.0968	1741	1759.49	-0.443			0.0968	1485	1447.44	0.975		0.0968	1910	1933.26	-0.532		0.0968	1872	1834.99	0.855			0.0968	1459	1425.94	0.865		0.0968	1102	1084.63	0.523		0.0968	1245	1225.65	0.548			0.0968	1373
0.0973	1857	1827.11	0.694		0.0973	2122	2105.66	0.355		0.0973	1748	1759.13	-0.266			0.0973	1460	1447.09	0.338		0.0973	1961	1932.8	0.637		0.0973	1860	1834.55	0.59			0.0973	1505	1425.39	2.052		0.0973	1107	1084.11	0.688		0.0973	1201	1225.1	-0.695			0.0973	1391
0.0978	1817	1826.72	-0.228		0.0978	2165	2105.22	1.285		0.0978	1885	1758.76	2.908			0.0978	1519	1446.74	1.854		0.0978	1964	1932.34	0.715		0.0978	1926	1834.11	2.094			0.0978	1436	1424.83	0.295		0.0978	1082	1083.59	-0.048		0.0978	1215	1224.55	-0.274			0.0978	1403
0.0983	1833	1826.33	0.156		0.0983	2088	2104.77	-0.367		0.0983	1740	1758.4	-0.441			0.0983	1467	1446.39	0.538		0.0983	1940	1931.87	0.185		0.0983	1882	1833.67	1.114			0.0983	1341	1424.27	-2.274		0.0983	1127	1083.07	1.308		0.0983	1255	1224	0.875			0.0983	1399
0.0988	1914	1825.94	2.013		0.0988	2132	2104.33	0.599		0.0988	1748	1758.03	-0.24			0.0988	1479	1446.05	0.857		0.0988	2064	1931.41	2.918		0.0988	1872	1833.23	0.896			0.0988	1399	1423.71	-0.661		0.0988	1088	1082.56	0.165		0.0988	1241	1223.45	0.498			0.0988	1378
0.0993	1879	1825.55	1.233		0.0993	2142	2103.88	0.824		0.0993	1784	1757.67	0.623			0.0993	1463	1445.7	0.452		0.0993	1975	1930.95	0.991		0.0993	1752	1832.79	-1.93			0.0993	1456	1423.16	0.861		0.0993	1056	1082.04	-0.801		0.0993	1246	1222.9	0.654			0.0993	1449
0.0998	1779	1825.15	-1.094		0.0998	2134	2103.44	0.662		0.0998	1746	1757.3	-0.27			0.0998	1465	1445.35	0.513		0.0998	1999	1930.49	1.532		0.0998	1851	1832.35	0.434			0.0998	1508	1422.6	2.199		0.0998	1042	1081.52	-1.224		0.0998	1211	1222.35	-0.326			0.0998	1413
0.1004	1816	1824.77	-0.206		0.1004	2127	2102.99	0.52		0.1004	1786	1756.94	0.688			0.1004	1457	1445.01	0.314		0.1004	2050	1930.02	2.65		0.1004	1845	1831.91	0.305			0.1004	1373	1422.04	-1.324		0.1004	1144	1081.01	1.862		0.1004	1236	1221.8	0.404			0.1004	1468
0.1009	1810	1824.37	-0.338		0.1009	2090	2102.55	-0.275		0.1009	1704	1756.57	-1.274			0.1009	1478	1444.66	0.867		0.1009	1983	1929.56	1.2		0.1009	1864	1831.47	0.753			0.1009	1429	1421.49	0.199		0.1009	1069	1080.49	-0.351		0.1009	1254	1221.25	0.925			0.1009	1425
0.1014	1802	1823.98	-0.518		0.1014	2095	2102.11	-0.155		0.1014	1827	1756.21	1.656			0.1014	1474	1444.31	0.773		0.1014	1955	1929.1	0.586		0.1014	1849	1831.03	0.418			0.1014	1413	1420.93	-0.211		0.1014	1116	1079.97	1.078		0.1014	1225	1220.7	0.123			0.1014	1458
0.1019	1826	1823.59	0.056		0.1019	2092	2101.66	-0.211		0.1019	1778	1755.84	0.525			0.1019	1497	1443.96	1.371		0.1019	1992	1928.64	1.42		0.1019	1790	1830.6	-0.96			0.1019	1499	1420.38	2.031		0.1019	1075	1079.46	-0.136		0.1019	1221	1220.16	0.024			0.1019	1370
0.1024	1768	1823.2	-1.313		0.1024	2061	2101.22	-0.886		0.1024	1832	1755.48	1.788			0.1024	1492	1443.62	1.253		0.1024	2060	1928.18	2.904		0.1024	1874	1830.16	1.013			0.1024	1502	1419.82	2.12		0.1024	1117	1078.94	1.139		0.1024	1249	1219.61	0.832			0.1024	1350
0.1029	1776	1822.81	-1.111		0.1029	2158	2100.78	1.232		0.1029	1743	1755.12	-0.29			0.1029	1469	1443.27	0.671		0.1029	1905	1927.72	-0.521		0.1029	1900	1829.72	1.612			0.1029	1431	1419.26	0.31		0.1029	1091	1078.43	0.381		0.1029	1207	1219.06	-0.347			0.1029	1421
0.1034	1887	1822.42	1.487		0.1034	2106	2100.33	0.123		0.1034	1770	1754.75	0.362			0.1034	1434	1442.92	-0.236		0.1034	1983	1927.26	1.252		0.1034	1797	1829.28	-0.762			0.1034	1419	1418.71	0.008		0.1034	1112	1077.91	1.022		0.1034	1215	1218.52	-0.101			0.1034	1384
0.1039	1851	1822.03	0.673		0.1039	2130	2099.89	0.652		0.1039	1719	1754.39	-0.853			0.1039	1477	1442.58	0.896		0.1039	2008	1926.8	1.812		0.1039	1900	1828.84	1.632			0.1039	1452	1418.15	0.888		0.1039	1110	1077.4	0.979		0.1039	1217	1217.97	-0.028			0.1039	1425
0.1044	1887	1821.64	1.505		0.1044	2048	2099.45	-1.137		0.1044	1808	1754.02	1.269			0.1044	1453	1442.23	0.282		0.1044	2037	1926.34	2.452		0.1044	1878	1828.41	1.144			0.1044	1437	1417.6	0.512		0.1044	1090	1076.88	0.397		0.1044	1186	1217.42	-0.912			0.1044	1417
0.105	1805	1821.25	-0.383		0.105	2130	2099.01	0.672		0.105	1819	1753.66	1.532			0.105	1443	1441.88	0.029		0.105	1996	1925.88	1.57		0.105	1809	1827.97	-0.446			0.105	1468	1417.05	1.33		0.105	1109	1076.37	0.98		0.105	1197	1216.88	-0.574			0.105	1414
0.1055	1813	1820.86	-0.185		0.1055	2126	2098.56	0.595		0.1055	1725	1753.29	-0.681			0.1055	1429	1441.54	-0.332		0.1055	1999	1925.42	1.646		0.1055	1862	1827.53	0.799			0.1055	1476	1416.49	1.549		0.1055	1079	1075.86	0.096		0.1055	1199	1216.33	-0.5			0.1055	1408
0.106	1870	1820.47	1.145		0.106	2126	2098.12	0.605		0.106	1759	1752.93	0.145			0.106	1441	1441.19	-0.005		0.106	1936	1924.96	0.251		0.106	1881	1827.1	1.243			0.106	1463	1415.94	1.23		0.106	1108	1075.34	0.981		0.106	1235	1215.78	0.547			0.106	1439
0.1065	1824	1820.08	0.092		0.1065	2167	2097.68	1.489		0.1065	1697	1752.57	-1.349			0.1065	1511	1440.85	1.805		0.1065	1998	1924.5	1.644		0.1065	1833	1826.66	0.148			0.1065	1491	1415.38	1.958		0.1065	1065	1074.83	-0.301		0.1065	1226	1215.24	0.307			0.1065	1336
0.107	1808	1819.69	-0.275		0.107	2040	2097.24	-1.267		0.107	1721	1752.2	-0.752			0.107	1502	1440.5	1.587		0.107	1905	1924.04	-0.436		0.107	1865	1826.22	0.898			0.107	1399	1414.83	-0.423		0.107	1137	1074.32	1.859		0.107	1248	1214.69	0.943			0.107	1412
0.1075	1742	1819.3	-1.852		0.1075	2092	2096.79	-0.105		0.1075	1786	1751.84	0.808			0.1075	1428	1440.15	-0.322		0.1075	1935	1923.58	0.26		0.1075	1855	1825.79	0.678			0.1075	1418	1414.28	0.099		0.1075	1082	1073.8	0.249		0.1075	1186	1214.15	-0.817			0.1075	1380
0.108	1864	1818.91	1.044		0.108	2093	2096.35	-0.073		0.108	1772	1751.48	0.488			0.108	1442	1439.81	0.058		0.108	2007	1923.12	1.872		0.108	1850	1825.35	0.573			0.108	1476	1413.72	1.621		0.108	1090	1073.29	0.506		0.108	1248	1213.6	0.974			0.108	1406
0.1085	1797	1818.52	-0.508		0.1085	2055	2095.91	-0.902		0.1085	1757	1751.11	0.14			0.1085	1514	1439.46	1.916		0.1085	1938	1922.66	0.348		0.1085	1781	1824.91	-1.041			0.1085	1422	1413.17	0.234		0.1085	1091	1072.78	0.552		0.1085	1286	1213.06	2.034			0.1085	1373
0.1091	1810	1818.13	-0.191		0.1091	2083	2095.47	-0.273		0.1091	1845	1750.75	2.194			0.1091	1492	1439.12	1.369		0.1091	1897	1922.21	-0.579		0.1091	1932	1824.48	2.446			0.1091	1469	1412.62	1.471		0.1091	1076	1072.27	0.114		0.1091	1294	1212.51	2.265			0.1091	1433
0.1096	1864	1817.75	1.071		0.1096	2019	2095.03	-1.692		0.1096	1814	1750.39	1.494			0.1096	1456	1438.77	0.452		0.1096	1979	1921.75	1.287		0.1096	1831	1824.04	0.163			0.1096	1418	1412.06	0.158		0.1096	1077	1071.76	0.16		0.1096	1243	1211.97	0.88			0.1096	1327
0.1101	1793	1817.36	-0.575		0.1101	2221	2094.58	2.682		0.1101	1798	1750.02	1.131			0.1101	1499	1438.43	1.565		0.1101	1911	1921.29	-0.235		0.1101	1828	1823.6	0.103			0.1101	1444	1411.51	0.855		0.1101	1076	1071.24	0.145		0.1101	1225	1211.43	0.388			0.1101	1401
0.1106	1902	1816.97	1.95		0.1106	2010	2094.14	-1.877		0.1106	1749	1749.66	-0.016			0.1106	1419	1438.08	-0.507		0.1106	2022	1920.83	2.25		0.1106	1881	1823.17	1.333			0.1106	1435	1410.96	0.635		0.1106	1049	1070.73	-0.671		0.1106	1206	1210.88	-0.141			0.1106	1464
0.1111	1810	1816.58	-0.155		0.1111	2055	2093.7	-0.854		0.1111	1827	1749.3	1.818			0.1111	1404	1437.73	-0.9		0.1111	1987	1920.37	1.495		0.1111	1827	1822.73	0.1			0.1111	1414	1410.41	0.096		0.1111	1068	1070.22	-0.068		0.1111	1240	1210.34	0.842			0.1111	1396
0.1116	1825	1816.19	0.206		0.1116	2112	2093.26	0.408		0.1116	1820	1748.93	1.666			0.1116	1421	1437.39	-0.435		0.1116	1965	1919.92	1.017		0.1116	1855	1822.3	0.759			0.1116	1470	1409.86	1.569		0.1116	1106	1069.71	1.091		0.1116	1255	1209.8	1.276			0.1116	1446
0.1121	1834	1815.8	0.425		0.1121	2089	2092.82	-0.084		0.1121	1753	1748.57	0.106			0.1121	1469	1437.05	0.834		0.1121	1978	1919.46	1.316		0.1121	1847	1821.86	0.585			0.1121	1503	1409.3	2.417		0.1121	1077	1069.2	0.238		0.1121	1264	1209.25	1.54			0.1121	1363
0.1126	1891	1815.41	1.738		0.1126	2122	2092.38	0.643		0.1126	1739	1748.21	-0.221			0.1126	1503	1436.7	1.71		0.1126	1913	1919	-0.137		0.1126	1836	1821.43	0.34			0.1126	1423	1408.75	0.378		0.1126	1049	1068.69	-0.608		0.1126	1186	1208.71	-0.659			0.1126	1369
0.1132	1830	1815.02	0.35		0.1132	2164	2091.93	1.549		0.1132	1756	1747.85	0.195			0.1132	1411	1436.35	-0.675		0.1132	1990	1918.54	1.602		0.1132	1801	1820.99	-0.471			0.1132	1413	1408.2	0.128		0.1132	1049	1068.18	-0.592		0.1132	1189	1208.17	-0.556			0.1132	1299
0.1137	1867	1814.63	1.212		0.1137	2083	2091.49	-0.186		0.1137	1809	1747.48	1.446			0.1137	1442	1436.01	0.158		0.1137	1982	1918.09	1.436		0.1137	1810	1820.56	-0.248			0.1137	1349	1407.65	-1.597		0.1137	1110	1067.67	1.271		0.1137	1200	1207.63	-0.22			0.1137	1376
0.1142	1817	1814.25	0.065		0.1142	2173	2091.05	1.758		0.1142	1812	1747.12	1.524			0.1142	1378	1435.66	-1.553		0.1142	1963	1917.63	1.024		0.1142	1823	1820.12	0.067			0.1142	1515	1407.1	2.772		0.1142	1064	1067.16	-0.097		0.1142	1200	1207.09	-0.205			0.1142	1368
0.1147	1860	1813.86	1.07		0.1147	2117	2090.61	0.574		0.1147	1750	1746.76	0.078			0.1147	1484	1435.32	1.264		0.1147	1899	1917.17	-0.417		0.1147	1864	1819.69	1.026			0.1147	1387	1406.55	-0.525		0.1147	1137	1066.65	2.086		0.1147	1201	1206.54	-0.16			0.1147	1287
0.1152	1801	1813.47	-0.294		0.1152	2165	2090.17	1.608		0.1152	1712	1746.39	-0.831			0.1152	1454	1434.97	0.499		0.1152	1985	1916.72	1.533		0.1152	1868	1819.25	1.128			0.1152	1423	1406	0.451		0.1152	1052	1066.14	-0.436		0.1152	1231	1206	0.712			0.1152	1382
0.1157	1842	1813.08	0.674		0.1157	2157	2089.73	1.448		0.1157	1783	1746.03	0.875			0.1157	1513	1434.63	2.015		0.1157	2006	1916.26	2.004		0.1157	1876	1818.82	1.32			0.1157	1421	1405.45	0.413		0.1157	1068	1065.63	0.072		0.1157	1158	1205.46	-1.395			0.1157	1333
0.1162	1811	1812.69	-0.04		0.1162	2114	2089.29	0.537		0.1162	1797	1745.67	1.211			0.1162	1415	1434.29	-0.513		0.1162	1974	1915.8	1.31		0.1162	1845	1818.38	0.62			0.1162	1392	1404.9	-0.346		0.1162	1052	1065.12	-0.405		0.1162	1160	1204.92	-1.319			0.1162	1343
0.1167	1885	1812.31	1.674		0.1167	2099	2088.85	0.222		0.1167	1711	1745.31	-0.829			0.1167	1451	1433.94	0.448		0.1167	1964	1915.35	1.098		0.1167	1912	1817.95	2.151			0.1167	1394	1404.35	-0.277		0.1167	1095	1064.62	0.918		0.1167	1174	1204.38	-0.887			0.1167	1376
0.1172	1811	1811.92	-0.022		0.1172	2142	2088.41	1.158		0.1172	1789	1744.95	1.042			0.1172	1465	1433.6	0.82		0.1172	1892	1914.89	-0.526		0.1172	1863	1817.51	1.054			0.1172	1361	1403.8	-1.16		0.1172	985	1064.11	-2.518		0.1172	1152	1203.84	-1.527			0.1172	1336
0.1178	1807	1811.53	-0.107		0.1178	2050	2087.97	-0.839		0.1178	1787	1744.59	1.003			0.1178	1493	1433.25	1.546		0.1178	1971	1914.43	1.274		0.1178	1849	1817.08	0.742			0.1178	1391	1403.25	-0.328		0.1178	1071	1063.6	0.226		0.1178	1247	1203.3	1.238			0.1178	1337
0.1183	1872	1811.14	1.407		0.1183	2085	2087.53	-0.055		0.1183	1695	1744.22	-1.196			0.1183	1485	1432.91	1.352		0.1183	1910	1913.98	-0.091		0.1183	1849	1816.64	0.752			0.1183	1451	1402.7	1.268		0.1183	1114	1063.09	1.525		0.1183	1232	1202.76	0.833			0.1183	1353
0.1188	1859	1810.76	1.119		0.1188	2060	2087.09	-0.597		0.1188	1663	1743.86	-1.983			0.1188	1447	1432.57	0.379		0.1188	1915	1913.52	0.034		0.1188	1921	1816.21	2.391			0.1188	1406	1402.15	0.103		0.1188	1067	1062.59	0.135		0.1188	1257	1202.22	1.545			0.1188	1364
0.1193	1894	1810.37	1.922		0.1193	2135	2086.65	1.046		0.1193	1770	1743.5	0.63			0.1193	1400	1432.22	-0.861		0.1193	1927	1913.07	0.317		0.1193	1865	1815.78	1.14			0.1193	1392	1401.61	-0.257		0.1193	1095	1062.08	0.995		0.1193	1170	1201.68	-0.926			0.1193	1345
0.1198	1834	1809.98	0.561		0.1198	2080	2086.21	-0.136		0.1198	1793	1743.14	1.178			0.1198	1423	1431.88	-0.235		0.1198	1967	1912.61	1.226		0.1198	1834	1815.34	0.436			0.1198	1396	1401.06	-0.135		0.1198	1068	1061.57	0.197		0.1198	1174	1201.14	-0.792			0.1198	1384
0.1203	1914	1809.59	2.386		0.1203	2159	2085.77	1.576		0.1203	1831	1742.78	2.062			0.1203	1422	1431.53	-0.253		0.1203	1994	1912.15	1.833		0.1203	1854	1814.91	0.908			0.1203	1456	1400.51	1.454		0.1203	1038	1061.07	-0.716		0.1203	1146	1200.6	-1.613			0.1203	1374
0.1208	1781	1809.21	-0.668		0.1208	2137	2085.33	1.118		0.1208	1675	1742.41	-1.647			0.1208	1413	1431.19	-0.484		0.1208	1915	1911.7	0.075		0.1208	1846	1814.48	0.734			0.1208	1422	1399.96	0.584		0.1208	1110	1060.56	1.484		0.1208	1193	1200.07	-0.205			0.1208	1334
0.1213	1969	1808.82	3.61		0.1213	2129	2084.89	0.956		0.1213	1674	1742.05	-1.663			0.1213	1434	1430.85	0.083		0.1213	1934	1911.24	0.517		0.1213	1824	1814.04	0.233			0.1213	1430	1399.41	0.809		0.1213	1074	1060.05	0.426		0.1213	1217	1199.53	0.501			0.1213	1287
0.1219	1775	1808.43	-0.794		0.1219	2169	2084.45	1.815		0.1219	1797	1741.69	1.305			0.1219	1455	1430.5	0.642		0.1219	2012	1910.79	2.256		0.1219	1831	1813.61	0.406			0.1219	1427	1398.87	0.745		0.1219	1067	1059.55	0.228		0.1219	1271	1198.99	2.02			0.1219	1354
0.1224	1865	1808.04	1.319		0.1224	2182	2084.01	2.098		0.1224	1758	1741.33	0.398			0.1224	1458	1430.16	0.729		0.1224	1986	1910.34	1.698		0.1224	1875	1813.18	1.428			0.1224	1472	1398.32	1.92		0.1224	1087	1059.04	0.848		0.1224	1214	1198.45	0.446			0.1224	1331
0.1229	1816	1807.66	0.196		0.1229	2099	2083.57	0.337		0.1229	1680	1740.97	-1.488			0.1229	1463	1429.82	0.868		0.1229	1926	1909.88	0.367		0.1229	1879	1812.74	1.528			0.1229	1417	1397.77	0.511		0.1229	1045	1058.54	-0.419		0.1229	1205	1197.91	0.204			0.1229	1353
0.1234	1835	1807.27	0.647		0.1234	2048	2083.13	-0.776		0.1234	1714	1740.61	-0.643			0.1234	1395	1429.47	-0.923		0.1234	1910	1909.42	0.013		0.1234	1798	1812.31	-0.338			0.1234	1347	1397.22	-1.368		0.1234	1095	1058.03	1.117		0.1234	1160	1197.38	-1.097			0.1234	1298
0.1239	1832	1806.88	0.587		0.1239	2078	2082.69	-0.103		0.1239	1739	1740.25	-0.03			0.1239	1391	1429.13	-1.022		0.1239	1972	1908.97	1.419		0.1239	1785	1811.88	-0.636			0.1239	1391	1396.68	-0.152		0.1239	1030	1057.53	-0.858		0.1239	1179	1196.84	-0.52			0.1239	1302
0.1244	1799	1806.5	-0.177		0.1244	2040	2082.25	-0.936		0.1244	1805	1739.89	1.533			0.1244	1427	1428.79	-0.047		0.1244	1972	1908.52	1.43		0.1244	1862	1811.45	1.172			0.1244	1396	1396.13	-0.004		0.1244	1089	1057.02	0.969		0.1244	1192	1196.3	-0.125			0.1244	1323
0.1249	1794	1806.11	-0.286		0.1249	2072	2081.81	-0.216		0.1249	1830	1739.53	2.115			0.1249	1508	1428.44	2.049		0.1249	1913	1908.06	0.113		0.1249	1770	1811.01	-0.975			0.1249	1438	1395.59	1.118		0.1249	1024	1056.52	-1.016		0.1249	1188	1195.77	-0.225			0.1249	1322
0.1254	1795	1805.72	-0.253		0.1254	2119	2081.38	0.817		0.1254	1726	1739.17	-0.317			0.1254	1310	1428.1	-3.263		0.1254	1941	1907.61	0.758		0.1254	1915	1810.58	2.386			0.1254	1482	1395.04	2.259		0.1254	1084	1056.01	0.85		0.1254	1231	1195.23	1.02			0.1254	1331
0.126	1775	1805.34	-0.72		0.126	2069	2080.94	-0.262		0.126	1750	1738.81	0.268			0.126	1466	1427.76	0.999		0.126	1963	1907.15	1.26		0.126	1776	1810.15	-0.81			0.126	1408	1394.49	0.36		0.126	1075	1055.51	0.594		0.126	1195	1194.69	0.009			0.126	1324
0.1265	1845	1804.95	0.932		0.1265	2154	2080.5	1.584		0.1265	1763	1738.44	0.585			0.1265	1430	1427.41	0.068		0.1265	1952	1906.7	1.025		0.1265	1839	1809.72	0.683			0.1265	1444	1393.95	1.317		0.1265	1045	1055.01	-0.31		0.1265	1188	1194.16	-0.179			0.1265	1388
0.127	1751	1804.57	-1.28		0.127	2065	2080.06	-0.331		0.127	1759	1738.08	0.499			0.127	1471	1427.07	1.145		0.127	1909	1906.24	0.063		0.127	1823	1809.29	0.321			0.127	1363	1393.4	-0.824		0.127	1055	1054.5	0.015		0.127	1184	1193.62	-0.28			0.127	1271
0.1275	1764	1804.18	-0.957		0.1275	2090	2079.62	0.227		0.1275	1673	1737.72	-1.582			0.1275	1464	1426.73	0.974		0.1275	1991	1905.79	1.91		0.1275	1862	1808.85	1.232			0.1275	1405	1392.86	0.324		0.1275	1072	1054	0.55		0.1275	1165	1193.09	-0.823			0.1275	1354
0.128	1809	1803.79	0.122		0.128	2166	2079.18	1.865		0.128	1779	1737.36	0.987			0.128	1416	1426.39	-0.276		0.128	1937	1905.34	0.719		0.128	1894	1808.42	1.966			0.128	1448	1392.31	1.463		0.128	1038	1053.5	-0.481		0.128	1190	1192.55	-0.074			0.128	1275
0.1285	1753	1803.41	-1.204		0.1285	2124	2078.74	0.982		0.1285	1738	1737	0.024			0.1285	1444	1426.04	0.473		0.1285	1914	1904.88	0.208		0.1285	1758	1807.99	-1.192			0.1285	1317	1391.77	-2.06		0.1285	1097	1052.99	1.329		0.1285	1193	1192.02	0.028			0.1285	1304
0.129	1842	1803.02	0.908		0.129	2135	2078.31	1.227		0.129	1816	1736.64	1.862			0.129	1454	1425.7	0.742		0.129	1842	1904.43	-1.455		0.129	1867	1807.56	1.376			0.129	1379	1391.22	-0.329		0.129	1045	1052.49	-0.232		0.129	1195	1191.48	0.102			0.129	1287
0.1295	1780	1802.63	-0.537		0.1295	2114	2077.87	0.786		0.1295	1837	1736.28	2.35			0.1295	1377	1425.36	-1.303		0.1295	1954	1903.98	1.132		0.1295	1802	1807.13	-0.121			0.1295	1370	1390.68	-0.559		0.1295	1070	1051.99	0.551		0.1295	1204	1190.95	0.376			0.1295	1250
0.13	1842	1802.25	0.926		0.13	2049	2077.43	-0.628		0.13	1755	1735.92	0.455			0.13	1393	1425.02	-0.858		0.13	1993	1903.53	2.004		0.13	1889	1806.7	1.894			0.13	1339	1390.14	-1.397		0.13	1022	1051.49	-0.922		0.13	1201	1190.41	0.305			0.13	1358
0.1306	1845	1801.86	1.004		0.1306	2073	2076.99	-0.088		0.1306	1705	1735.56	-0.74			0.1306	1425	1424.67	0.009		0.1306	1857	1903.07	-1.069		0.1306	1905	1806.26	2.262			0.1306	1419	1389.59	0.781		0.1306	1055	1050.98	0.124		0.1306	1231	1189.88	1.172			0.1306	1285
0.1311	1817	1801.48	0.364		0.1311	2000	2076.55	-1.712		0.1311	1798	1735.2	1.481			0.1311	1416	1424.33	-0.221		0.1311	1915	1902.62	0.283		0.1311	1842	1805.83	0.843			0.1311	1392	1389.05	0.079		0.1311	1100	1050.48	1.493		0.1311	1254	1189.35	1.826			0.1311	1292
0.1316	1801	1801.09	-0.002		0.1316	2031	2076.12	-1.001		0.1316	1772	1734.84	0.883			0.1316	1465	1423.99	1.071		0.1316	1862	1902.17	-0.931		0.1316	1760	1805.4	-1.082			0.1316	1360	1388.51	-0.773		0.1316	994	1049.98	-1.774		0.1316	1096	1188.81	-2.804			0.1316	1308
0.1321	1858	1800.71	1.329		0.1321	2106	2075.68	0.661		0.1321	1734	1734.48	-0.012			0.1321	1479	1423.65	1.439		0.1321	1876	1901.71	-0.594		0.1321	1764	1804.97	-0.976			0.1321	1404	1387.96	0.428		0.1321	1071	1049.48	0.658		0.1321	1158	1188.28	-0.89			0.1321	1308
0.1326	1830	1800.32	0.694		0.1326	2043	2075.24	-0.713		0.1326	1702	1734.12	-0.779			0.1326	1404	1423.31	-0.515		0.1326	1958	1901.26	1.282		0.1326	1836	1804.54	0.734			0.1326	1376	1387.42	-0.308		0.1326	1076	1048.98	0.824		0.1326	1166	1187.75	-0.637			0.1326	1265
0.1331	1813	1799.94	0.307		0.1331	2127	2074.8	1.132		0.1331	1708	1733.76	-0.623			0.1331	1481	1422.96	1.508		0.1331	1929	1900.81	0.642		0.1331	1812	1804.11	0.185			0.1331	1397	1386.88	0.271		0.1331	1043	1048.48	-0.17		0.1331	1172	1187.21	-0.444			0.1331	1305
0.1336	1859	1799.55	1.379		0.1336	2012	2074.37	-1.39		0.1336	1686	1733.4	-1.154			0.1336	1492	1422.62	1.796		0.1336	1939	1900.36	0.878		0.1336	1860	1803.68	1.306			0.1336	1418	1386.34	0.841		0.1336	1053	1047.98	0.155		0.1336	1204	1186.68	0.499			0.1336	1312
0.1341	1798	1799.17	-0.028		0.1341	2155	2073.93	1.746		0.1341	1751	1733.05	0.429			0.1341	1441	1422.28	0.493		0.1341	1862	1899.9	-0.878		0.1341	1827	1803.25	0.556			0.1341	1413	1385.79	0.724		0.1341	1046	1047.48	-0.046		0.1341	1225	1186.15	1.11			0.1341	1309
0.1347	1851	1798.78	1.214		0.1347	2143	2073.49	1.501		0.1347	1739	1732.69	0.151			0.1347	1456	1421.94	0.893		0.1347	1935	1899.45	0.808		0.1347	1906	1802.82	2.363			0.1347	1357	1385.25	-0.767		0.1347	1023	1046.98	-0.75		0.1347	1165	1185.62	-0.604			0.1347	1275
0.1352	1751	1798.4	-1.133		0.1352	2055	2073.06	-0.398		0.1352	1747	1732.33	0.351			0.1352	1479	1421.6	1.493		0.1352	1962	1899	1.422		0.1352	1790	1802.39	-0.293			0.1352	1412	1384.71	0.726		0.1352	1007	1046.48	-1.244		0.1352	1275	1185.09	2.518			0.1352	1302
0.1357	1806	1798.01	0.188		0.1357	2061	2072.62	-0.256		0.1357	1810	1731.97	1.834			0.1357	1483	1421.26	1.603		0.1357	1898	1898.55	-0.013		0.1357	1875	1801.96	1.687			0.1357	1426	1384.17	1.108		0.1357	1041	1045.98	-0.154		0.1357	1174	1184.56	-0.308			0.1357	1359
0.1362	1824	1797.63	0.618		0.1362	2153	2072.18	1.742		0.1362	1753	1731.61	0.511			0.1362	1428	1420.92	0.187		0.1362	1904	1898.1	0.135		0.1362	1809	1801.53	0.176			0.1362	1404	1383.63	0.544		0.1362	1063	1045.48	0.537		0.1362	1161	1184.03	-0.676			0.1362	1307
0.1367	1795	1797.24	-0.053		0.1367	2226	2071.75	3.269		0.1367	1750	1731.25	0.448			0.1367	1418	1420.58	-0.068		0.1367	1927	1897.64	0.669		0.1367	1868	1801.1	1.548			0.1367	1415	1383.09	0.848		0.1367	1054	1044.98	0.278		0.1367	1194	1183.49	0.304			0.1367	1252
0.1372	1818	1796.86	0.496		0.1372	2018	2071.31	-1.187		0.1372	1772	1730.89	0.977			0.1372	1427	1420.23	0.179		0.1372	1893	1897.19	-0.096		0.1372	1812	1800.67	0.266			0.1372	1364	1382.55	-0.502		0.1372	994	1044.48	-1.6		0.1372	1206	1182.96	0.663			0.1372	1214
0.1377	1785	1796.47	-0.272		0.1377	2071	2070.87	0.003		0.1377	1809	1730.53	1.845			0.1377	1414	1419.89	-0.157		0.1377	1942	1896.74	1.027		0.1377	1739	1800.24	-1.468			0.1377	1358	1382.01	-0.651		0.1377	1005	1043.99	-1.23		0.1377	1153	1182.43	-0.867			0.1377	1269
0.1382	1766	1796.09	-0.716		0.1382	2087	2070.44	0.363		0.1382	1653	1730.17	-1.898			0.1382	1491	1419.55	1.85		0.1382	1946	1896.29	1.127		0.1382	1778	1799.81	-0.517			0.1382	1396	1381.46	0.389		0.1382	1009	1043.49	-1.086		0.1382	1181	1181.9	-0.026			0.1382	1336
0.1388	1824	1795.7	0.663		0.1388	2002	2070	-1.52		0.1388	1808	1729.82	1.839			0.1388	1480	1419.21	1.58		0.1388	1850	1895.84	-1.066		0.1388	1810	1799.38	0.25			0.1388	1337	1380.92	-1.201		0.1388	1028	1042.99	-0.468		0.1388	1225	1181.37	1.246			0.1388	1225
0.1393	1787	1795.32	-0.197		0.1393	2103	2069.57	0.729		0.1393	1625	1729.46	-2.591			0.1393	1462	1418.87	1.128		0.1393	1987	1895.39	2.055		0.1393	1758	1798.95	-0.977			0.1393	1319	1380.38	-1.69		0.1393	1007	1042.49	-1.118		0.1393	1212	1180.84	0.895			0.1393	1285
0.1398	1832	1794.94	0.866		0.1398	2219	2069.13	3.182		0.1398	1736	1729.1	0.166			0.1398	1445	1418.53	0.696		0.1398	1921	1894.94	0.595		0.1398	1846	1798.52	1.105			0.1398	1399	1379.84	0.512		0.1398	1050	1042	0.247		0.1398	1181	1180.31	0.02			0.1398	1278
0.1403	1815	1794.55	0.48		0.1403	2082	2068.69	0.292		0.1403	1638	1728.74	-2.242			0.1403	1492	1418.19	1.911		0.1403	1978	1894.49	1.878		0.1403	1810	1798.09	0.28			0.1403	1357	1379.31	-0.605		0.1403	1058	1041.5	0.507		0.1403	1143	1179.79	-1.088			0.1403	1219
0.1408	1796	1794.17	0.043		0.1408	2061	2068.26	-0.16		0.1408	1703	1728.38	-0.615			0.1408	1392	1417.85	-0.693		0.1408	1900	1894.04	0.137		0.1408	1869	1797.66	1.65			0.1408	1395	1378.77	0.435		0.1408	1061	1041	0.614		0.1408	1194	1179.26	0.427			0.1408	1208
0.1413	1799	1793.79	0.123		0.1413	2053	2067.82	-0.327		0.1413	1725	1728.02	-0.073			0.1413	1454	1417.51	0.957		0.1413	1885	1893.58	-0.198		0.1413	1823	1797.23	0.603			0.1413	1423	1378.23	1.187		0.1413	1085	1040.51	1.351		0.1413	1219	1178.73	1.153			0.1413	1256
0.1418	1820	1793.4	0.623		0.1418	2149	2067.39	1.761		0.1418	1779	1727.66	1.217			0.1418	1430	1417.17	0.339		0.1418	1975	1893.13	1.842		0.1418	1856	1796.81	1.374			0.1418	1390	1377.69	0.33		0.1418	1067	1040.01	0.826		0.1418	1194	1178.2	0.457			0.1418	1277
0.1423	1765	1793.02	-0.667		0.1423	2067	2066.95	0.001		0.1423	1760	1727.31	0.779			0.1423	1442	1416.83	0.663		0.1423	1955	1892.68	1.409		0.1423	1781	1796.38	-0.364			0.1423	1409	1377.15	0.849		0.1423	1098	1039.51	1.765		0.1423	1156	1177.67	-0.637			0.1423	1234
0.1428	1763	1792.63	-0.706		0.1428	2040	2066.51	-0.587		0.1428	1696	1726.95	-0.751			0.1428	1487	1416.49	1.829		0.1428	1832	1892.23	-1.407		0.1428	1805	1795.95	0.213			0.1428	1424	1376.61	1.256		0.1428	1067	1039.02	0.857		0.1428	1145	1177.14	-0.95			0.1428	1218
0.1434	1745	1792.25	-1.131		0.1434	2074	2066.08	0.174		0.1434	1741	1726.59	0.345			0.1434	1417	1416.15	0.023		0.1434	1952	1891.78	1.363		0.1434	1781	1795.52	-0.344			0.1434	1427	1376.07	1.348		0.1434	1005	1038.52	-1.057		0.1434	1139	1176.62	-1.115			0.1434	1227
0.1439	1829	1791.87	0.868		0.1439	2071	2065.64	0.118		0.1439	1732	1726.23	0.139			0.1439	1440	1415.81	0.637		0.1439	1951	1891.33	1.351		0.1439	1766	1795.09	-0.692			0.1439	1389	1375.53	0.361		0.1439	1004	1038.03	-1.074		0.1439	1211	1176.09	1.003			0.1439	1279
0.1444	1778	1791.48	-0.32		0.1444	2013	2065.21	-1.164		0.1444	1780	1725.88	1.283			0.1444	1412	1415.47	-0.092		0.1444	1916	1890.88	0.574		0.1444	1816	1794.66	0.501			0.1444	1379	1374.99	0.108		0.1444	1059	1037.53	0.66		0.1444	1210	1175.56	0.99			0.1444	1260
0.1449	1850	1791.1	1.369		0.1449	2043	2064.77	-0.482		0.1449	1652	1725.52	-1.809			0.1449	1414	1415.13	-0.03		0.1449	1947	1890.43	1.282		0.1449	1763	1794.23	-0.744			0.1449	1357	1374.46	-0.474		0.1449	1015	1037.04	-0.692		0.1449	1163	1175.03	-0.353			0.1449	1242
0.1454	1911	1790.72	2.752		0.1454	2091	2064.34	0.583		0.1454	1701	1725.16	-0.586			0.1454	1445	1414.79	0.795		0.1454	1957	1889.98	1.515		0.1454	1816	1793.81	0.521			0.1454	1378	1373.92	0.11		0.1454	1074	1036.54	1.143		0.1454	1216	1174.51	1.19			0.1454	1262
0.1459	1804	1790.34	0.322		0.1459	2083	2063.9	0.418		0.1459	1683	1724.8	-1.019			0.1459	1458	1414.45	1.141		0.1459	1952	1889.53	1.414		0.1459	1752	1793.38	-0.989			0.1459	1428	1373.38	1.445		0.1459	989	1036.05	-1.495		0.1459	1215	1173.98	1.177			0.1459	1203
0.1464	1816	1789.95	0.611		0.1464	2106	2063.47	0.927		0.1464	1764	1724.44	0.942			0.1464	1440	1414.11	0.682		0.1464	1893	1889.08	0.09		0.1464	1850	1792.95	1.326			0.1464	1377	1372.85	0.112		0.1464	963	1035.55	-2.336		0.1464	1183	1173.45	0.278			0.1464	1230
0.1469	1840	1789.57	1.176		0.1469	2102	2063.03	0.85		0.1469	1769	1724.09	1.068			0.1469	1371	1413.77	-1.155		0.1469	1950	1888.63	1.39		0.1469	1761	1792.52	-0.751			0.1469	1383	1372.31	0.287		0.1469	1052	1035.06	0.522		0.1469	1176	1172.93	0.09			0.1469	1297
0.1475	1865	1789.19	1.756		0.1475	2147	2062.6	1.821		0.1475	1710	1723.73	-0.332			0.1475	1431	1413.43	0.464		0.1475	1860	1888.19	-0.654		0.1475	1808	1792.1	0.374			0.1475	1336	1371.77	-0.979		0.1475	1064	1034.57	0.902		0.1475	1175	1172.4	0.076			0.1475	1168
0.148	1798	1788.8	0.217		0.148	1981	2062.16	-1.824		0.148	1750	1723.37	0.637			0.148	1464	1413.09	1.33		0.148	1969	1887.74	1.831		0.148	1891	1791.67	2.284			0.148	1418	1371.24	1.242		0.148	1042	1034.07	0.246		0.148	1141	1171.88	-0.914			0.148	1285
0.1485	1855	1788.42	1.546		0.1485	2045	2061.73	-0.37		0.1485	1711	1723.02	-0.29			0.1485	1408	1412.75	-0.127		0.1485	1854	1887.29	-0.773		0.1485	1807	1791.24	0.371			0.1485	1347	1370.7	-0.646		0.1485	1050	1033.58	0.507		0.1485	1212	1171.35	1.168			0.1485	1237
0.149	1823	1788.04	0.819		0.149	2081	2061.3	0.432		0.149	1817	1722.66	2.213			0.149	1410	1412.41	-0.064		0.149	1944	1886.84	1.296		0.149	1875	1790.81	1.944			0.149	1380	1370.16	0.265		0.149	1074	1033.09	1.248		0.149	1198	1170.83	0.785			0.149	1235
0.1495	1854	1787.66	1.541		0.1495	2084	2060.86	0.507		0.1495	1725	1722.3	0.065			0.1495	1437	1412.08	0.657		0.1495	1935	1886.39	1.105		0.1495	1878	1790.38	2.022			0.1495	1417	1369.63	1.258		0.1495	997	1032.59	-1.126		0.1495	1199	1170.3	0.829			0.1495	1271
0.15	1777	1787.27	-0.244		0.15	2016	2060.43	-0.989		0.15	1666	1721.94	-1.371			0.15	1419	1411.74	0.193		0.15	1905	1885.94	0.437		0.15	1844	1789.96	1.258			0.15	1326	1369.09	-1.183		0.15	1018	1032.1	-0.442		0.15	1191	1169.78	0.615			0.15	1191
0.1505	1726	1786.89	-1.466		0.1505	2078	2059.99	0.395		0.1505	1750	1721.59	0.679			0.1505	1403	1411.4	-0.224		0.1505	1971	1885.49	1.926		0.1505	1831	1789.53	0.969			0.1505	1328	1368.56	-1.113		0.1505	989	1031.61	-1.354		0.1505	1139	1169.26	-0.896			0.1505	1159
0.151	1827	1786.51	0.947		0.151	2114	2059.56	1.184		0.151	1691	1721.23	-0.735			0.151	1396	1411.06	-0.403		0.151	1950	1885.04	1.471		0.151	1804	1789.1	0.351			0.151	1321	1368.02	-1.294		0.151	1073	1031.12	1.279		0.151	1108	1168.73	-1.824			0.151	1237
0.1516	1808	1786.13	0.514		0.1516	2093	2059.13	0.74		0.1516	1690	1720.88	-0.751			0.1516	1397	1410.72	-0.367		0.1516	1896	1884.6	0.262		0.1516	1807	1788.68	0.431			0.1516	1372	1367.49	0.122		0.1516	1029	1030.62	-0.051		0.1516	1120	1168.21	-1.44			0.1516	1262
0.1521	1845	1785.74	1.38		0.1521	2040	2058.69	-0.414		0.1521	1715	1720.52	-0.133			0.1521	1452	1410.38	1.092		0.1521	1947	1884.15	1.424		0.1521	1848	1788.25	1.39			0.1521	1462	1366.95	2.486		0.1521	1024	1030.13	-0.192		0.1521	1147	1167.68	-0.611			0.1521	1244
0.1526	1783	1785.36	-0.056		0.1526	2025	2058.26	-0.739		0.1526	1742	1720.16	0.523			0.1526	1408	1410.04	-0.054		0.1526	1881	1883.7	-0.062		0.1526	1726	1787.83	-1.488			0.1526	1354	1366.42	-0.337		0.1526	1051	1029.64	0.659		0.1526	1167	1167.16	-0.005			0.1526	1228
0.1531	1682	1784.98	-2.511		0.1531	2163	2057.83	2.261		0.1531	1781	1719.81	1.45			0.1531	1483	1409.7	1.903		0.1531	1979	1883.25	2.152		0.1531	1803	1787.4	0.367			0.1531	1404	1365.88	1.017		0.1531	1007	1029.15	-0.698		0.1531	1160	1166.64	-0.195			0.1531	1248
0.1536	1775	1784.6	-0.228		0.1536	2080	2057.39	0.496		0.1536	1702	1719.45	-0.423			0.1536	1417	1409.37	0.203		0.1536	1865	1882.8	-0.412		0.1536	1844	1786.97	1.328			0.1536	1400	1365.35	0.926		0.1536	1031	1028.66	0.073		0.1536	1207	1166.11	1.177			0.1536	1190
0.1541	1742	1784.22	-1.012		0.1541	2051	2056.96	-0.132		0.1541	1652	1719.09	-1.651			0.1541	1408	1409.03	-0.027		0.1541	1948	1882.36	1.487		0.1541	1786	1786.55	-0.013			0.1541	1358	1364.82	-0.185		0.1541	1059	1028.17	0.947		0.1541	1146	1165.59	-0.579			0.1541	1181
0.1546	1724	1783.84	-1.441		0.1546	2092	2056.53	0.776		0.1546	1760	1718.74	0.984			0.1546	1418	1408.69	0.247		0.1546	1866	1881.91	-0.368		0.1546	1801	1786.12	0.351			0.1546	1366	1364.28	0.046		0.1546	984	1027.68	-1.391		0.1546	1179	1165.07	0.406			0.1546	1210
0.1551	1775	1783.45	-0.201		0.1551	2078	2056.09	0.481		0.1551	1740	1718.38	0.518			0.1551	1370	1408.35	-1.036		0.1551	1889	1881.46	0.173		0.1551	1792	1785.69	0.149			0.1551	1416	1363.75	1.389		0.1551	1098	1027.19	2.137		0.1551	1197	1164.55	0.938			0.1551	1190
0.1556	1789	1783.07	0.14		0.1556	2091	2055.66	0.773		0.1556	1782	1718.03	1.516			0.1556	1478	1408.01	1.82		0.1556	1895	1881.01	0.321		0.1556	1864	1785.27	1.824			0.1556	1413	1363.22	1.324		0.1556	990	1026.7	-1.165		0.1556	1143	1164.03	-0.622			0.1556	1222
0.1562	1797	1782.69	0.338		0.1562	2045	2055.23	-0.226		0.1562	1806	1717.67	2.079			0.1562	1447	1407.68	1.034		0.1562	1889	1880.57	0.194		0.1562	1798	1784.84	0.31			0.1562	1354	1362.68	-0.236		0.1562	1028	1026.21	0.056		0.1562	1110	1163.5	-1.606			0.1562	1240
0.1567	1802	1782.31	0.464		0.1567	2125	2054.79	1.523		0.1567	1686	1717.31	-0.763			0.1567	1415	1407.34	0.204		0.1567	1862	1880.12	-0.42		0.1567	1736	1784.42	-1.162			0.1567	1430	1362.15	1.794		0.1567	1069	1025.72	1.324		0.1567	1205	1162.98	1.21			0.1567	1191
0.1572	1903	1781.93	2.775		0.1572	2104	2054.36	1.082		0.1572	1754	1716.96	0.884			0.1572	1405	1407	-0.053		0.1572	1901	1879.67	0.489		0.1572	1835	1783.99	1.191			0.1572	1401	1361.62	1.052		0.1572	1045	1025.23	0.612		0.1572	1146	1162.46	-0.486			0.1572	1201
0.1577	1814	1781.55	0.762		0.1577	2097	2053.93	0.941		0.1577	1706	1716.6	-0.257			0.1577	1350	1406.66	-1.542		0.1577	1811	1879.22	-1.603		0.1577	1776	1783.57	-0.18			0.1577	1404	1361.09	1.145		0.1577	1000	1024.74	-0.782		0.1577	1164	1161.94	0.06			0.1577	1225
0.1582	1791	1781.17	0.232		0.1582	2068	2053.5	0.319		0.1582	1755	1716.25	0.925			0.1582	1408	1406.33	0.045		0.1582	1843	1878.78	-0.833		0.1582	1797	1783.14	0.327			0.1582	1363	1360.55	0.066		0.1582	973	1024.26	-1.641		0.1582	1087	1161.42	-2.257			0.1582	1201
0.1587	1792	1780.79	0.265		0.1587	2033	2053.06	-0.445		0.1587	1652	1715.89	-1.572			0.1587	1448	1405.99	1.104		0.1587	1928	1878.33	1.131		0.1587	1777	1782.71	-0.136			0.1587	1440	1360.02	2.108		0.1587	1108	1023.77	2.531		0.1587	1178	1160.9	0.498			0.1587	1137
0.1592	1828	1780.4	1.113		0.1592	2044	2052.63	-0.191		0.1592	1709	1715.54	-0.158			0.1592	1443	1405.65	0.983		0.1592	1948	1877.88	1.589		0.1592	1847	1782.29	1.506			0.1592	1348	1359.49	-0.313		0.1592	996	1023.28	-0.863		0.1592	1100	1160.38	-1.821			0.1592	1241
0.1597	1747	1780.03	-0.79		0.1597	2080	2052.2	0.61		0.1597	1769	1715.18	1.28			0.1597	1457	1405.31	1.354		0.1597	1909	1877.44	0.722		0.1597	1769	1781.87	-0.306			0.1597	1388	1358.96	0.78		0.1597	1050	1022.79	0.84		0.1597	1126	1159.86	-1.009			0.1597	1160
0.1603	1836	1779.64	1.315		0.1603	2078	2051.77	0.575		0.1603	1729	1714.82	0.341			0.1603	1402	1404.98	-0.079		0.1603	1851	1876.99	-0.604		0.1603	1783	1781.44	0.037			0.1603	1371	1358.43	0.34		0.1603	1024	1022.3	0.053		0.1603	1207	1159.34	1.372			0.1603	1216
0.1608	1754	1779.26	-0.603		0.1608	2065	2051.33	0.301		0.1608	1713	1714.47	-0.035			0.1608	1442	1404.64	0.984		0.1608	1947	1876.54	1.597		0.1608	1750	1781.02	-0.741			0.1608	1352	1357.9	-0.16		0.1608	1032	1021.82	0.317		0.1608	1148	1158.82	-0.319			0.1608	1167
0.1613	1781	1778.88	0.05		0.1613	2086	2050.9	0.768		0.1613	1842	1714.11	2.98			0.1613	1435	1404.3	0.81		0.1613	1836	1876.1	-0.936		0.1613	1829	1780.59	1.132			0.1613	1468	1357.37	2.888		0.1613	1015	1021.33	-0.199		0.1613	1134	1158.3	-0.722			0.1613	1194
0.1618	1736	1778.5	-1.02		0.1618	2046	2050.47	-0.099		0.1618	1749	1713.76	0.843			0.1618	1389	1403.96	-0.402		0.1618	1840	1875.65	-0.831		0.1618	1801	1780.17	0.491			0.1618	1365	1356.84	0.221		0.1618	1005	1020.84	-0.5		0.1618	1195	1157.78	1.077			0.1618	1211
0.1623	1752	1778.12	-0.624		0.1623	2036	2050.04	-0.311		0.1623	1749	1713.4	0.851			0.1623	1397	1403.63	-0.177		0.1623	1977	1875.2	2.289		0.1623	1803	1779.74	0.548			0.1623	1381	1356.3	0.665		0.1623	1012	1020.35	-0.263		0.1623	1087	1157.26	-2.131			0.1623	1171
0.1628	1796	1777.74	0.431		0.1628	2122	2049.61	1.572		0.1628	1700	1713.05	-0.316			0.1628	1417	1403.29	0.364		0.1628	1958	1874.76	1.881		0.1628	1768	1779.32	-0.269			0.1628	1362	1355.77	0.169		0.1628	999	1019.87	-0.66		0.1628	1181	1156.74	0.706			0.1628	1209
0.1633	1788	1777.36	0.252		0.1633	2079	2049.18	0.654		0.1633	1756	1712.69	1.033			0.1633	1378	1402.95	-0.672		0.1633	1913	1874.31	0.885		0.1633	1722	1778.89	-1.371			0.1633	1341	1355.24	-0.389		0.1633	989	1019.38	-0.965		0.1633	1106	1156.23	-1.51			0.1633	1211
0.1638	1828	1776.98	1.193		0.1638	2027	2048.74	-0.483		0.1638	1683	1712.34	-0.715			0.1638	1460	1402.62	1.502		0.1638	1938	1873.87	1.457		0.1638	1763	1778.47	-0.368			0.1638	1367	1354.71	0.332		0.1638	1002	1018.89	-0.534		0.1638	1099	1155.71	-1.711			0.1638	1181
0.1644	1812	1776.6	0.832		0.1644	2046	2048.31	-0.051		0.1644	1739	1711.98	0.648			0.1644	1435	1402.28	0.864		0.1644	1933	1873.42	1.355		0.1644	1846	1778.04	1.582			0.1644	1401	1354.18	1.251		0.1644	1034	1018.41	0.485		0.1644	1194	1155.19	1.123			0.1644	1253
0.1649	1788	1776.22	0.279		0.1649	2005	2047.88	-0.958		0.1649	1775	1711.63	1.504			0.1649	1560	1401.94	4.002		0.1649	1850	1872.98	-0.534		0.1649	1832	1777.62	1.27			0.1649	1309	1353.65	-1.234		0.1649	997	1017.92	-0.662		0.1649	1116	1154.67	-1.158			0.1649	1184
0.1654	1731	1775.84	-1.078		0.1654	2094	2047.45	1.017		0.1654	1744	1711.28	0.784			0.1654	1406	1401.61	0.117		0.1654	1835	1872.53	-0.876		0.1654	1848	1777.2	1.647			0.1654	1341	1353.13	-0.331		0.1654	960	1017.44	-1.852		0.1654	1161	1154.16	0.201			0.1654	1207
0.1659	1736	1775.46	-0.947		0.1659	2102	2047.02	1.199		0.1659	1771	1710.92	1.428			0.1659	1427	1401.27	0.681		0.1659	1907	1872.09	0.8		0.1659	1835	1776.77	1.359			0.1659	1317	1352.6	-0.981		0.1659	980	1016.95	-1.179		0.1659	1192	1153.64	1.111			0.1659	1185
0.1664	1727	1775.08	-1.157		0.1664	2043	2046.59	-0.079		0.1664	1762	1710.57	1.225			0.1664	1430	1400.94	0.769		0.1664	1865	1871.64	-0.154		0.1664	1747	1776.35	-0.702			0.1664	1347	1352.07	-0.138		0.1664	1000	1016.47	-0.52		0.1664	1129	1153.12	-0.718			0.1664	1172
0.1669	1839	1774.7	1.499		0.1669	2080	2046.16	0.742		0.1669	1752	1710.21	0.998			0.1669	1454	1400.6	1.4		0.1669	1854	1871.2	-0.399		0.1669	1793	1775.93	0.403			0.1669	1409	1351.54	1.531		0.1669	1036	1015.98	0.622		0.1669	1157	1152.61	0.129			0.1669	1180
0.1674	1785	1774.32	0.253		0.1674	2026	2045.73	-0.438		0.1674	1697	1709.86	-0.312			0.1674	1380	1400.26	-0.545		0.1674	1842	1870.75	-0.67		0.1674	1774	1775.5	-0.036			0.1674	1330	1351.01	-0.576		0.1674	965	1015.5	-1.624		0.1674	1157	1152.09	0.144			0.1674	1255
0.1679	1781	1773.94	0.167		0.1679	2047	2045.3	0.038		0.1679	1782	1709.5	1.717			0.1679	1503	1399.93	2.659		0.1679	1841	1870.31	-0.683		0.1679	1844	1775.08	1.605			0.1679	1417	1350.48	1.767		0.1679	1022	1015.02	0.218		0.1679	1165	1151.57	0.393			0.1679	1185
0.1684	1860	1773.57	2.004		0.1684	2085	2044.87	0.879		0.1684	1711	1709.15	0.045			0.1684	1412	1399.59	0.33		0.1684	1904	1869.86	0.782		0.1684	1838	1774.66	1.478			0.1684	1372	1349.96	0.595		0.1684	1000	1014.53	-0.459		0.1684	1203	1151.06	1.498			0.1684	1183
0.169	1772	1773.19	-0.028		0.169	2061	2044.43	0.365		0.169	1693	1708.8	-0.384			0.169	1389	1399.26	-0.275		0.169	1924	1869.42	1.244		0.169	1785	1774.23	0.255			0.169	1350	1349.43	0.016		0.169	975	1014.05	-1.249		0.169	1114	1150.54	-1.095			0.169	1215
0.1695	1855	1772.81	1.908		0.1695	2083	2044	0.854		0.1695	1807	1708.44	2.319			0.1695	1443	1398.92	1.16		0.1695	1856	1868.97	-0.301		0.1695	1764	1773.81	-0.234			0.1695	1303	1348.9	-1.272		0.1695	951	1013.57	-2.027		0.1695	1172	1150.03	0.642			0.1695	1190
0.17	1733	1772.43	-0.947		0.17	1963	2043.57	-1.819		0.17	1731	1708.09	0.551			0.17	1412	1398.59	0.357		0.17	1888	1868.53	0.448		0.17	1789	1773.39	0.369			0.17	1349	1348.37	0.017		0.17	1044	1013.08	0.957		0.17	1101	1149.51	-1.462			0.17	1141
0.1705	1833	1772.05	1.424		0.1705	2120	2043.14	1.669		0.1705	1794	1707.73	2.037			0.1705	1407	1398.25	0.233		0.1705	1927	1868.08	1.342		0.1705	1779	1772.96	0.143			0.1705	1318	1347.85	-0.822		0.1705	988	1012.6	-0.782		0.1705	1138	1149	-0.326			0.1705	1236
0.171	1806	1771.67	0.808		0.171	2051	2042.71	0.183		0.171	1676	1707.38	-0.767			0.171	1438	1397.91	1.057		0.171	1837	1867.64	-0.715		0.171	1792	1772.54	0.46			0.171	1346	1347.32	-0.036		0.171	978	1012.12	-1.09		0.171	1097	1148.48	-1.554			0.171	1167
0.1715	1728	1771.29	-1.041		0.1715	2055	2042.28	0.281		0.1715	1727	1707.03	0.481			0.1715	1427	1397.58	0.779		0.1715	1882	1867.2	0.341		0.1715	1799	1772.12	0.634			0.1715	1324	1346.79	-0.626		0.1715	1006	1011.63	-0.178		0.1715	1090	1147.97	-1.756			0.1715	1122
0.172	1801	1770.91	0.709		0.172	2065	2041.85	0.509		0.172	1746	1706.67	0.941			0.172	1405	1397.24	0.207		0.172	1916	1866.75	1.125		0.172	1824	1771.7	1.225			0.172	1383	1346.27	0.988		0.172	983	1011.15	-0.897		0.172	1160	1147.45	0.368			0.172	1133
0.1725	1779	1770.53	0.201		0.1725	2070	2041.42	0.628		0.1725	1698	1706.32	-0.202			0.1725	1410	1396.91	0.349		0.1725	1946	1866.31	1.807		0.1725	1806	1771.27	0.817			0.1725	1333	1345.74	-0.349		0.1725	985	1010.67	-0.817		0.1725	1214	1146.94	1.925			0.1725	1140
0.1731	1741	1770.15	-0.699		0.1731	2052	2040.99	0.243		0.1731	1742	1705.97	0.863			0.1731	1376	1396.57	-0.555		0.1731	1875	1865.86	0.211		0.1731	1795	1770.85	0.57			0.1731	1349	1345.21	0.103		0.1731	1020	1010.19	0.307		0.1731	1115	1146.43	-0.941			0.1731	1142
0.1736	1763	1769.78	-0.161		0.1736	2069	2040.56	0.625		0.1736	1730	1705.61	0.586			0.1736	1434	1396.24	0.997		0.1736	1887	1865.42	0.497		0.1736	1740	1770.43	-0.729			0.1736	1351	1344.69	0.172		0.1736	1010	1009.71	0.009		0.1736	1235	1145.91	2.535			0.1736	1180
0.1741	1733	1769.4	-0.874		0.1741	1950	2040.13	-2.041		0.1741	1733	1705.26	0.666			0.1741	1450	1395.9	1.421		0.1741	1877	1864.98	0.278		0.1741	1771	1770.01	0.024			0.1741	1378	1344.16	0.912		0.1741	981	1009.23	-0.9		0.1741	1134	1145.4	-0.339			0.1741	1182
0.1746	1755	1769.02	-0.335		0.1746	2064	2039.7	0.535		0.1746	1656	1704.91	-1.202			0.1746	1409	1395.57	0.358		0.1746	1896	1864.53	0.723		0.1746	1759	1769.59	-0.252			0.1746	1286	1343.64	-1.607		0.1746	1024	1008.74	0.477		0.1746	1196	1144.89	1.478			0.1746	1203
0.1751	1779	1768.64	0.246		0.1751	2058	2039.28	0.413		0.1751	1636	1704.56	-1.695			0.1751	1395	1395.23	-0.006		0.1751	1940	1864.09	1.723		0.1751	1780	1769.16	0.257			0.1751	1315	1343.11	-0.775		0.1751	999	1008.26	-0.293		0.1751	1133	1144.38	-0.338			0.1751	1199
0.1756	1780	1768.26	0.278		0.1756	2013	2038.85	-0.576		0.1756	1747	1704.2	1.024			0.1756	1368	1394.9	-0.727		0.1756	1969	1863.65	2.374		0.1756	1795	1768.74	0.62			0.1756	1342	1342.59	-0.016		0.1756	984	1007.78	-0.757		0.1756	1163	1143.86	0.561			0.1756	1119
0.1761	1753	1767.89	-0.356		0.1761	2100	2038.42	1.344		0.1761	1724	1703.85	0.485			0.1761	1429	1394.56	0.911		0.1761	1922	1863.2	1.341		0.1761	1776	1768.32	0.182			0.1761	1316	1342.06	-0.718		0.1761	1036	1007.3	0.892		0.1761	1181	1143.35	1.096			0.1761	1102
0.1766	1733	1767.51	-0.829		0.1766	2004	2037.99	-0.759		0.1766	1619	1703.5	-2.1			0.1766	1369	1394.23	-0.682		0.1766	1910	1862.76	1.081		0.1766	1709	1767.9	-1.425			0.1766	1329	1341.54	-0.344		0.1766	1043	1006.82	1.12		0.1766	1131	1142.84	-0.352			0.1766	1194
0.1772	1735	1767.13	-0.771		0.1772	2029	2037.56	-0.19		0.1772	1735	1703.14	0.765			0.1772	1407	1393.89	0.349		0.1772	1774	1862.32	-2.097		0.1772	1822	1767.48	1.277			0.1772	1308	1341.01	-0.913		0.1772	1003	1006.34	-0.106		0.1772	1092	1142.33	-1.523			0.1772	1140
0.1777	1760	1766.75	-0.161		0.1777	2014	2037.13	-0.515		0.1777	1725	1702.79	0.535			0.1777	1361	1393.56	-0.883		0.1777	1806	1861.88	-1.315		0.1777	1911	1767.06	3.293			0.1777	1342	1340.49	0.041		0.1777	933	1005.86	-2.383		0.1777	1165	1141.82	0.679			0.1777	1198
0.1782	1786	1766.38	0.464		0.1782	2114	2036.7	1.681		0.1782	1761	1702.44	1.396			0.1782	1361	1393.23	-0.874		0.1782	1829	1861.43	-0.758		0.1782	1796	1766.64	0.693			0.1782	1267	1339.96	-2.05		0.1782	960	1005.38	-1.463		0.1782	1152	1141.3	0.315			0.1782	1159
0.1787	1850	1766	1.953		0.1787	2038	2036.27	0.038		0.1787	1616	1702.09	-2.141			0.1787	1374	1392.89	-0.51		0.1787	1850	1860.99	-0.256		0.1787	1762	1766.21	-0.1			0.1787	1357	1339.44	0.477		0.1787	1029	1004.9	0.751		0.1787	1231	1140.79	2.571			0.1787	1160
0.1792	1738	1765.62	-0.663		0.1792	2078	2035.84	0.925		0.1792	1715	1701.73	0.32			0.1792	1433	1392.56	1.068		0.1792	1860	1860.55	-0.013		0.1792	1787	1765.79	0.502			0.1792	1311	1338.92	-0.771		0.1792	992	1004.42	-0.394		0.1792	1176	1140.28	1.042			0.1792	1132
0.1797	1838	1765.24	1.697		0.1797	1974	2035.42	-1.382		0.1797	1692	1701.38	-0.228			0.1797	1378	1392.22	-0.383		0.1797	1851	1860.11	-0.212		0.1797	1791	1765.37	0.606			0.1797	1339	1338.39	0.017		0.1797	958	1003.95	-1.483		0.1797	1152	1139.77	0.36			0.1797	1102
0.1802	1797	1764.87	0.758		0.1802	2050	2034.99	0.332		0.1802	1657	1701.03	-1.082			0.1802	1397	1391.89	0.137		0.1802	1821	1859.66	-0.906		0.1802	1696	1764.95	-1.674			0.1802	1331	1337.87	-0.188		0.1802	1070	1003.47	2.034		0.1802	1118	1139.26	-0.636			0.1802	1134
0.1807	1736	1764.49	-0.684		0.1807	1955	2034.56	-1.799		0.1807	1696	1700.68	-0.114			0.1807	1428	1391.56	0.964		0.1807	1872	1859.22	0.295		0.1807	1768	1764.53	0.082			0.1807	1223	1337.35	-3.27		0.1807	1028	1002.99	0.78		0.1807	1116	1138.75	-0.681			0.1807	1112
0.1812	1771	1764.11	0.164		0.1812	2034	2034.13	-0.003		0.1812	1739	1700.33	0.927			0.1812	1383	1391.22	-0.221		0.1812	1874	1858.78	0.352		0.1812	1806	1764.11	0.986			0.1812	1312	1336.83	-0.685		0.1812	971	1002.51	-1.01		0.1812	1232	1138.24	2.671			0.1812	1056
0.1818	1827	1763.73	1.48		0.1818	2125	2033.7	1.981		0.1818	1684	1699.97	-0.389			0.1818	1455	1390.89	1.681		0.1818	1830	1858.34	-0.662		0.1818	1735	1763.69	-0.689			0.1818	1326	1336.3	-0.283		0.1818	975	1002.03	-0.865		0.1818	1152	1137.73	0.42			0.1818	1114
0.1823	1693	1763.36	-1.71		0.1823	2052	2033.27	0.413		0.1823	1683	1699.62	-0.405			0.1823	1487	1390.56	2.501		0.1823	1799	1857.9	-1.389		0.1823	1785	1763.27	0.514			0.1823	1343	1335.78	0.197		0.1823	1059	1001.56	1.765		0.1823	1099	1137.22	-1.153			0.1823	1127
0.1828	1796	1762.98	0.779		0.1828	2047	2032.85	0.313		0.1828	1674	1699.27	-0.618			0.1828	1383	1390.22	-0.194		0.1828	1959	1857.45	2.294		0.1828	1714	1762.85	-1.18			0.1828	1373	1335.26	1.019		0.1828	965	1001.08	-1.16		0.1828	1157	1136.71	0.596			0.1828	1135
0.1833	1816	1762.6	1.253		0.1833	2040	2032.42	0.168		0.1833	1733	1698.92	0.819			0.1833	1433	1389.89	1.139		0.1833	1901	1857.01	1.009		0.1833	1772	1762.43	0.227			0.1833	1390	1334.74	1.482		0.1833	972	1000.6	-0.916		0.1833	1153	1136.2	0.495			0.1833	1126
0.1838	1724	1762.23	-0.921		0.1838	2053	2031.99	0.464		0.1838	1739	1698.57	0.97			0.1838	1449	1389.56	1.562		0.1838	1899	1856.57	0.974		0.1838	1829	1762.01	1.566			0.1838	1318	1334.22	-0.447		0.1838	971	1000.12	-0.934		0.1838	1204	1135.69	1.969			0.1838	1109
0.1843	1762	1761.85	0.004		0.1843	2059	2031.56	0.605		0.1843	1695	1698.21	-0.078			0.1843	1421	1389.22	0.843		0.1843	1896	1856.13	0.916		0.1843	1811	1761.59	1.161			0.1843	1372	1333.69	1.034		0.1843	1005	999.648	0.169		0.1843	1096	1135.19	-1.184			0.1843	1182
0.1848	1759	1761.47	-0.059		0.1848	2004	2031.14	-0.606		0.1848	1713	1697.86	0.366			0.1848	1407	1388.89	0.483		0.1848	1866	1855.69	0.239		0.1848	1741	1761.17	-0.483			0.1848	1366	1333.17	0.888		0.1848	984	999.171	-0.483		0.1848	1214	1134.68	2.277			0.1848	1086
0.1853	1714	1761.1	-1.138		0.1853	2065	2030.71	0.755		0.1853	1659	1697.51	-0.946			0.1853	1445	1388.56	1.485		0.1853	1879	1855.25	0.548		0.1853	1804	1760.75	1.018			0.1853	1349	1332.65	0.445		0.1853	984	998.695	-0.468		0.1853	1077	1134.17	-1.742			0.1853	1105
0.1859	1761	1760.72	0.007		0.1859	1993	2030.28	-0.835		0.1859	1645	1697.16	-1.286			0.1859	1450	1388.22	1.622		0.1859	1809	1854.81	-1.077		0.1859	1717	1760.33	-1.046			0.1859	1378	1332.13	1.236		0.1859	942	998.219	-1.83		0.1859	1139	1133.66	0.158			0.1859	1081
0.1864	1731	1760.34	-0.705		0.1864	2101	2029.85	1.552		0.1864	1743	1696.81	1.106			0.1864	1418	1387.89	0.8		0.1864	1848	1854.37	-0.148		0.1864	1711	1759.91	-1.182			0.1864	1400	1331.61	1.828		0.1864	1017	997.744	0.604		0.1864	1144	1133.16	0.321			0.1864	1113
0.1869	1747	1759.97	-0.31		0.1869	2099	2029.43	1.519		0.1869	1607	1696.46	-2.232			0.1869	1380	1387.56	-0.203		0.1869	1875	1853.93	0.487		0.1869	1778	1759.49	0.439			0.1869	1330	1331.09	-0.03		0.1869	1006	997.268	0.275		0.1869	1168	1132.65	1.034			0.1869	1155
0.1874	1748	1759.59	-0.277		0.1874	2012	2029	-0.379		0.1874	1710	1696.11	0.336			0.1874	1374	1387.22	-0.357		0.1874	1855	1853.48	0.035		0.1874	1790	1759.07	0.731			0.1874	1273	1330.57	-1.614		0.1874	1019	996.793	0.696		0.1874	1142	1132.14	0.292			0.1874	1139
0.1879	1759	1759.21	-0.005		0.1879	2052	2028.57	0.517		0.1879	1714	1695.76	0.441			0.1879	1427	1386.89	1.062		0.1879	1834	1853.05	-0.445		0.1879	1739	1758.65	-0.471			0.1879	1263	1330.05	-1.887		0.1879	974	996.318	-0.714		0.1879	1140	1131.63	0.248			0.1879	1129
0.1884	1845	1758.84	2.006		0.1884	1972	2028.15	-1.264		0.1884	1722	1695.4	0.641			0.1884	1390	1386.56	0.092		0.1884	1862	1852.6	0.218		0.1884	1762	1758.23	0.09			0.1884	1293	1329.53	-1.016		0.1884	1017	995.843	0.663		0.1884	1107	1131.13	-0.725			0.1884	1127
0.1889	1758	1758.46	-0.011		0.1889	2061	2027.72	0.733		0.1889	1669	1695.05	-0.638			0.1889	1399	1386.23	0.342		0.1889	1888	1852.16	0.825		0.1889	1770	1757.82	0.29			0.1889	1343	1329.01	0.382		0.1889	1013	995.369	0.554		0.1889	1127	1130.62	-0.108			0.1889	1118
0.1894	1798	1758.09	0.941		0.1894	2033	2027.29	0.127		0.1894	1717	1694.7	0.538			0.1894	1346	1385.89	-1.087		0.1894	1825	1851.72	-0.626		0.1894	1800	1757.4	1.004			0.1894	1383	1328.49	1.466		0.1894	1033	994.894	1.186		0.1894	1162	1130.12	0.935			0.1894	1142
0.19	1793	1757.71	0.833		0.19	2000	2026.87	-0.601		0.19	1654	1694.35	-0.992			0.19	1408	1385.56	0.598		0.19	1838	1851.28	-0.31		0.19	1782	1756.98	0.593			0.19	1386	1327.97	1.559		0.19	989	994.42	-0.172		0.19	1153	1129.61	0.689			0.19	1143
0.1905	1724	1757.34	-0.803		0.1905	2068	2026.44	0.914		0.1905	1659	1694	-0.859			0.1905	1389	1385.23	0.101		0.1905	1939	1850.84	2.002		0.1905	1711	1756.56	-1.101			0.1905	1310	1327.45	-0.482		0.1905	1029	993.946	1.093		0.1905	1128	1129.1	-0.033			0.1905	1082
0.191	1835	1756.96	1.822		0.191	2086	2026.01	1.313		0.191	1703	1693.65	0.227			0.191	1392	1384.9	0.19		0.191	1842	1850.4	-0.196		0.191	1731	1756.14	-0.604			0.191	1348	1326.93	0.574		0.191	951	993.473	-1.376		0.191	1108	1128.6	-0.619			0.191	1062
0.1915	1672	1756.58	-2.069		0.1915	1974	2025.59	-1.161		0.1915	1671	1693.3	-0.546			0.1915	1407	1384.56	0.598		0.1915	1909	1849.96	1.351		0.1915	1769	1755.72	0.316			0.1915	1263	1326.42	-1.784		0.1915	1018	992.999	0.784		0.1915	1136	1128.09	0.235			0.1915	1155
0.192	1762	1756.21	0.138		0.192	2031	2025.16	0.13		0.192	1731	1692.95	0.915			0.192	1433	1384.23	1.288		0.192	1823	1849.53	-0.621		0.192	1768	1755.31	0.302			0.192	1350	1325.9	0.656		0.192	1010	992.526	0.55		0.192	1121	1127.59	-0.197			0.192	1098
0.1925	1811	1755.83	1.296		0.1925	2027	2024.73	0.05		0.1925	1745	1692.6	1.254			0.1925	1433	1383.9	1.297		0.1925	1946	1849.09	2.197		0.1925	1763	1754.89	0.193			0.1925	1308	1325.38	-0.481		0.1925	1014	992.053	0.689		0.1925	1134	1127.08	0.205			0.1925	1128
0.193	1743	1755.46	-0.298		0.193	2027	2024.31	0.06		0.193	1710	1692.25	0.429			0.193	1382	1383.57	-0.042		0.193	1860	1848.65	0.263		0.193	1759	1754.47	0.108			0.193	1322	1324.86	-0.079		0.193	1010	991.581	0.58		0.193	1176	1126.58	1.441			0.193	1113
0.1935	1715	1755.08	-0.968		0.1935	2025	2023.88	0.025		0.1935	1711	1691.9	0.462			0.1935	1372	1383.24	-0.303		0.1935	1838	1848.21	-0.238		0.1935	1750	1754.05	-0.097			0.1935	1330	1324.34	0.155		0.1935	939	991.108	-1.699		0.1935	1134	1126.08	0.235			0.1935	1162
0.194	1747	1754.71	-0.184		0.194	2027	2023.46	0.079		0.194	1624	1691.55	-1.676			0.194	1333	1382.9	-1.367		0.194	1808	1847.77	-0.935		0.194	1772	1753.63	0.436			0.194	1240	1323.83	-2.381		0.194	990	990.636	-0.02		0.194	1098	1125.57	-0.832			0.194	1103
0.1946	1710	1754.33	-1.072		0.1946	2036	2023.03	0.287		0.1946	1733	1691.2	1.004			0.1946	1407	1382.57	0.651		0.1946	1808	1847.33	-0.925		0.1946	1817	1753.21	1.496			0.1946	1313	1323.31	-0.285		0.1946	1017	990.164	0.842		0.1946	1054	1125.07	-2.189			0.1946	1150
0.1951	1797	1753.96	1.015		0.1951	2107	2022.61	1.839		0.1951	1671	1690.85	-0.486			0.1951	1403	1382.24	0.554		0.1951	1846	1846.89	-0.021		0.1951	1834	1752.8	1.896			0.1951	1338	1322.79	0.416		0.1951	1013	989.692	0.732		0.1951	1167	1124.56	1.242			0.1951	1094
0.1956	1751	1753.58	-0.062		0.1956	2081	2022.18	1.289		0.1956	1706	1690.5	0.375			0.1956	1342	1381.91	-1.089		0.1956	1905	1846.45	1.341		0.1956	1749	1752.38	-0.081			0.1956	1339	1322.28	0.457		0.1956	990	989.221	0.025		0.1956	1089	1124.06	-1.062			0.1956	1072
0.1961	1745	1753.21	-0.197		0.1961	2040	2021.75	0.404		0.1961	1701	1690.15	0.263			0.1961	1299	1381.58	-2.291		0.1961	1871	1846.01	0.578		0.1961	1810	1751.96	1.364			0.1961	1385	1321.76	1.699		0.1961	1010	988.749	0.669		0.1961	1151	1123.56	0.809			0.1961	1069
0.1966	1803	1752.83	1.181		0.1966	1979	2021.33	-0.952		0.1966	1683	1689.8	-0.166			0.1966	1389	1381.25	0.208		0.1966	1834	1845.57	-0.27		0.1966	1777	1751.55	0.604			0.1966	1337	1321.24	0.431		0.1966	966	988.278	-0.716		0.1966	1031	1123.06	-2.867			0.1966	1088
0.1971	1737	1752.46	-0.371		0.1971	1969	2020.9	-1.17		0.1971	1700	1689.45	0.256			0.1971	1434	1380.92	1.402		0.1971	1884	1845.13	0.895		0.1971	1775	1751.13	0.567			0.1971	1272	1320.73	-1.366		0.1971	1019	987.807	0.977		0.1971	1148	1122.55	0.751			0.1971	1101
0.1976	1734	1752.09	-0.434		0.1976	2066	2020.48	1.002		0.1976	1716	1689.1	0.649			0.1976	1457	1380.59	2.002		0.1976	1829	1844.7	-0.367		0.1976	1777	1750.71	0.624			0.1976	1382	1320.21	1.662		0.1976	957	987.337	-0.98		0.1976	1087	1122.05	-1.063			0.1976	1128
0.1981	1742	1751.71	-0.233		0.1981	2075	2020.05	1.206		0.1981	1680	1688.75	-0.214			0.1981	1382	1380.25	0.047		0.1981	1863	1844.26	0.434		0.1981	1705	1750.29	-1.097			0.1981	1306	1319.69	-0.379		0.1981	1030	986.866	1.344		0.1981	1173	1121.55	1.502			0.1981	1053
0.1987	1785	1751.34	0.797		0.1987	2013	2019.63	-0.148		0.1987	1708	1688.4	0.474			0.1987	1362	1379.92	-0.486		0.1987	1881	1843.82	0.857		0.1987	1685	1749.88	-1.58			0.1987	1334	1319.18	0.406		0.1987	1000	986.396	0.43		0.1987	1150	1121.05	0.854			0.1987	1107
0.1992	1695	1750.96	-1.359		0.1992	1989	2019.2	-0.677		0.1992	1741	1688.05	1.269			0.1992	1381	1379.59	0.038		0.1992	1883	1843.38	0.913		0.1992	1730	1749.46	-0.468			0.1992	1340	1318.66	0.583		0.1992	947	985.926	-1.264		0.1992	1167	1120.55	1.36			0.1992	1098
0.1997	1790	1750.59	0.932		0.1997	1967	2018.78	-1.167		0.1997	1685	1687.7	-0.066			0.1997	1387	1379.26	0.208		0.1997	1749	1842.94	-2.246		0.1997	1772	1749.04	0.545			0.1997	1258	1318.15	-1.696		0.1997	1025	985.457	1.235		0.1997	1098	1120.04	-0.665			0.1997	1099
0.2002	1719	1750.21	-0.753		0.2002	2037	2018.35	0.413		0.2002	1691	1687.35	0.089			0.2002	1392	1378.93	0.35		0.2002	1836	1842.51	-0.152		0.2002	1805	1748.63	1.327			0.2002	1328	1317.63	0.284		0.2002	957	984.987	-0.904		0.2002	1141	1119.54	0.635			0.2002	1070
0.2007	1800	1749.84	1.182		0.2007	2045	2017.93	0.599		0.2007	1668	1687.01	-0.465			0.2007	1355	1378.6	-0.641		0.2007	1915	1842.07	1.667		0.2007	1813	1748.21	1.522			0.2007	1310	1317.12	-0.197		0.2007	999	984.518	0.458		0.2007	1098	1119.04	-0.635			0.2007	1035
0.2012	1766	1749.47	0.393		0.2012	2009	2017.51	-0.19		0.2012	1689	1686.66	0.057			0.2012	1373	1378.27	-0.142		0.2012	1846	1841.63	0.102		0.2012	1764	1747.79	0.386			0.2012	1327	1316.6	0.285		0.2012	954	984.049	-0.972		0.2012	1101	1118.54	-0.529			0.2012	1148
0.2017	1766	1749.09	0.402		0.2017	2086	2017.08	1.509		0.2017	1607	1686.31	-1.978			0.2017	1325	1377.94	-1.454		0.2017	1898	1841.19	1.304		0.2017	1772	1747.38	0.585			0.2017	1333	1316.09	0.463		0.2017	952	983.58	-1.022		0.2017	1145	1118.04	0.797			0.2017	1074
0.2022	1787	1748.72	0.906		0.2022	2070	2016.66	1.172		0.2022	1705	1685.96	0.461			0.2022	1379	1377.61	0.037		0.2022	1903	1840.76	1.427		0.2022	1721	1746.96	-0.626			0.2022	1331	1315.57	0.423		0.2022	1002	983.112	0.597		0.2022	1125	1117.54	0.222			0.2022	1056
0.2028	1783	1748.35	0.821		0.2028	1992	2016.23	-0.543		0.2028	1701	1685.61	0.373			0.2028	1416	1377.28	1.029		0.2028	1818	1840.32	-0.523		0.2028	1790	1746.55	1.027			0.2028	1345	1315.06	0.816		0.2028	965	982.643	-0.567		0.2028	1141	1117.04	0.709			0.2028	1011
0.2033	1832	1747.97	1.963		0.2033	2079	2015.81	1.386		0.2033	1747	1685.26	1.477			0.2033	1365	1376.95	-0.323		0.2033	1790	1839.88	-1.179		0.2033	1726	1746.13	-0.485			0.2033	1288	1314.55	-0.74		0.2033	1020	982.175	1.184		0.2033	1115	1116.54	-0.046			0.2033	1068
0.2038	1692	1747.6	-1.352		0.2038	2089	2015.38	1.611		0.2038	1744	1684.91	1.415			0.2038	1371	1376.62	-0.152		0.2038	1869	1839.44	0.684		0.2038	1757	1745.71	0.269			0.2038	1336	1314.03	0.601		0.2038	962	981.707	-0.635		0.2038	1120	1116.04	0.118			0.2038	1065
0.2043	1722	1747.22	-0.608		0.2043	2095	2014.96	1.749		0.2043	1710	1684.56	0.615			0.2043	1465	1376.29	2.318		0.2043	1748	1839.01	-2.177		0.2043	1818	1745.3	1.705			0.2043	1301	1313.52	-0.347		0.2043	960	981.24	-0.685		0.2043	1052	1115.54	-1.959			0.2043	1088
0.2048	1756	1746.85	0.218		0.2048	2044	2014.54	0.652		0.2048	1724	1684.21	0.958			0.2048	1393	1375.96	0.457		0.2048	1870	1838.57	0.727		0.2048	1708	1744.88	-0.892			0.2048	1342	1313.01	0.791		0.2048	1033	980.772	1.625		0.2048	1169	1115.04	1.578			0.2048	1093
0.2053	1787	1746.48	0.959		0.2053	2012	2014.11	-0.047		0.2053	1671	1683.87	-0.315			0.2053	1450	1375.63	1.953		0.2053	1862	1838.13	0.553		0.2053	1685	1744.47	-1.449			0.2053	1313	1312.49	0.014		0.2053	947	980.305	-1.081		0.2053	1118	1114.54	0.103			0.2053	1024
0.2058	1740	1746.1	-0.146		0.2058	2019	2013.69	0.118		0.2058	1708	1683.52	0.592			0.2058	1415	1375.3	1.055		0.2058	1812	1837.7	-0.604		0.2058	1744	1744.05	-0.001			0.2058	1347	1311.98	0.954		0.2058	1012	979.838	1.011		0.2058	1140	1114.04	0.769			0.2058	1065
0.2063	1692	1745.73	-1.306		0.2063	2044	2013.27	0.68		0.2063	1782	1683.17	2.341			0.2063	1348	1374.97	-0.735		0.2063	1764	1837.26	-1.744		0.2063	1755	1743.64	0.271			0.2063	1328	1311.47	0.454		0.2063	1000	979.371	0.652		0.2063	1109	1113.55	-0.137			0.2063	1084
0.2068	1723	1745.36	-0.539		0.2068	2076	2012.84	1.386		0.2068	1750	1682.82	1.606			0.2068	1365	1374.64	-0.261		0.2068	1853	1836.82	0.376		0.2068	1794	1743.22	1.199			0.2068	1292	1310.96	-0.527		0.2068	961	978.905	-0.577		0.2068	1111	1113.05	-0.061			0.2068	1076
0.2074	1859	1744.99	2.644		0.2074	2020	2012.42	0.169		0.2074	1723	1682.47	0.976			0.2074	1373	1374.31	-0.035		0.2074	1809	1836.39	-0.644		0.2074	1773	1742.81	0.717			0.2074	1322	1310.44	0.318		0.2074	1030	978.439	1.607		0.2074	1114	1112.55	0.043			0.2074	1004
0.2079	1774	1744.61	0.698		0.2079	2031	2011.99	0.422		0.2079	1629	1682.13	-1.316			0.2079	1381	1373.98	0.189		0.2079	1863	1835.95	0.627		0.2079	1782	1742.39	0.938			0.2079	1310	1309.93	0.002		0.2079	961	977.972	-0.547		0.2079	1125	1112.05	0.386			0.2079	1021
0.2084	1829	1744.24	1.982		0.2084	1988	2011.57	-0.529		0.2084	1711	1681.78	0.706			0.2084	1395	1373.65	0.572		0.2084	1832	1835.51	-0.082		0.2084	1779	1741.98	0.878			0.2084	1270	1309.42	-1.106		0.2084	946	977.507	-1.023		0.2084	1160	1111.56	1.422			0.2084	1041
0.2089	1780	1743.87	0.856		0.2089	2039	2011.15	0.617		0.2089	1682	1681.43	0.014			0.2089	1400	1373.32	0.713		0.2089	1827	1835.08	-0.189		0.2089	1751	1741.56	0.226			0.2089	1315	1308.91	0.168		0.2089	965	977.041	-0.387		0.2089	1117	1111.06	0.178			0.2089	1090
0.2094	1705	1743.49	-0.932		0.2094	2035	2010.73	0.538		0.2094	1782	1681.08	2.391			0.2094	1421	1372.99	1.274		0.2094	1851	1834.64	0.38		0.2094	1774	1741.15	0.78			0.2094	1273	1308.4	-0.992		0.2094	997	976.576	0.646		0.2094	1108	1110.56	-0.077			0.2094	1037
0.2099	1772	1743.12	0.686		0.2099	2044	2010.3	0.745		0.2099	1712	1680.73	0.756			0.2099	1388	1372.66	0.412		0.2099	1753	1834.21	-1.94		0.2099	1640	1740.73	-2.487			0.2099	1263	1307.89	-1.263		0.2099	958	976.111	-0.585		0.2099	1086	1110.06	-0.73			0.2099	1011
0.2104	1702	1742.75	-0.988		0.2104	1993	2009.88	-0.378		0.2104	1707	1680.39	0.644			0.2104	1359	1372.33	-0.362		0.2104	1792	1833.77	-0.987		0.2104	1743	1740.32	0.064			0.2104	1271	1307.38	-1.02		0.2104	993	975.646	0.55		0.2104	1069	1109.57	-1.241			0.2104	1029
0.2109	1678	1742.38	-1.572		0.2109	2080	2009.46	1.547		0.2109	1691	1680.04	0.267			0.2109	1402	1372	0.801		0.2109	1813	1833.34	-0.478		0.2109	1801	1739.9	1.44			0.2109	1353	1306.86	1.254		0.2109	1053	975.181	2.398		0.2109	1097	1109.07	-0.364			0.2109	1040
0.2115	1831	1742.01	2.08		0.2115	2035	2009.04	0.576		0.2115	1692	1679.69	0.299			0.2115	1341	1371.67	-0.838		0.2115	1814	1832.9	-0.444		0.2115	1711	1739.49	-0.689			0.2115	1295	1306.35	-0.315		0.2115	1012	974.716	1.172		0.2115	1144	1108.57	1.047			0.2115	996
0.212	1825	1741.63	1.951		0.212	2025	2008.61	0.364		0.212	1673	1679.35	-0.155			0.212	1356	1371.35	-0.417		0.212	1873	1832.46	0.937		0.212	1768	1739.08	0.688			0.212	1341	1305.84	0.96		0.212	980	974.252	0.183		0.212	1148	1108.08	1.178			0.212	1029
0.2125	1834	1741.26	2.166		0.2125	2103	2008.19	2.067		0.2125	1681	1679	0.049			0.2125	1395	1371.02	0.642		0.2125	1838	1832.03	0.139		0.2125	1742	1738.66	0.08			0.2125	1294	1305.33	-0.315		0.2125	907	973.788	-2.215		0.2125	1071	1107.58	-1.118			0.2125	1054
0.213	1805	1740.89	1.509		0.213	1994	2007.77	-0.308		0.213	1632	1678.65	-1.155			0.213	1429	1370.69	1.543		0.213	1805	1831.59	-0.626		0.213	1836	1738.25	2.281			0.213	1337	1304.82	0.88		0.213	960	973.324	-0.43		0.213	1105	1107.09	-0.063			0.213	1073
0.2135	1801	1740.52	1.425		0.2135	1968	2007.35	-0.887		0.2135	1672	1678.3	-0.154			0.2135	1352	1370.36	-0.499		0.2135	1843	1831.16	0.276		0.2135	1717	1737.83	-0.503			0.2135	1316	1304.31	0.322		0.2135	1031	972.861	1.811		0.2135	1171	1106.59	1.882			0.2135	1067
0.214	1739	1740.15	-0.027		0.214	1921	2006.92	-1.96		0.214	1764	1677.96	2.049			0.214	1362	1370.03	-0.218		0.214	1864	1830.72	0.771		0.214	1757	1737.42	0.467			0.214	1279	1303.8	-0.694		0.214	973	972.398	0.019		0.214	1124	1106.1	0.534			0.214	1054
0.2145	1721	1739.77	-0.453		0.2145	2072	2006.5	1.439		0.2145	1688	1677.61	0.253			0.2145	1343	1369.7	-0.729		0.2145	1801	1830.29	-0.69		0.2145	1763	1737.01	0.619			0.2145	1278	1303.3	-0.708		0.2145	939	971.935	-1.074		0.2145	1093	1105.6	-0.381			0.2145	987
0.215	1763	1739.4	0.562		0.215	2022	2006.08	0.354		0.215	1710	1677.26	0.792			0.215	1431	1369.38	1.629		0.215	1815	1829.85	-0.349		0.215	1744	1736.59	0.177			0.215	1270	1302.79	-0.92		0.215	958	971.472	-0.435		0.215	1151	1105.11	1.353			0.215	1018
0.2156	1724	1739.03	-0.362		0.2156	2007	2005.66	0.03		0.2156	1633	1676.92	-1.087			0.2156	1364	1369.05	-0.137		0.2156	1893	1829.42	1.461		0.2156	1770	1736.18	0.804			0.2156	1295	1302.28	-0.202		0.2156	958	971.009	-0.42		0.2156	1086	1104.61	-0.565			0.2156	1050
0.2161	1771	1738.66	0.768		0.2161	1944	2005.24	-1.389		0.2161	1631	1676.57	-1.128			0.2161	1351	1368.72	-0.482		0.2161	1844	1828.98	0.35		0.2161	1657	1735.77	-1.935			0.2161	1311	1301.77	0.255		0.2161	966	970.547	-0.146		0.2161	1034	1104.12	-2.181			0.2161	997
0.2166	1754	1738.29	0.375		0.2166	2012	2004.81	0.16		0.2166	1677	1676.22	0.019			0.2166	1374	1368.39	0.151		0.2166	1876	1828.55	1.095		0.2166	1763	1735.35	0.658			0.2166	1311	1301.26	0.269		0.2166	1006	970.084	1.132		0.2166	1136	1103.63	0.961			0.2166	1022
0.2171	1755	1737.92	0.408		0.2171	1940	2004.39	-1.462		0.2171	1657	1675.88	-0.464			0.2171	1376	1368.06	0.214		0.2171	1908	1828.12	1.829		0.2171	1744	1734.94	0.217			0.2171	1284	1300.75	-0.467		0.2171	963	969.622	-0.213		0.2171	1115	1103.13	0.355			0.2171	1041
0.2176	1678	1737.55	-1.454		0.2176	1992	2003.97	-0.268		0.2176	1643	1675.53	-0.803			0.2176	1367	1367.73	-0.02		0.2176	1804	1827.68	-0.558		0.2176	1772	1734.53	0.89			0.2176	1243	1300.24	-1.624		0.2176	1019	969.161	1.561		0.2176	1086	1102.64	-0.505			0.2176	1015
0.2181	1780	1737.17	1.015		0.2181	1969	2003.55	-0.779		0.2181	1673	1675.18	-0.053			0.2181	1372	1367.41	0.124		0.2181	1808	1827.25	-0.453		0.2181	1709	1734.11	-0.607			0.2181	1277	1299.73	-0.636		0.2181	990	968.699	0.676		0.2181	1140	1102.15	1.121			0.2181	1002
0.2186	1826	1736.8	2.087		0.2186	1968	2003.13	-0.792		0.2186	1658	1674.84	-0.413			0.2186	1380	1367.08	0.348		0.2186	1793	1826.81	-0.799		0.2186	1702	1733.7	-0.768			0.2186	1257	1299.23	-1.191		0.2186	970	968.238	0.057		0.2186	1144	1101.65	1.252			0.2186	1001
0.2191	1791	1736.43	1.289		0.2191	1993	2002.71	-0.217		0.2191	1707	1674.49	0.787			0.2191	1336	1366.75	-0.841		0.2191	1907	1826.38	1.846		0.2191	1690	1733.29	-1.053			0.2191	1310	1298.72	0.312		0.2191	979	967.777	0.358		0.2191	1087	1101.16	-0.43			0.2191	1072
0.2196	1700	1736.06	-0.875		0.2196	1949	2002.29	-1.207		0.2196	1653	1674.14	-0.52			0.2196	1422	1366.42	1.474		0.2196	1792	1825.95	-0.802		0.2196	1673	1732.88	-1.464			0.2196	1319	1298.21	0.572		0.2196	1035	967.316	2.104		0.2196	1062	1100.67	-1.187			0.2196	1068
0.2202	1782	1735.69	1.097		0.2202	1988	2001.87	-0.311		0.2202	1753	1673.8	1.892			0.2202	1306	1366.1	-1.663		0.2202	1706	1825.51	-2.894		0.2202	1773	1732.46	0.963			0.2202	1293	1297.7	-0.131		0.2202	974	966.855	0.229		0.2202	1097	1100.18	-0.096			0.2202	1107
0.2207	1722	1735.32	-0.321		0.2207	2064	2001.44	1.377		0.2207	1659	1673.45	-0.355			0.2207	1335	1365.77	-0.842		0.2207	1828	1825.08	0.068		0.2207	1742	1732.05	0.238			0.2207	1208	1297.2	-2.566		0.2207	953	966.395	-0.433		0.2207	1097	1099.68	-0.081			0.2207	985
0.2212	1729	1734.95	-0.143		0.2212	2011	2001.02	0.222		0.2212	1701	1673.11	0.676			0.2212	1344	1365.44	-0.585		0.2212	1837	1824.65	0.288		0.2212	1737	1731.64	0.129			0.2212	1295	1296.69	-0.047		0.2212	1034	965.935	2.117		0.2212	1156	1099.19	1.671			0.2212	1074
0.2217	1725	1734.58	-0.231		0.2217	2042	2000.6	0.916		0.2217	1644	1672.76	-0.709			0.2217	1382	1365.11	0.454		0.2217	1846	1824.21	0.507		0.2217	1704	1731.23	-0.66			0.2217	1228	1296.18	-1.946		0.2217	1033	965.475	2.101		0.2217	1127	1098.7	0.843			0.2217	1050
0.2222	1658	1734.21	-1.872		0.2222	2030	2000.18	0.662		0.2222	1703	1672.41	0.741			0.2222	1352	1364.79	-0.348		0.2222	1872	1823.78	1.114		0.2222	1743	1730.82	0.292			0.2222	1255	1295.68	-1.148		0.2222	969	965.015	0.128		0.2222	1069	1098.21	-0.893			0.2222	1058
0.2227	1682	1733.84	-1.264		0.2227	2050	1999.76	1.11		0.2227	1672	1672.07	-0.002			0.2227	1351	1364.46	-0.366		0.2227	1817	1823.35	-0.149		0.2227	1705	1730.4	-0.615			0.2227	1250	1295.17	-1.278		0.2227	922	964.555	-1.4		0.2227	1111	1097.72	0.398			0.2227	1039
0.2232	1791	1733.47	1.359		0.2232	2016	1999.34	0.371		0.2232	1680	1671.72	0.202			0.2232	1380	1364.13	0.427		0.2232	1830	1822.91	0.166		0.2232	1709	1729.99	-0.508			0.2232	1305	1294.67	0.286		0.2232	1032	964.096	2.114		0.2232	1055	1097.23	-1.3			0.2232	1062
0.2237	1751	1733.1	0.428		0.2237	2008	1998.92	0.203		0.2237	1714	1671.38	1.03			0.2237	1300	1363.81	-1.77		0.2237	1853	1822.48	0.709		0.2237	1732	1729.58	0.058			0.2237	1298	1294.16	0.107		0.2237	961	963.637	-0.085		0.2237	1038	1096.74	-1.823			0.2237	1040
0.2243	1724	1732.73	-0.21		0.2243	2019	1998.5	0.456		0.2243	1644	1671.03	-0.667			0.2243	1332	1363.48	-0.862		0.2243	1859	1822.05	0.857		0.2243	1702	1729.17	-0.659			0.2243	1271	1293.66	-0.635		0.2243	1002	963.178	1.226		0.2243	1126	1096.25	0.887			0.2243	1047
0.2248	1772	1732.36	0.942		0.2248	2013	1998.08	0.333		0.2248	1654	1670.69	-0.41			0.2248	1428	1363.15	1.716		0.2248	1864	1821.62	0.982		0.2248	1731	1728.76	0.054			0.2248	1300	1293.15	0.19		0.2248	952	962.72	-0.347		0.2248	1093	1095.76	-0.083			0.2248	1020
0.2253	1724	1731.99	-0.192		0.2253	2017	1997.66	0.431		0.2253	1664	1670.34	-0.155			0.2253	1388	1362.82	0.676		0.2253	1821	1821.18	-0.004		0.2253	1733	1728.35	0.112			0.2253	1298	1292.64	0.149		0.2253	979	962.261	0.534		0.2253	1088	1095.27	-0.22			0.2253	982
0.2258	1719	1731.62	-0.304		0.2258	1965	1997.24	-0.727		0.2258	1676	1669.99	0.147			0.2258	1370	1362.5	0.203		0.2258	1819	1820.75	-0.041		0.2258	1688	1727.93	-0.972			0.2258	1254	1292.14	-1.077		0.2258	952	961.803	-0.317		0.2258	1061	1094.78	-1.037			0.2258	1010
0.2263	1739	1731.25	0.186		0.2263	2041	1996.82	0.978		0.2263	1633	1669.65	-0.907			0.2263	1483	1362.17	3.138		0.2263	1780	1820.32	-0.956		0.2263	1750	1727.52	0.537			0.2263	1274	1291.64	-0.494		0.2263	952	961.345	-0.303		0.2263	1095	1094.29	0.022			0.2263	973
0.2268	1747	1730.88	0.386		0.2268	1987	1996.4	-0.211		0.2268	1591	1669.31	-1.963			0.2268	1412	1361.85	1.335		0.2268	1815	1819.88	-0.115		0.2268	1727	1727.11	-0.003			0.2268	1305	1291.13	0.384		0.2268	966	960.887	0.164		0.2268	1073	1093.8	-0.635			0.2268	997
0.2273	1752	1730.51	0.513		0.2273	2030	1995.98	0.755		0.2273	1709	1668.96	0.969			0.2273	1440	1361.52	2.068		0.2273	1770	1819.45	-1.175		0.2273	1720	1726.7	-0.162			0.2273	1358	1290.63	1.828		0.2273	905	960.43	-1.841		0.2273	1059	1093.31	-1.054			0.2273	1035
0.2278	1764	1730.14	0.806		0.2278	2052	1995.56	1.246		0.2278	1693	1668.62	0.593			0.2278	1370	1361.19	0.238		0.2278	1892	1819.02	1.678		0.2278	1847	1726.29	2.809			0.2278	1294	1290.12	0.108		0.2278	912	959.973	-1.587		0.2278	1094	1092.82	0.036			0.2278	997
0.2284	1758	1729.77	0.673		0.2284	1982	1995.14	-0.295		0.2284	1674	1668.27	0.14			0.2284	1364	1360.87	0.085		0.2284	1836	1818.59	0.406		0.2284	1794	1725.88	1.608			0.2284	1338	1289.62	1.323		0.2284	918	959.516	-1.369		0.2284	1060	1092.33	-0.993			0.2284	1016
0.2289	1755	1729.4	0.611		0.2289	2031	1994.72	0.805		0.2289	1696	1667.92	0.682			0.2289	1436	1360.54	1.991		0.2289	1782	1818.16	-0.857		0.2289	1729	1725.47	0.085			0.2289	1275	1289.12	-0.395		0.2289	953	959.059	-0.196		0.2289	1170	1091.84	2.285			0.2289	1052
0.2294	1881	1729.03	3.504		0.2294	1945	1994.3	-1.118		0.2294	1752	1667.58	2.017			0.2294	1375	1360.21	0.399		0.2294	1826	1817.73	0.194		0.2294	1676	1725.06	-1.198			0.2294	1260	1288.61	-0.806		0.2294	910	958.602	-1.609		0.2294	1052	1091.36	-1.213			0.2294	1004
0.2299	1713	1728.66	-0.378		0.2299	2045	1993.88	1.13		0.2299	1680	1667.24	0.311			0.2299	1394	1359.89	0.914		0.2299	1858	1817.29	0.944		0.2299	1680	1724.65	-1.089			0.2299	1315	1288.11	0.742		0.2299	986	958.146	0.886		0.2299	1165	1090.87	2.172			0.2299	963
0.2304	1807	1728.29	1.852		0.2304	2035	1993.46	0.921		0.2304	1632	1666.89	-0.864			0.2304	1407	1359.56	1.265		0.2304	1817	1816.86	0.003		0.2304	1734	1724.24	0.234			0.2304	1236	1287.61	-1.468		0.2304	912	957.69	-1.511		0.2304	1071	1090.38	-0.592			0.2304	1019
0.2309	1729	1727.92	0.026		0.2309	1927	1993.05	-1.505		0.2309	1711	1666.55	1.075			0.2309	1385	1359.24	0.692		0.2309	1784	1816.43	-0.768		0.2309	1774	1723.83	1.191			0.2309	1271	1287.1	-0.452		0.2309	940	957.234	-0.562		0.2309	1089	1089.89	-0.027			0.2309	1005
0.2314	1678	1727.55	-1.21		0.2314	1998	1992.63	0.12		0.2314	1630	1666.2	-0.897			0.2314	1379	1358.91	0.541		0.2314	1860	1816	1.02		0.2314	1761	1723.42	0.896			0.2314	1267	1286.6	-0.551		0.2314	935	956.778	-0.711		0.2314	1090	1089.4	0.018			0.2314	1003
0.2319	1780	1727.18	1.252		0.2319	2041	1992.21	1.08		0.2319	1666	1665.86	0.003			0.2319	1279	1358.58	-2.225		0.2319	1874	1815.57	1.35		0.2319	1699	1723.01	-0.582			0.2319	1266	1286.1	-0.565		0.2319	1039	956.322	2.565		0.2319	1056	1088.92	-1.013			0.2319	911
0.2324	1770	1726.82	1.026		0.2324	1935	1991.79	-1.291		0.2324	1618	1665.51	-1.181			0.2324	1402	1358.26	1.168		0.2324	1764	1815.14	-1.218		0.2324	1745	1722.6	0.536			0.2324	1318	1285.6	0.893		0.2324	1065	955.867	3.344		0.2324	1099	1088.43	0.319			0.2324	1022
0.233	1743	1726.45	0.396		0.233	2042	1991.37	1.12		0.233	1624	1665.17	-1.022			0.233	1346	1357.93	-0.325		0.233	1797	1814.71	-0.418		0.233	1739	1722.19	0.403			0.233	1254	1285.09	-0.878		0.233	919	955.412	-1.2		0.233	1133	1087.94	1.339			0.233	1058
0.2335	1722	1726.08	-0.098		0.2335	1965	1990.95	-0.585		0.2335	1635	1664.83	-0.738			0.2335	1342	1357.61	-0.426		0.2335	1784	1814.28	-0.717		0.2335	1685	1721.78	-0.896			0.2335	1314	1284.59	0.811		0.2335	921	954.957	-1.118		0.2335	1041	1087.46	-1.44			0.2335	1002
0.234	1712	1725.71	-0.331		0.234	1969	1990.53	-0.485		0.234	1553	1664.48	-2.829			0.234	1360	1357.28	0.074		0.234	1797	1813.85	-0.397		0.234	1805	1721.37	1.969			0.234	1329	1284.09	1.232		0.234	939	954.503	-0.505		0.234	1167	1086.97	2.343			0.234	978
0.2345	1809	1725.34	1.967		0.2345	1975	1990.12	-0.34		0.2345	1638	1664.14	-0.646			0.2345	1368	1356.96	0.299		0.2345	1901	1813.41	2.009		0.2345	1720	1720.96	-0.023			0.2345	1314	1283.59	0.839		0.2345	955	954.048	0.031		0.2345	1050	1086.49	-1.126			0.2345	988
0.235	1783	1724.97	1.374		0.235	1951	1989.7	-0.876		0.235	1681	1663.79	0.42			0.235	1369	1356.63	0.334		0.235	1791	1812.98	-0.519		0.235	1727	1720.55	0.155			0.235	1285	1283.09	0.053		0.235	934	953.594	-0.64		0.235	1046	1086	-1.237			0.235	1013
0.2355	1782	1724.6	1.36		0.2355	2015	1989.28	0.573		0.2355	1692	1663.45	0.694			0.2355	1338	1356.31	-0.5		0.2355	1822	1812.55	0.221		0.2355	1781	1720.14	1.442			0.2355	1314	1282.59	0.867		0.2355	917	953.14	-1.192		0.2355	1138	1085.52	1.556			0.2355	971
0.236	1763	1724.24	0.923		0.236	1989	1988.86	0.003		0.236	1652	1663.11	-0.273			0.236	1378	1355.98	0.593		0.236	1863	1812.12	1.179		0.236	1764	1719.73	1.054			0.236	1236	1282.08	-1.311		0.236	921	952.687	-1.043		0.236	1054	1085.03	-0.956			0.236	975
0.2365	1743	1723.87	0.458		0.2365	1959	1988.44	-0.665		0.2365	1677	1662.76	0.348			0.2365	1368	1355.66	0.334		0.2365	1860	1811.69	1.12		0.2365	1694	1719.32	-0.615			0.2365	1251	1281.58	-0.865		0.2365	912	952.233	-1.331		0.2365	1065	1084.55	-0.599			0.2365	915
0.2371	1689	1723.5	-0.839		0.2371	1976	1988.03	-0.271		0.2371	1615	1662.42	-1.18			0.2371	1363	1355.33	0.208		0.2371	1832	1811.26	0.484		0.2371	1740	1718.91	0.506			0.2371	1297	1281.08	0.442		0.2371	961	951.78	0.297		0.2371	1124	1084.06	1.191			0.2371	967
0.2376	1632	1723.13	-2.256		0.2376	1948	1987.61	-0.897		0.2376	1592	1662.08	-1.756			0.2376	1370	1355.01	0.405		0.2376	1914	1810.83	2.358		0.2376	1734	1718.5	0.372			0.2376	1268	1280.58	-0.353		0.2376	936	951.327	-0.5		0.2376	1098	1083.58	0.435			0.2376	945
0.2381	1736	1722.76	0.318		0.2381	1982	1987.19	-0.117		0.2381	1704	1661.73	1.024			0.2381	1327	1354.68	-0.76		0.2381	1778	1810.4	-0.768		0.2381	1698	1718.09	-0.488			0.2381	1276	1280.08	-0.114		0.2381	927	950.874	-0.783		0.2381	1058	1083.09	-0.771			0.2381	985
0.2386	1761	1722.4	0.92		0.2386	2065	1986.77	1.721		0.2386	1608	1661.39	-1.331			0.2386	1451	1354.36	2.537		0.2386	1824	1809.97	0.328		0.2386	1655	1717.68	-1.541			0.2386	1243	1279.58	-1.038		0.2386	946	950.421	-0.144		0.2386	1118	1082.61	1.058			0.2386	971
0.2391	1785	1722.03	1.49		0.2391	1998	1986.36	0.261		0.2391	1674	1661.05	0.317			0.2391	1289	1354.03	-1.811		0.2391	1835	1809.54	0.594		0.2391	1806	1717.28	2.088			0.2391	1235	1279.08	-1.254		0.2391	950	949.969	0.001		0.2391	1084	1082.12	0.057			0.2391	953
0.2396	1788	1721.66	1.569		0.2396	1974	1985.94	-0.269		0.2396	1642	1660.7	-0.462			0.2396	1299	1353.71	-1.518		0.2396	1758	1809.11	-1.219		0.2396	1664	1716.87	-1.296			0.2396	1295	1278.58	0.456		0.2396	971	949.517	0.689		0.2396	1030	1081.64	-1.609			0.2396	953
0.2401	1670	1721.29	-1.255		0.2401	2018	1985.52	0.723		0.2401	1628	1660.36	-0.802			0.2401	1420	1353.38	1.768		0.2401	1804	1808.68	-0.11		0.2401	1685	1716.46	-0.766			0.2401	1212	1278.08	-1.898		0.2401	894	949.065	-1.84		0.2401	1144	1081.16	1.858			0.2401	946
0.2406	1715	1720.93	-0.143		0.2406	2037	1985.1	1.15		0.2406	1651	1660.02	-0.222			0.2406	1395	1353.06	1.123		0.2406	1848	1808.26	0.925		0.2406	1725	1716.05	0.215			0.2406	1232	1277.59	-1.299		0.2406	985	948.613	1.158		0.2406	1083	1080.67	0.071			0.2406	946
0.2412	1594	1720.56	-3.17		0.2412	1934	1984.68	-1.153		0.2412	1629	1659.67	-0.76			0.2412	1370	1352.74	0.466		0.2412	1810	1807.83	0.051		0.2412	1693	1715.64	-0.55			0.2412	1330	1277.09	1.451		0.2412	1009	948.162	1.915		0.2412	1065	1080.19	-0.465			0.2412	923
0.2417	1784	1720.19	1.511		0.2417	1962	1984.27	-0.503		0.2417	1636	1659.33	-0.577			0.2417	1422	1352.41	1.845		0.2417	1861	1807.4	1.243		0.2417	1676	1715.23	-0.958			0.2417	1270	1276.59	-0.185		0.2417	904	947.71	-1.452		0.2417	1066	1079.71	-0.42			0.2417	948
0.2422	1720	1719.82	0.004		0.2422	1997	1983.85	0.294		0.2422	1626	1658.99	-0.818			0.2422	1375	1352.09	0.618		0.2422	1828	1806.97	0.492		0.2422	1642	1714.83	-1.797			0.2422	1260	1276.09	-0.453		0.2422	898	947.259	-1.642		0.2422	1063	1079.23	-0.498			0.2422	980
0.2427	1700	1719.46	-0.472		0.2427	2035	1983.43	1.143		0.2427	1680	1658.64	0.521			0.2427	1358	1351.76	0.169		0.2427	1831	1806.54	0.572		0.2427	1760	1714.42	1.087			0.2427	1282	1275.59	0.179		0.2427	969	946.808	0.712		0.2427	1122	1078.74	1.291			0.2427	950
0.2432	1746	1719.09	0.644		0.2432	2006	1983.02	0.513		0.2432	1649	1658.3	-0.229			0.2432	1370	1351.44	0.501		0.2432	1830	1806.11	0.558		0.2432	1750	1714.01	0.86			0.2432	1234	1275.09	-1.17		0.2432	915	946.358	-1.036		0.2432	1084	1078.26	0.174			0.2432	933
0.2437	1740	1718.72	0.51		0.2437	1993	1982.6	0.233		0.2437	1677	1657.96	0.465			0.2437	1317	1351.12	-0.94		0.2437	1874	1805.68	1.578		0.2437	1675	1713.6	-0.943			0.2437	1290	1274.6	0.429		0.2437	927	945.907	-0.62		0.2437	1005	1077.78	-2.296			0.2437	929
0.2442	1700	1718.36	-0.445		0.2442	1878	1982.18	-2.404		0.2442	1695	1657.62	0.908			0.2442	1313	1350.79	-1.043		0.2442	1821	1805.25	0.369		0.2442	1676	1713.2	-0.909			0.2442	1218	1274.1	-1.607		0.2442	964	945.457	0.597		0.2442	1085	1077.3	0.234			0.2442	948
0.2447	1730	1717.99	0.289		0.2447	2009	1981.77	0.608		0.2447	1589	1657.27	-1.713			0.2447	1381	1350.47	0.822		0.2447	1849	1804.83	1.027		0.2447	1691	1712.79	-0.53			0.2447	1251	1273.6	-0.639		0.2447	988	945.007	1.366		0.2447	1087	1076.82	0.309			0.2447	956
0.2452	1737	1717.62	0.465		0.2452	2043	1981.35	1.364		0.2452	1671	1656.93	0.344			0.2452	1361	1350.14	0.294		0.2452	1817	1804.4	0.296		0.2452	1713	1712.38	0.015			0.2452	1271	1273.1	-0.059		0.2452	920	944.557	-0.809		0.2452	1069	1076.34	-0.224			0.2452	967
0.2458	1641	1717.26	-1.882		0.2458	1993	1980.93	0.27		0.2458	1703	1656.59	1.125			0.2458	1420	1349.82	1.862		0.2458	1833	1803.97	0.678		0.2458	1710	1711.97	-0.048			0.2458	1312	1272.61	1.088		0.2458	941	944.108	-0.101		0.2458	1086	1075.86	0.308			0.2458	919
0.2463	1695	1716.89	-0.532		0.2463	2002	1980.52	0.48		0.2463	1636	1656.25	-0.501			0.2463	1320	1349.5	-0.812		0.2463	1849	1803.54	1.057		0.2463	1743	1711.57	0.753			0.2463	1228	1272.11	-1.259		0.2463	930	943.659	-0.447		0.2463	1045	1075.37	-0.94			0.2463	922
0.2468	1703	1716.52	-0.328		0.2468	1932	1980.1	-1.094		0.2468	1646	1655.9	-0.244			0.2468	1348	1349.17	-0.032		0.2468	1807	1803.11	0.091		0.2468	1697	1711.16	-0.344			0.2468	1228	1271.61	-1.245		0.2468	916	943.21	-0.898		0.2468	1115	1074.89	1.201			0.2468	915
0.2473	1651	1716.15	-1.604		0.2473	2030	1979.69	1.117		0.2473	1602	1655.56	-1.338			0.2473	1324	1348.85	-0.683		0.2473	1891	1802.68	2.031		0.2473	1646	1710.75	-1.596			0.2473	1270	1271.12	-0.031		0.2473	969	942.761	0.842		0.2473	1095	1074.41	0.622			0.2473	941
0.2478	1703	1715.79	-0.31		0.2478	1912	1979.27	-1.538		0.2478	1694	1655.22	0.942			0.2478	1344	1348.53	-0.124		0.2478	1759	1802.26	-1.031		0.2478	1774	1710.35	1.511			0.2478	1288	1270.62	0.484		0.2478	928	942.312	-0.469		0.2478	1059	1073.93	-0.459			0.2478	930
0.2483	1687	1715.42	-0.692		0.2483	1895	1978.86	-1.926		0.2483	1653	1654.88	-0.046			0.2483	1322	1348.2	-0.721		0.2483	1787	1801.83	-0.351		0.2483	1707	1709.94	-0.071			0.2483	1242	1270.12	-0.798		0.2483	993	941.864	1.621		0.2483	1072	1073.45	-0.044			0.2483	931
0.2488	1709	1715.06	-0.147		0.2488	1955	1978.44	-0.53		0.2488	1630	1654.54	-0.608			0.2488	1341	1347.88	-0.188		0.2488	1880	1801.4	1.813		0.2488	1757	1709.53	1.132			0.2488	1291	1269.63	0.595		0.2488	989	941.415	1.512		0.2488	1049	1072.97	-0.74			0.2488	920
0.2493	1755	1714.69	0.962		0.2493	1953	1978.02	-0.566		0.2493	1679	1654.19	0.605			0.2493	1386	1347.56	1.033		0.2493	1806	1800.97	0.118		0.2493	1709	1709.13	-0.003			0.2493	1265	1269.13	-0.116		0.2493	970	940.967	0.931		0.2493	1100	1072.49	0.829			0.2493	975
0.2499	1806	1714.32	2.157		0.2499	1955	1977.61	-0.511		0.2499	1653	1653.85	-0.021			0.2499	1347	1347.24	-0.006		0.2499	1827	1800.55	0.619		0.2499	1723	1708.72	0.344			0.2499	1314	1268.63	1.251		0.2499	922	940.52	-0.609		0.2499	1030	1072.02	-1.309			0.2499	901
0.2504	1688	1713.96	-0.632		0.2504	1995	1977.19	0.399		0.2504	1630	1653.51	-0.582			0.2504	1406	1346.91	1.576		0.2504	1813	1800.12	0.303		0.2504	1774	1708.31	1.56			0.2504	1292	1268.14	0.664		0.2504	906	940.072	-1.131		0.2504	1091	1071.54	0.589			0.2504	919
0.2509	1705	1713.59	-0.208		0.2509	1987	1976.78	0.229		0.2509	1646	1653.17	-0.177			0.2509	1359	1346.59	0.337		0.2509	1907	1799.69	2.457		0.2509	1711	1707.91	0.075			0.2509	1228	1267.64	-1.131		0.2509	923	939.625	-0.547		0.2509	1086	1071.06	0.453			0.2509	896
0.2514	1680	1713.23	-0.811		0.2514	1944	1976.36	-0.734		0.2514	1666	1652.83	0.323			0.2514	1326	1346.27	-0.557		0.2514	1808	1799.26	0.205		0.2514	1724	1707.5	0.397			0.2514	1304	1267.15	1.02		0.2514	914	939.178	-0.832		0.2514	1099	1070.58	0.857			0.2514	877
0.2519	1649	1712.86	-1.573		0.2519	1949	1975.95	-0.61		0.2519	1608	1652.49	-1.109			0.2519	1380	1345.95	0.917		0.2519	1815	1798.84	0.379		0.2519	1666	1707.1	-1.007			0.2519	1265	1266.65	-0.047		0.2519	988	938.731	1.566		0.2519	1113	1070.1	1.286			0.2519	952
0.2524	1731	1712.49	0.445		0.2524	2025	1975.53	1.099		0.2524	1684	1652.15	0.776			0.2524	1356	1345.62	0.282		0.2524	1857	1798.41	1.36		0.2524	1677	1706.69	-0.725			0.2524	1202	1266.16	-1.851		0.2524	928	938.284	-0.337		0.2524	1048	1069.62	-0.668			0.2524	937
0.2529	1748	1712.13	0.858		0.2529	2067	1975.12	2.021		0.2529	1624	1651.81	-0.69			0.2529	1343	1345.3	-0.063		0.2529	1825	1797.98	0.632		0.2529	1675	1706.28	-0.764			0.2529	1257	1265.67	-0.244		0.2529	944	937.837	0.2		0.2529	1053	1069.14	-0.498			0.2529	947
0.2534	1672	1711.77	-0.972		0.2534	2052	1974.7	1.706		0.2534	1673	1651.46	0.527			0.2534	1371	1344.98	0.703		0.2534	1803	1797.56	0.128		0.2534	1723	1705.88	0.413			0.2534	1303	1265.17	1.048		0.2534	951	937.391	0.441		0.2534	1067	1068.67	-0.051			0.2534	942
0.254	1700	1711.4	-0.276		0.254	1997	1974.29	0.508		0.254	1652	1651.12	0.022			0.254	1368	1344.66	0.631		0.254	1789	1797.13	-0.192		0.254	1718	1705.47	0.302			0.254	1297	1264.68	0.897		0.254	868	936.945	-2.337		0.254	1058	1068.19	-0.313			0.254	934
0.2545	1677	1711.03	-0.831		0.2545	1922	1973.87	-1.183		0.2545	1678	1650.78	0.664			0.2545	1387	1344.34	1.146		0.2545	1845	1796.7	1.124		0.2545	1737	1705.07	0.766			0.2545	1255	1264.18	-0.259		0.2545	939	936.499	0.082		0.2545	1040	1067.71	-0.859			0.2545	887
0.255	1677	1710.67	-0.822		0.255	1999	1973.46	0.571		0.255	1633	1650.44	-0.432			0.255	1348	1344.01	0.109		0.255	1810	1796.28	0.323		0.255	1760	1704.66	1.319			0.255	1283	1263.69	0.539		0.255	946	936.054	0.323		0.255	1054	1067.24	-0.408			0.255	920
0.2555	1727	1710.3	0.402		0.2555	2006	1973.04	0.736		0.2555	1674	1650.1	0.584			0.2555	1291	1343.69	-1.466		0.2555	1737	1795.85	-1.412		0.2555	1729	1704.26	0.595			0.2555	1266	1263.2	0.079		0.2555	924	935.608	-0.381		0.2555	1021	1066.76	-1.432			0.2555	915
0.256	1719	1709.94	0.219		0.256	1955	1972.63	-0.399		0.256	1588	1649.76	-1.55			0.256	1350	1343.37	0.18		0.256	1802	1795.42	0.155		0.256	1789	1703.85	2.013			0.256	1237	1262.7	-0.731		0.256	851	935.163	-2.882		0.256	1100	1066.28	1.017			0.256	947
0.2565	1700	1709.57	-0.232		0.2565	1955	1972.21	-0.389		0.2565	1684	1649.42	0.843			0.2565	1341	1343.05	-0.056		0.2565	1803	1795	0.188		0.2565	1714	1703.44	0.255			0.2565	1252	1262.21	-0.289		0.2565	911	934.718	-0.785		0.2565	1107	1065.81	1.238			0.2565	950
0.257	1648	1709.21	-1.508		0.257	1940	1971.8	-0.722		0.257	1608	1649.08	-1.024			0.257	1383	1342.72	1.083		0.257	1889	1794.57	2.173		0.257	1743	1703.04	0.957			0.257	1189	1261.72	-2.109		0.257	934	934.274	-0.009		0.257	1107	1065.33	1.252			0.257	929
0.2575	1692	1708.84	-0.409		0.2575	1998	1971.39	0.595		0.2575	1632	1648.74	-0.414			0.2575	1392	1342.4	1.329		0.2575	1877	1794.15	1.912		0.2575	1725	1702.63	0.538			0.2575	1322	1261.23	1.671		0.2575	939	933.829	0.169		0.2575	1109	1064.86	1.326			0.2575	930
0.258	1682	1708.48	-0.646		0.258	1965	1970.97	-0.135		0.258	1576	1648.4	-1.824			0.258	1383	1342.08	1.1		0.258	1808	1793.72	0.336		0.258	1710	1702.23	0.188			0.258	1247	1260.73	-0.389		0.258	967	933.385	1.08		0.258	1037	1064.38	-0.85			0.258	919
0.2586	1740	1708.12	0.764		0.2586	2002	1970.56	0.703		0.2586	1588	1648.06	-1.507			0.2586	1387	1341.76	1.215		0.2586	1696	1793.3	-2.363		0.2586	1665	1701.83	-0.903			0.2586	1200	1260.24	-1.739		0.2586	956	932.941	0.745		0.2586	1014	1063.9	-1.567			0.2586	941
0.2591	1651	1707.75	-1.397		0.2591	1895	1970.14	-1.726		0.2591	1683	1647.72	0.86			0.2591	1368	1341.44	0.718		0.2591	1801	1792.87	0.192		0.2591	1665	1701.42	-0.893			0.2591	1350	1259.75	2.456		0.2591	921	932.497	-0.378		0.2591	1074	1063.43	0.323			0.2591	900
0.2596	1724	1707.39	0.4		0.2596	1881	1969.73	-2.046		0.2596	1650	1647.38	0.065			0.2596	1315	1341.12	-0.72		0.2596	1847	1792.44	1.269		0.2596	1729	1701.02	0.673			0.2596	1227	1259.26	-0.921		0.2596	879	932.053	-1.787		0.2596	1083	1062.95	0.609			0.2596	896
0.2601	1770	1707.02	1.497		0.2601	1970	1969.32	0.015		0.2601	1605	1647.04	-1.049			0.2601	1282	1340.8	-1.642		0.2601	1850	1792.02	1.348		0.2601	1704	1700.61	0.082			0.2601	1309	1258.77	1.388		0.2601	942	931.61	0.338		0.2601	1076	1062.48	0.412			0.2601	887
0.2606	1771	1706.66	1.529		0.2606	1908	1968.9	-1.394		0.2606	1665	1646.7	0.449			0.2606	1313	1340.47	-0.758		0.2606	1802	1791.59	0.245		0.2606	1766	1700.21	1.566			0.2606	1243	1258.27	-0.433		0.2606	914	931.167	-0.567		0.2606	1068	1062.01	0.183			0.2606	903
0.2611	1701	1706.29	-0.128		0.2611	1938	1968.49	-0.693		0.2611	1699	1646.36	1.277			0.2611	1306	1340.15	-0.945		0.2611	1829	1791.17	0.885		0.2611	1677	1699.8	-0.557			0.2611	1237	1257.78	-0.591		0.2611	882	930.724	-1.639		0.2611	1101	1061.53	1.19			0.2611	924
0.2616	1691	1705.93	-0.363		0.2616	1950	1968.08	-0.409		0.2616	1665	1646.02	0.465			0.2616	1331	1339.83	-0.242		0.2616	1771	1790.74	-0.469		0.2616	1672	1699.4	-0.67			0.2616	1245	1257.29	-0.348		0.2616	918	930.281	-0.405		0.2616	1065	1061.06	0.121			0.2616	907
0.2621	1730	1705.57	0.587		0.2621	1964	1967.66	-0.083		0.2621	1609	1645.68	-0.914			0.2621	1389	1339.51	1.328		0.2621	1715	1790.32	-1.819		0.2621	1750	1699	1.219			0.2621	1226	1256.8	-0.88		0.2621	903	929.838	-0.892		0.2621	1051	1060.58	-0.296			0.2621	909
0.2627	1694	1705.2	-0.272		0.2627	1972	1967.25	0.107		0.2627	1676	1645.34	0.749			0.2627	1333	1339.19	-0.17		0.2627	1809	1789.89	0.449		0.2627	1674	1698.59	-0.601			0.2627	1207	1256.31	-1.419		0.2627	953	929.396	0.764		0.2627	1134	1060.11	2.194			0.2627	868
0.2632	1821	1704.84	2.722		0.2632	1909	1966.84	-1.324		0.2632	1629	1645	-0.396			0.2632	1355	1338.87	0.438		0.2632	1834	1789.47	1.04		0.2632	1649	1698.19	-1.211			0.2632	1217	1255.82	-1.113		0.2632	866	928.954	-2.137		0.2632	1073	1059.63	0.408			0.2632	916
0.2637	1645	1704.47	-1.466		0.2637	2006	1966.42	0.884		0.2637	1671	1644.66	0.644			0.2637	1344	1338.55	0.149		0.2637	1782	1789.05	-0.167		0.2637	1683	1697.79	-0.36			0.2637	1242	1255.33	-0.378		0.2637	890	928.512	-1.289		0.2637	1020	1059.16	-1.226			0.2637	905
0.2642	1728	1704.11	0.575		0.2642	1999	1966.01	0.738		0.2642	1684	1644.32	0.967			0.2642	1316	1338.23	-0.613		0.2642	1837	1788.62	1.129		0.2642	1643	1697.38	-1.342			0.2642	1256	1254.84	0.033		0.2642	904	928.07	-0.8		0.2642	1070	1058.69	0.346			0.2642	865
0.2647	1707	1703.74	0.079		0.2647	1996	1965.6	0.68		0.2647	1655	1643.98	0.271			0.2647	1301	1337.91	-1.023		0.2647	1759	1788.2	-0.696		0.2647	1691	1696.98	-0.145			0.2647	1240	1254.35	-0.408		0.2647	940	927.629	0.403		0.2647	1031	1058.22	-0.848			0.2647	929
0.2652	1720	1703.38	0.401		0.2652	1967	1965.18	0.041		0.2652	1630	1643.64	-0.338			0.2652	1365	1337.59	0.742		0.2652	1799	1787.77	0.265		0.2652	1684	1696.58	-0.306			0.2652	1294	1253.86	1.116		0.2652	891	927.187	-1.211		0.2652	1016	1057.74	-1.31			0.2652	935
0.2657	1738	1703.02	0.839		0.2657	1969	1964.77	0.095		0.2657	1652	1643.3	0.214			0.2657	1298	1337.27	-1.09		0.2657	1770	1787.35	-0.412		0.2657	1616	1696.17	-1.994			0.2657	1261	1253.37	0.215		0.2657	960	926.746	1.072		0.2657	1045	1057.27	-0.38			0.2657	873
0.2662	1700	1702.65	-0.064		0.2662	1973	1964.36	0.195		0.2662	1769	1642.96	2.997			0.2662	1377	1336.95	1.079		0.2662	1751	1786.92	-0.859		0.2662	1742	1695.77	1.108			0.2662	1240	1252.88	-0.366		0.2662	922	926.305	-0.142		0.2662	1024	1056.8	-1.025			0.2662	912
0.2668	1697	1702.29	-0.128		0.2668	1969	1963.95	0.114		0.2668	1672	1642.62	0.718			0.2668	1348	1336.63	0.31		0.2668	1736	1786.5	-1.212		0.2668	1761	1695.37	1.564			0.2668	1258	1252.39	0.158		0.2668	921	925.865	-0.16		0.2668	1068	1056.33	0.357			0.2668	939
0.2673	1729	1701.93	0.651		0.2673	1940	1963.54	-0.534		0.2673	1673	1642.28	0.751			0.2673	1323	1336.31	-0.366		0.2673	1753	1786.08	-0.79		0.2673	1704	1694.96	0.219			0.2673	1274	1251.9	0.619		0.2673	949	925.424	0.764		0.2673	1035	1055.86	-0.648			0.2673	911
0.2678	1691	1701.57	-0.257		0.2678	1943	1963.12	-0.457		0.2678	1650	1641.94	0.198			0.2678	1361	1335.99	0.678		0.2678	1812	1785.65	0.619		0.2678	1701	1694.56	0.156			0.2678	1255	1251.41	0.101		0.2678	948	924.984	0.747		0.2678	1031	1055.38	-0.759			0.2678	847
0.2683	1694	1701.2	-0.175		0.2683	2094	1962.71	2.869		0.2683	1595	1641.6	-1.167			0.2683	1350	1335.67	0.39		0.2683	1704	1785.23	-1.968		0.2683	1695	1694.16	0.02			0.2683	1210	1250.93	-1.177		0.2683	922	924.544	-0.084		0.2683	1071	1054.91	0.492			0.2683	881
0.2688	1732	1700.84	0.749		0.2688	2052	1962.3	1.98		0.2688	1604	1641.27	-0.93			0.2688	1359	1335.35	0.642		0.2688	1800	1784.81	0.358		0.2688	1695	1693.75	0.03			0.2688	1233	1250.44	-0.497		0.2688	897	924.104	-0.904		0.2688	1081	1054.44	0.808			0.2688	847
0.2693	1698	1700.48	-0.06		0.2693	1970	1961.89	0.183		0.2693	1594	1640.93	-1.175			0.2693	1324	1335.03	-0.303		0.2693	1846	1784.38	1.434		0.2693	1671	1693.35	-0.547			0.2693	1207	1249.95	-1.236		0.2693	892	923.665	-1.059		0.2693	967	1053.97	-2.794			0.2693	916
0.2698	1617	1700.11	-2.067		0.2698	1960	1961.47	-0.033		0.2698	1674	1640.59	0.817			0.2698	1332	1334.71	-0.074		0.2698	1796	1783.96	0.284		0.2698	1644	1692.95	-1.207			0.2698	1193	1249.46	-1.635		0.2698	942	923.226	0.611		0.2698	1054	1053.5	0.015			0.2698	870
0.2703	1658	1699.75	-1.025		0.2703	1873	1961.06	-2.035		0.2703	1622	1640.25	-0.453			0.2703	1349	1334.39	0.398		0.2703	1838	1783.54	1.27		0.2703	1645	1692.55	-1.172			0.2703	1187	1248.97	-1.799		0.2703	888	922.786	-1.166		0.2703	1077	1053.03	0.73			0.2703	906
0.2708	1662	1699.39	-0.917		0.2708	1922	1960.65	-0.882		0.2708	1598	1639.91	-1.048			0.2708	1329	1334.07	-0.139		0.2708	1759	1783.11	-0.575		0.2708	1663	1692.14	-0.715			0.2708	1246	1248.49	-0.07		0.2708	905	922.347	-0.576		0.2708	1076	1052.56	0.715			0.2708	897
0.2714	1658	1699.03	-1.008		0.2714	1957	1960.24	-0.073		0.2714	1674	1639.57	0.841			0.2714	1367	1333.75	0.899		0.2714	1837	1782.69	1.267		0.2714	1630	1691.74	-1.529			0.2714	1211	1248	-1.063		0.2714	874	921.909	-1.619		0.2714	1033	1052.09	-0.594			0.2714	882
0.2719	1700	1698.66	0.032		0.2719	2074	1959.83	2.507		0.2719	1716	1639.23	1.853			0.2719	1363	1333.43	0.801		0.2719	1765	1782.27	-0.411		0.2719	1709	1691.34	0.427			0.2719	1213	1247.51	-0.991		0.2719	939	921.47	0.571		0.2719	1088	1051.62	1.103			0.2719	848
0.2724	1703	1698.3	0.114		0.2724	1896	1959.42	-1.456		0.2724	1635	1638.89	-0.096			0.2724	1257	1333.11	-2.147		0.2724	1785	1781.84	0.075		0.2724	1776	1690.94	2.018			0.2724	1314	1247.03	1.848		0.2724	958	921.032	1.193		0.2724	1011	1051.15	-1.263			0.2724	934
0.2729	1697	1697.94	-0.023		0.2729	1940	1959	-0.431		0.2729	1593	1638.56	-1.141			0.2729	1274	1332.79	-1.647		0.2729	1797	1781.42	0.367		0.2729	1732	1690.54	0.996			0.2729	1264	1246.54	0.491		0.2729	955	920.594	1.112		0.2729	1091	1050.68	1.221			0.2729	856
0.2734	1758	1697.58	1.441		0.2734	2018	1958.59	1.322		0.2734	1622	1638.22	-0.403			0.2734	1285	1332.47	-1.324		0.2734	1787	1781	0.142		0.2734	1664	1690.13	-0.641			0.2734	1174	1246.05	-2.103		0.2734	900	920.156	-0.671		0.2734	983	1050.21	-2.142			0.2734	871
0.2739	1695	1697.21	-0.054		0.2739	1912	1958.18	-1.056		0.2739	1709	1637.88	1.72			0.2739	1288	1332.15	-1.23		0.2739	1829	1780.58	1.132		0.2739	1748	1689.73	1.394			0.2739	1197	1245.57	-1.404		0.2739	874	919.718	-1.545		0.2739	1053	1049.74	0.1			0.2739	887
0.2744	1702	1696.85	0.125		0.2744	2002	1957.77	0.989		0.2744	1685	1637.54	1.156			0.2744	1325	1331.83	-0.188		0.2744	1819	1780.15	0.911		0.2744	1750	1689.33	1.45			0.2744	1259	1245.08	0.392		0.2744	911	919.281	-0.274		0.2744	1023	1049.28	-0.822			0.2744	853
0.2749	1627	1696.49	-1.723		0.2749	1970	1957.36	0.285		0.2749	1555	1637.2	-2.085			0.2749	1375	1331.52	1.173		0.2749	1686	1779.73	-2.283		0.2749	1646	1688.93	-1.058			0.2749	1268	1244.59	0.657		0.2749	943	918.844	0.786		0.2749	1098	1048.81	1.485			0.2749	825
0.2755	1668	1696.13	-0.689		0.2755	1969	1956.95	0.272		0.2755	1562	1636.87	-1.894			0.2755	1393	1331.2	1.656		0.2755	1801	1779.31	0.511		0.2755	1675	1688.53	-0.331			0.2755	1214	1244.11	-0.864		0.2755	960	918.407	1.341		0.2755	1077	1048.34	0.873			0.2755	909
0.276	1689	1695.77	-0.165		0.276	1958	1956.54	0.033		0.276	1608	1636.53	-0.711			0.276	1308	1330.88	-0.633		0.276	1844	1778.89	1.516		0.276	1693	1688.13	0.118			0.276	1317	1243.62	2.022		0.276	995	917.97	2.44		0.276	1052	1047.87	0.127			0.276	839
0.2765	1716	1695.4	0.497		0.2765	2080	1956.13	2.716		0.2765	1663	1636.19	0.657			0.2765	1355	1330.56	0.664		0.2765	1825	1778.47	1.089		0.2765	1660	1687.73	-0.681			0.2765	1227	1243.14	-0.461		0.2765	897	917.533	-0.685		0.2765	1020	1047.4	-0.858			0.2765	929
0.277	1740	1695.04	1.078		0.277	1947	1955.72	-0.198		0.277	1653	1635.85	0.422			0.277	1322	1330.24	-0.227		0.277	1767	1778.04	-0.263		0.277	1632	1687.33	-1.37			0.277	1262	1242.65	0.545		0.277	912	917.097	-0.169		0.277	1067	1046.94	0.614			0.277	892
0.2775	1662	1694.68	-0.802		0.2775	1952	1955.31	-0.075		0.2775	1700	1635.52	1.564			0.2775	1341	1329.92	0.303		0.2775	1797	1777.62	0.457		0.2775	1735	1686.93	1.154			0.2775	1291	1242.17	1.359		0.2775	911	916.661	-0.187		0.2775	1041	1046.47	-0.17			0.2775	892
0.278	1668	1694.32	-0.644		0.278	1940	1954.9	-0.338		0.278	1683	1635.18	1.166			0.278	1323	1329.6	-0.182		0.278	1753	1777.2	-0.578		0.278	1706	1686.53	0.472			0.278	1274	1241.68	0.905		0.278	894	916.225	-0.742		0.278	1069	1046	0.703			0.278	877
0.2785	1757	1693.96	1.504		0.2785	1967	1954.48	0.282		0.2785	1552	1634.84	-2.103			0.2785	1348	1329.29	0.51		0.2785	1883	1776.78	2.448		0.2785	1651	1686.12	-0.864			0.2785	1203	1241.2	-1.101		0.2785	920	915.789	0.139		0.2785	978	1045.54	-2.157			0.2785	898
0.279	1661	1693.6	-0.8		0.279	1962	1954.08	0.179		0.279	1615	1634.5	-0.485			0.279	1326	1328.97	-0.081		0.279	1833	1776.36	1.323		0.279	1726	1685.72	0.969			0.279	1252	1240.71	0.319		0.279	897	915.354	-0.612		0.279	1119	1045.07	2.21			0.279	901
0.2796	1758	1693.23	1.545		0.2796	1948	1953.66	-0.128		0.2796	1624	1634.17	-0.252			0.2796	1346	1328.65	0.473		0.2796	1716	1775.94	-1.447		0.2796	1720	1685.32	0.836			0.2796	1219	1240.23	-0.608		0.2796	852	914.919	-2.153		0.2796	1134	1044.6	2.655			0.2796	895
0.2801	1687	1692.87	-0.143		0.2801	2016	1953.26	1.397		0.2801	1618	1633.83	-0.394			0.2801	1358	1328.33	0.805		0.2801	1790	1775.52	0.342		0.2801	1653	1684.92	-0.785			0.2801	1189	1239.74	-1.472		0.2801	878	914.483	-1.23		0.2801	1039	1044.14	-0.159			0.2801	867
0.2806	1730	1692.51	0.901		0.2806	1973	1952.84	0.454		0.2806	1647	1633.49	0.333			0.2806	1383	1328.01	1.479		0.2806	1776	1775.09	0.021		0.2806	1718	1684.52	0.808			0.2806	1203	1239.26	-1.045		0.2806	905	914.049	-0.3		0.2806	1034	1043.67	-0.301			0.2806	855
0.2811	1690	1692.15	-0.052		0.2811	2036	1952.43	1.852		0.2811	1656	1633.15	0.561			0.2811	1314	1327.69	-0.378		0.2811	1860	1774.67	1.978		0.2811	1729	1684.12	1.079			0.2811	1188	1238.78	-1.473		0.2811	925	913.614	0.374		0.2811	1061	1043.2	0.546			0.2811	905
0.2816	1694	1691.79	0.054		0.2816	1964	1952.03	0.27		0.2816	1659	1632.82	0.643			0.2816	1259	1327.38	-1.927		0.2816	1714	1774.25	-1.455		0.2816	1648	1683.72	-0.88			0.2816	1302	1238.29	1.766		0.2816	912	913.18	-0.039		0.2816	977	1042.74	-2.101			0.2816	874
0.2821	1605	1691.43	-2.157		0.2821	1931	1951.62	-0.469		0.2821	1587	1632.48	-1.142			0.2821	1323	1327.06	-0.112		0.2821	1749	1773.83	-0.594		0.2821	1698	1683.32	0.356			0.2821	1282	1237.81	1.234		0.2821	907	912.745	-0.191		0.2821	1037	1042.27	-0.164			0.2821	880
0.2826	1660	1691.07	-0.763		0.2826	2029	1951.2	1.727		0.2826	1576	1632.14	-1.414			0.2826	1277	1326.74	-1.392		0.2826	1790	1773.41	0.392		0.2826	1657	1682.92	-0.637			0.2826	1199	1237.33	-1.107		0.2826	900	912.311	-0.41		0.2826	1046	1041.81	0.13			0.2826	850
0.2831	1728	1690.71	0.897		0.2831	1961	1950.8	0.23		0.2831	1711	1631.81	1.915			0.2831	1306	1326.42	-0.565		0.2831	1772	1772.99	-0.024		0.2831	1716	1682.52	0.808			0.2831	1206	1236.85	-0.888		0.2831	845	911.878	-2.298		0.2831	1038	1041.34	-0.104			0.2831	860
0.2836	1622	1690.35	-1.697		0.2836	1921	1950.39	-0.67		0.2836	1640	1631.47	0.211			0.2836	1313	1326.11	-0.362		0.2836	1777	1772.57	0.105		0.2836	1595	1682.12	-2.181			0.2836	1229	1236.36	-0.21		0.2836	911	911.444	-0.015		0.2836	1099	1040.88	1.753			0.2836	898
0.2842	1636	1689.99	-1.335		0.2842	1965	1949.98	0.339		0.2842	1635	1631.13	0.096			0.2842	1299	1325.79	-0.743		0.2842	1705	1772.15	-1.626		0.2842	1672	1681.72	-0.238			0.2842	1271	1235.88	0.985		0.2842	931	911.01	0.654		0.2842	1030	1040.41	-0.324			0.2842	861
0.2847	1734	1689.63	1.066		0.2847	1922	1949.57	-0.629		0.2847	1642	1630.8	0.276			0.2847	1299	1325.47	-0.734		0.2847	1782	1771.73	0.243		0.2847	1661	1681.32	-0.499			0.2847	1233	1235.4	-0.068		0.2847	888	910.577	-0.757		0.2847	1003	1039.95	-1.167			0.2847	838
0.2852	1747	1689.27	1.381		0.2852	1891	1949.16	-1.337		0.2852	1665	1630.46	0.846			0.2852	1342	1325.15	0.46		0.2852	1812	1771.31	0.956		0.2852	1699	1680.92	0.439			0.2852	1208	1234.91	-0.774		0.2852	879	910.144	-1.049		0.2852	1057	1039.48	0.539			0.2852	885
0.2857	1631	1688.91	-1.434		0.2857	1910	1948.75	-0.887		0.2857	1646	1630.12	0.391			0.2857	1301	1324.84	-0.661		0.2857	1841	1770.89	1.634		0.2857	1684	1680.53	0.085			0.2857	1206	1234.43	-0.819		0.2857	932	909.712	0.729		0.2857	1071	1039.02	0.977			0.2857	817
0.2862	1690	1688.55	0.035		0.2862	1925	1948.34	-0.532		0.2862	1600	1629.79	-0.745			0.2862	1297	1324.52	-0.764		0.2862	1757	1770.47	-0.321		0.2862	1722	1680.13	1.009			0.2862	1205	1233.95	-0.834		0.2862	931	909.279	0.711		0.2862	1059	1038.56	0.628			0.2862	801
0.2867	1727	1688.18	0.934		0.2867	1930	1947.93	-0.408		0.2867	1545	1629.45	-2.149			0.2867	1276	1324.2	-1.349		0.2867	1784	1770.05	0.33		0.2867	1687	1679.73	0.177			0.2867	1262	1233.47	0.803		0.2867	936	908.847	0.887		0.2867	1011	1038.09	-0.852			0.2867	848
0.2872	1647	1687.83	-1.006		0.2872	1936	1947.52	-0.262		0.2872	1586	1629.12	-1.083			0.2872	1337	1323.88	0.359		0.2872	1790	1769.63	0.481		0.2872	1752	1679.33	1.736			0.2872	1190	1232.99	-1.246		0.2872	922	908.415	0.447		0.2872	1010	1037.63	-0.869			0.2872	849
0.2877	1644	1687.46	-1.072		0.2877	1896	1947.11	-1.174		0.2877	1734	1628.78	2.527			0.2877	1421	1323.57	2.585		0.2877	1799	1769.21	0.702		0.2877	1690	1678.93	0.269			0.2877	1203	1232.51	-0.851		0.2877	882	907.983	-0.874		0.2877	1038	1037.17	0.026			0.2877	871
0.2883	1816	1687.11	3.025		0.2883	1986	1946.7	0.882		0.2883	1679	1628.44	1.234			0.2883	1324	1323.25	0.021		0.2883	1716	1768.79	-1.274		0.2883	1689	1678.53	0.255			0.2883	1280	1232.03	1.341		0.2883	855	907.551	-1.795		0.2883	1022	1036.71	-0.46			0.2883	828
0.2888	1722	1686.74	0.85		0.2888	1904	1946.3	-0.969		0.2888	1659	1628.11	0.758			0.2888	1314	1322.93	-0.246		0.2888	1784	1768.37	0.37		0.2888	1671	1678.13	-0.174			0.2888	1229	1231.55	-0.073		0.2888	906	907.12	-0.037		0.2888	1020	1036.24	-0.509			0.2888	858
0.2893	1691	1686.39	0.112		0.2893	1883	1945.89	-1.449		0.2893	1611	1627.77	-0.418			0.2893	1281	1322.62	-1.163		0.2893	1714	1767.95	-1.303		0.2893	1663	1677.73	-0.361			0.2893	1259	1231.07	0.787		0.2893	861	906.688	-1.555		0.2893	1035	1035.78	-0.024			0.2893	813
0.2898	1737	1686.03	1.223		0.2898	1970	1945.48	0.552		0.2898	1657	1627.44	0.726			0.2898	1233	1322.3	-2.543		0.2898	1838	1767.53	1.644		0.2898	1647	1677.34	-0.747			0.2898	1181	1230.59	-1.443		0.2898	852	906.257	-1.857		0.2898	1003	1035.32	-1.02			0.2898	793
0.2903	1620	1685.67	-1.631		0.2903	1985	1945.07	0.896		0.2903	1598	1627.1	-0.728			0.2903	1284	1321.98	-1.06		0.2903	1706	1767.11	-1.48		0.2903	1652	1676.94	-0.614			0.2903	1210	1230.1	-0.578		0.2903	881	905.826	-0.835		0.2903	1035	1034.86	0.004			0.2903	792
0.2908	1705	1685.31	0.477		0.2908	1934	1944.66	-0.242		0.2908	1706	1626.77	1.918			0.2908	1244	1321.67	-2.202		0.2908	1809	1766.69	0.995		0.2908	1665	1676.54	-0.283			0.2908	1260	1229.62	0.856		0.2908	901	905.396	-0.146		0.2908	986	1034.39	-1.54			0.2908	856
0.2913	1678	1684.95	-0.17		0.2913	1894	1944.26	-1.155		0.2913	1619	1626.43	-0.185			0.2913	1268	1321.35	-1.498		0.2913	1803	1766.28	0.865		0.2913	1674	1676.14	-0.052			0.2913	1184	1229.14	-1.312		0.2913	999	904.965	2.972		0.2913	1000	1033.93	-1.072			0.2913	789
0.2918	1744	1684.59	1.423		0.2918	1956	1943.85	0.275		0.2918	1654	1626.09	0.686			0.2918	1305	1321.04	-0.444		0.2918	1856	1765.86	2.092		0.2918	1649	1675.74	-0.659			0.2918	1202	1228.66	-0.769		0.2918	871	904.535	-1.135		0.2918	1078	1033.47	1.356			0.2918	797
0.2924	1763	1684.23	1.876		0.2924	1985	1943.44	0.933		0.2924	1585	1625.76	-1.024			0.2924	1366	1320.72	1.225		0.2924	1838	1765.44	1.693		0.2924	1684	1675.34	0.211			0.2924	1263	1228.18	0.98		0.2924	961	904.105	1.833		0.2924	1061	1033.01	0.859			0.2924	815
0.2929	1690	1683.87	0.149		0.2929	1924	1943.03	-0.434		0.2929	1606	1625.42	-0.485			0.2929	1309	1320.4	-0.315		0.2929	1691	1765.02	-1.8		0.2929	1606	1674.95	-1.72			0.2929	1185	1227.71	-1.241		0.2929	884	903.675	-0.661		0.2929	1021	1032.55	-0.361			0.2929	826
0.2934	1695	1683.51	0.279		0.2934	1898	1942.62	-1.024		0.2934	1603	1625.09	-0.552			0.2934	1288	1320.09	-0.894		0.2934	1711	1764.6	-1.296		0.2934	1733	1674.55	1.404			0.2934	1258	1227.23	0.868		0.2934	905	903.246	0.058		0.2934	989	1032.09	-1.369			0.2934	781
0.2939	1785	1683.15	2.411		0.2939	1999	1942.22	1.27		0.2939	1727	1624.75	2.46			0.2939	1319	1319.77	-0.021		0.2939	1747	1764.18	-0.411		0.2939	1645	1674.15	-0.719			0.2939	1194	1226.75	-0.948		0.2939	867	902.816	-1.215		0.2939	1067	1031.63	1.083			0.2939	794
0.2944	1682	1682.79	-0.019		0.2944	1949	1941.81	0.163		0.2944	1682	1624.42	1.404			0.2944	1272	1319.45	-1.331		0.2944	1840	1763.77	1.777		0.2944	1751	1673.75	1.846			0.2944	1190	1226.27	-1.051		0.2944	936	902.387	1.097		0.2944	1003	1031.17	-0.889			0.2944	812
0.2949	1659	1682.43	-0.575		0.2949	1860	1941.4	-1.887		0.2949	1615	1624.08	-0.226			0.2949	1311	1319.14	-0.225		0.2949	1789	1763.35	0.607		0.2949	1645	1673.36	-0.699			0.2949	1201	1225.79	-0.715		0.2949	907	901.958	0.167		0.2949	942	1030.71	-2.887			0.2949	851
0.2954	1699	1682.08	0.411		0.2954	1929	1940.99	-0.273		0.2954	1618	1623.75	-0.143			0.2954	1313	1318.82	-0.161		0.2954	1754	1762.93	-0.213		0.2954	1698	1672.96	0.608			0.2954	1268	1225.31	1.199		0.2954	882	901.529	-0.657		0.2954	1035	1030.25	0.148			0.2954	766
0.2959	1662	1681.72	-0.484		0.2959	1957	1940.59	0.371		0.2959	1610	1623.41	-0.334			0.2959	1334	1318.51	0.424		0.2959	1725	1762.51	-0.903		0.2959	1707	1672.56	0.834			0.2959	1192	1224.84	-0.951		0.2959	888	901.101	-0.439		0.2959	1023	1029.79	-0.212			0.2959	811
0.2964	1650	1681.36	-0.772		0.2964	1972	1940.18	0.717		0.2964	1512	1623.08	-2.857			0.2964	1263	1318.19	-1.553		0.2964	1778	1762.09	0.377		0.2964	1678	1672.16	0.142			0.2964	1236	1224.36	0.331		0.2964	896	900.672	-0.156		0.2964	1024	1029.33	-0.167			0.2964	822
0.297	1684	1681	0.073		0.297	1902	1939.77	-0.866		0.297	1620	1622.74	-0.068			0.297	1378	1317.88	1.62		0.297	1781	1761.67	0.458		0.297	1627	1671.77	-1.11			0.297	1167	1223.88	-1.665		0.297	933	900.244	1.071		0.297	984	1028.87	-1.429			0.297	776
0.2975	1643	1680.64	-0.929		0.2975	1931	1939.37	-0.19		0.2975	1578	1622.41	-1.118			0.2975	1382	1317.56	1.733		0.2975	1786	1761.26	0.585		0.2975	1605	1671.37	-1.657			0.2975	1239	1223.4	0.443		0.2975	945	899.816	1.468		0.2975	1010	1028.41	-0.579			0.2975	850
0.298	1664	1680.28	-0.399		0.298	1915	1938.96	-0.547		0.298	1658	1622.07	0.882			0.298	1311	1317.24	-0.172		0.298	1831	1760.84	1.64		0.298	1685	1670.97	0.342			0.298	1251	1222.92	0.794		0.298	926	899.389	0.874		0.298	1014	1027.95	-0.438			0.298	846
0.2985	1677	1679.92	-0.071		0.2985	1939	1938.55	0.01		0.2985	1588	1621.74	-0.847			0.2985	1286	1316.93	-0.862		0.2985	1750	1760.42	-0.249		0.2985	1664	1670.58	-0.161			0.2985	1226	1222.45	0.101		0.2985	852	898.961	-1.607		0.2985	1019	1027.49	-0.266			0.2985	810
0.299	1741	1679.57	1.472		0.299	1940	1938.14	0.042		0.299	1621	1621.4	-0.01			0.299	1311	1316.62	-0.155		0.299	1833	1760.01	1.705		0.299	1736	1670.18	1.58			0.299	1203	1221.97	-0.547		0.299	905	898.534	0.215		0.299	1016	1027.04	-0.346			0.299	755
0.2995	1699	1679.21	0.48		0.2995	1952	1937.74	0.323		0.2995	1678	1621.07	1.39			0.2995	1289	1316.3	-0.76		0.2995	1731	1759.59	-0.687		0.2995	1647	1669.78	-0.561			0.2995	1225	1221.49	0.1		0.2995	916	898.107	0.591		0.2995	984	1026.58	-1.356			0.2995	795
0.3	1561	1678.85	-2.983		0.3	1958	1937.33	0.467		0.3	1705	1620.74	2.041			0.3	1356	1315.98	1.087		0.3	1688	1759.17	-1.732		0.3	1660	1669.39	-0.23			0.3	1154	1221.02	-1.973		0.3	873	897.68	-0.834		0.3	979	1026.12	-1.504			0.3	788
0.3005	1649	1678.49	-0.726		0.3005	1795	1936.92	-3.35		0.3005	1666	1620.4	1.117			0.3005	1333	1315.67	0.475		0.3005	1760	1758.75	0.03		0.3005	1629	1668.99	-0.991			0.3005	1200	1220.54	-0.593		0.3005	910	897.253	0.422		0.3005	1033	1025.66	0.228			0.3005	815
0.3011	1610	1678.13	-1.698		0.3011	1949	1936.52	0.283		0.3011	1642	1620.07	0.541			0.3011	1291	1315.35	-0.678		0.3011	1749	1758.34	-0.223		0.3011	1648	1668.6	-0.507			0.3011	1233	1220.06	0.368		0.3011	883	896.827	-0.465		0.3011	1068	1025.21	1.309			0.3011	800
0.3016	1752	1677.78	1.773		0.3016	1940	1936.11	0.088		0.3016	1644	1619.73	0.598			0.3016	1377	1315.04	1.67		0.3016	1699	1757.92	-1.429		0.3016	1624	1668.2	-1.097			0.3016	1199	1219.59	-0.595		0.3016	911	896.401	0.483		0.3016	974	1024.75	-1.624			0.3016	865
0.3021	1682	1677.42	0.112		0.3021	2063	1935.71	2.803		0.3021	1579	1619.4	-1.017			0.3021	1331	1314.72	0.446		0.3021	1726	1757.5	-0.758		0.3021	1646	1667.8	-0.537			0.3021	1169	1219.11	-1.466		0.3021	855	895.975	-1.4		0.3021	990	1024.29	-1.089			0.3021	830
0.3026	1702	1677.06	0.605		0.3026	1943	1935.3	0.175		0.3026	1653	1619.07	0.835			0.3026	1292	1314.41	-0.623		0.3026	1692	1757.09	-1.582		0.3026	1641	1667.41	-0.652			0.3026	1222	1218.64	0.096		0.3026	903	895.549	0.248		0.3026	1035	1023.84	0.347			0.3026	887
0.3031	1673	1676.7	-0.091		0.3031	1948	1934.89	0.297		0.3031	1624	1618.73	0.131			0.3031	1275	1314.1	-1.095		0.3031	1810	1756.67	1.254		0.3031	1633	1667.01	-0.842			0.3031	1215	1218.16	-0.091		0.3031	861	895.123	-1.162		0.3031	1027	1023.38	0.113			0.3031	808
0.3036	1624	1676.35	-1.299		0.3036	1920	1934.49	-0.331		0.3036	1637	1618.4	0.46			0.3036	1282	1313.78	-0.888		0.3036	1823	1756.25	1.563		0.3036	1617	1666.62	-1.234			0.3036	1163	1217.69	-1.604		0.3036	928	894.698	1.092		0.3036	1062	1022.92	1.199			0.3036	801
0.3041	1713	1675.99	0.894		0.3041	1919	1934.08	-0.344		0.3041	1656	1618.07	0.932			0.3041	1326	1313.47	0.344		0.3041	1735	1755.84	-0.5		0.3041	1679	1666.22	0.312			0.3041	1258	1217.21	1.15		0.3041	896	894.272	0.058		0.3041	1080	1022.47	1.751			0.3041	837
0.3046	1655	1675.63	-0.507		0.3046	1943	1933.68	0.212		0.3046	1577	1617.73	-1.026			0.3046	1374	1313.15	1.642		0.3046	1685	1755.42	-1.716		0.3046	1576	1665.82	-2.263			0.3046	1203	1216.74	-0.396		0.3046	832	893.847	-2.142		0.3046	1005	1022.01	-0.537			0.3046	838
0.3052	1687	1675.27	0.286		0.3052	1947	1933.27	0.311		0.3052	1623	1617.4	0.139			0.3052	1335	1312.84	0.607		0.3052	1740	1755.01	-0.36		0.3052	1619	1665.43	-1.154			0.3052	1169	1216.26	-1.382		0.3052	905	893.423	0.384		0.3052	989	1021.55	-1.034			0.3052	750
0.3057	1660	1674.91	-0.366		0.3057	1926	1932.87	-0.156		0.3057	1632	1617.06	0.37			0.3057	1248	1312.52	-1.826		0.3057	1798	1754.59	1.024		0.3057	1721	1665.03	1.349			0.3057	1260	1215.79	1.246		0.3057	907	892.998	0.464		0.3057	1039	1021.1	0.555			0.3057	842
0.3062	1622	1674.56	-1.305		0.3062	1985	1932.46	1.179		0.3062	1606	1616.73	-0.268			0.3062	1315	1312.21	0.077		0.3062	1779	1754.17	0.589		0.3062	1641	1664.64	-0.584			0.3062	1220	1215.31	0.134		0.3062	870	892.574	-0.764		0.3062	1007	1020.64	-0.43			0.3062	778
0.3067	1666	1674.2	-0.201		0.3067	1998	1932.06	1.475		0.3067	1611	1616.4	-0.134			0.3067	1306	1311.9	-0.163		0.3067	1780	1753.76	0.622		0.3067	1687	1664.24	0.554			0.3067	1224	1214.84	0.262		0.3067	894	892.149	0.062		0.3067	948	1020.19	-2.342			0.3067	801
0.3072	1679	1673.84	0.126		0.3072	2006	1931.65	1.66		0.3072	1612	1616.06	-0.101			0.3072	1346	1311.58	0.938		0.3072	1727	1753.34	-0.634		0.3072	1612	1663.85	-1.291			0.3072	1181	1214.36	-0.971		0.3072	899	891.725	0.242		0.3072	1009	1019.73	-0.338			0.3072	813
0.3077	1640	1673.49	-0.827		0.3077	1875	1931.24	-1.299		0.3077	1661	1615.73	1.111			0.3077	1308	1311.27	-0.09		0.3077	1731	1752.93	-0.527		0.3077	1696	1663.45	0.79			0.3077	1224	1213.89	0.289		0.3077	878	891.302	-0.448		0.3077	1076	1019.28	1.729			0.3077	824
0.3082	1682	1673.13	0.216		0.3082	1912	1930.84	-0.431		0.3082	1655	1615.4	0.973			0.3082	1277	1310.95	-0.95		0.3082	1772	1752.51	0.463		0.3082	1681	1663.06	0.438			0.3082	1224	1213.42	0.302		0.3082	906	890.878	0.502		0.3082	991	1018.82	-0.883			0.3082	842
0.3087	1661	1672.77	-0.289		0.3087	2035	1930.43	2.318		0.3087	1626	1615.07	0.271			0.3087	1348	1310.64	1.018		0.3087	1786	1752.1	0.802		0.3087	1682	1662.66	0.471			0.3087	1200	1212.94	-0.374		0.3087	878	890.455	-0.42		0.3087	937	1018.37	-2.655			0.3087	765
0.3092	1705	1672.42	0.789		0.3092	1933	1930.03	0.068		0.3092	1619	1614.73	0.106			0.3092	1310	1310.33	-0.009		0.3092	1823	1751.68	1.67		0.3092	1694	1662.27	0.771			0.3092	1184	1212.47	-0.827		0.3092	867	890.032	-0.781		0.3092	984	1017.92	-1.08			0.3092	792
0.3098	1664	1672.06	-0.198		0.3098	1980	1929.62	1.132		0.3098	1623	1614.4	0.213			0.3098	1278	1310.01	-0.895		0.3098	1754	1751.27	0.065		0.3098	1678	1661.88	0.394			0.3098	1178	1212	-0.991		0.3098	873	889.609	-0.561		0.3098	1055	1017.46	1.156			0.3098	788
0.3103	1638	1671.7	-0.833		0.3103	1954	1929.22	0.561		0.3103	1608	1614.07	-0.151			0.3103	1267	1309.7	-1.2		0.3103	1762	1750.85	0.266		0.3103	1599	1661.48	-1.563			0.3103	1205	1211.53	-0.188		0.3103	882	889.186	-0.242		0.3103	997	1017.01	-0.633			0.3103	782
0.3108	1671	1671.35	-0.009		0.3108	1887	1928.82	-0.963		0.3108	1673	1613.73	1.449			0.3108	1247	1309.39	-1.767		0.3108	1754	1750.44	0.085		0.3108	1625	1661.09	-0.895			0.3108	1158	1211.05	-1.559		0.3108	849	888.763	-1.363		0.3108	1015	1016.55	-0.049			0.3108	839
0.3113	1668	1670.99	-0.073		0.3113	1953	1928.41	0.556		0.3113	1632	1613.4	0.46			0.3113	1296	1309.07	-0.363		0.3113	1734	1750.02	-0.385		0.3113	1603	1660.69	-1.441			0.3113	1209	1210.58	-0.045		0.3113	903	888.341	0.487		0.3113	949	1016.1	-2.176			0.3113	827
0.3118	1732	1670.63	1.475		0.3118	1904	1928.01	-0.55		0.3118	1624	1613.07	0.271			0.3118	1313	1308.76	0.117		0.3118	1747	1749.61	-0.062		0.3118	1669	1660.3	0.213			0.3118	1250	1210.11	1.128		0.3118	863	887.919	-0.847		0.3118	1032	1015.65	0.509			0.3118	778
0.3123	1706	1670.28	0.865		0.3123	1919	1927.6	-0.196		0.3123	1635	1612.74	0.551			0.3123	1334	1308.45	0.7		0.3123	1706	1749.19	-1.046		0.3123	1727	1659.9	1.615			0.3123	1234	1209.63	0.694		0.3123	891	887.497	0.117		0.3123	1005	1015.2	-0.322			0.3123	742
0.3128	1675	1669.92	0.124		0.3128	1928	1927.2	0.018		0.3128	1571	1612.4	-1.045			0.3128	1307	1308.13	-0.031		0.3128	1795	1748.78	1.091		0.3128	1731	1659.51	1.718			0.3128	1243	1209.16	0.96		0.3128	886	887.075	-0.036		0.3128	1050	1014.74	1.088			0.3128	786
0.3133	1713	1669.57	1.049		0.3133	1863	1926.79	-1.478		0.3133	1695	1612.07	2.014			0.3133	1297	1307.82	-0.3		0.3133	1749	1748.36	0.015		0.3133	1628	1659.12	-0.771			0.3133	1219	1208.69	0.295		0.3133	899	886.654	0.411		0.3133	983	1014.29	-0.997			0.3133	728
0.3139	1740	1669.21	1.697		0.3139	1967	1926.39	0.916		0.3139	1580	1611.74	-0.798			0.3139	1303	1307.51	-0.125		0.3139	1699	1747.95	-1.188		0.3139	1609	1658.72	-1.24			0.3139	1271	1208.22	1.761		0.3139	926	886.233	1.305		0.3139	1006	1013.84	-0.247			0.3139	816
0.3144	1628	1668.86	-1.013		0.3144	1927	1925.99	0.023		0.3144	1651	1611.41	0.974			0.3144	1303	1307.19	-0.116		0.3144	1734	1747.53	-0.325		0.3144	1642	1658.33	-0.403			0.3144	1219	1207.75	0.322		0.3144	869	885.812	-0.57		0.3144	1028	1013.39	0.456			0.3144	764
0.3149	1622	1668.5	-1.155		0.3149	1915	1925.58	-0.242		0.3149	1606	1611.08	-0.127			0.3149	1335	1306.88	0.77		0.3149	1743	1747.12	-0.099		0.3149	1600	1657.93	-1.448			0.3149	1212	1207.28	0.136		0.3149	885	885.391	-0.013		0.3149	964	1012.93	-1.574			0.3149	787
0.3154	1654	1668.14	-0.348		0.3154	1944	1925.18	0.427		0.3154	1628	1610.74	0.428			0.3154	1352	1306.57	1.236		0.3154	1726	1746.71	-0.498		0.3154	1657	1657.54	-0.013			0.3154	1158	1206.81	-1.434		0.3154	904	884.97	0.632		0.3154	1063	1012.48	1.549			0.3154	794
0.3159	1624	1667.79	-1.087		0.3159	1992	1924.77	1.506		0.3159	1609	1610.41	-0.035			0.3159	1246	1306.26	-1.707		0.3159	1733	1746.29	-0.319		0.3159	1679	1657.15	0.533			0.3159	1187	1206.34	-0.561		0.3159	922	884.549	1.232		0.3159	967	1012.03	-1.447			0.3159	779
0.3164	1690	1667.43	0.549		0.3164	2024	1924.37	2.215		0.3164	1579	1610.08	-0.782			0.3164	1314	1305.94	0.222		0.3164	1782	1745.88	0.856		0.3164	1686	1656.76	0.712			0.3164	1225	1205.87	0.547		0.3164	861	884.129	-0.787		0.3164	992	1011.58	-0.621			0.3164	767
0.3169	1665	1667.08	-0.051		0.3169	1869	1923.97	-1.271		0.3169	1612	1609.75	0.056			0.3169	1302	1305.63	-0.101		0.3169	1786	1745.46	0.959		0.3169	1690	1656.36	0.818			0.3169	1198	1205.39	-0.214		0.3169	879	883.709	-0.159		0.3169	998	1011.13	-0.415			0.3169	759
0.3174	1640	1666.72	-0.66		0.3174	1974	1923.56	1.135		0.3174	1587	1609.41	-0.563			0.3174	1293	1305.32	-0.343		0.3174	1729	1745.05	-0.386		0.3174	1685	1655.97	0.707			0.3174	1209	1204.92	0.117		0.3174	826	883.289	-1.991		0.3174	999	1010.68	-0.369			0.3174	803
0.318	1689	1666.37	0.551		0.318	1909	1923.16	-0.324		0.318	1613	1609.08	0.098			0.318	1302	1305.01	-0.083		0.318	1722	1744.64	-0.546		0.318	1655	1655.58	-0.014			0.318	1173	1204.45	-0.918		0.318	918	882.87	1.158		0.318	1003	1010.23	-0.228			0.318	818
0.3185	1641	1666.01	-0.617		0.3185	1880	1922.76	-0.986		0.3185	1590	1608.75	-0.47			0.3185	1275	1304.69	-0.832		0.3185	1758	1744.22	0.329		0.3185	1681	1655.18	0.63			0.3185	1257	1203.98	1.495		0.3185	882	882.45	-0.015		0.3185	1017	1009.78	0.226			0.3185	833
0.319	1607	1665.66	-1.463		0.319	1860	1922.35	-1.446		0.319	1657	1608.42	1.193			0.319	1333	1304.38	0.784		0.319	1746	1743.81	0.052		0.319	1690	1654.79	0.856			0.319	1149	1203.52	-1.608		0.319	862	882.031	-0.681		0.319	985	1009.33	-0.774			0.319	766
0.3195	1627	1665.3	-0.95		0.3195	1907	1921.95	-0.342		0.3195	1534	1608.09	-1.892			0.3195	1274	1304.07	-0.842		0.3195	1710	1743.4	-0.808		0.3195	1680	1654.4	0.625			0.3195	1172	1203.05	-0.907		0.3195	868	881.612	-0.461		0.3195	980	1008.88	-0.922			0.3195	775
0.32	1653	1664.95	-0.294		0.32	1893	1921.55	-0.656		0.32	1640	1607.76	0.796			0.32	1310	1303.76	0.172		0.32	1760	1742.98	0.406		0.32	1626	1654.01	-0.695			0.32	1232	1202.58	0.838		0.32	892	881.193	0.361		0.32	1027	1008.43	0.579			0.32	782
0.3205	1619	1664.59	-1.133		0.3205	1991	1921.14	1.566		0.3205	1572	1607.43	-0.894			0.3205	1302	1303.45	-0.04		0.3205	1737	1742.57	-0.134		0.3205	1616	1653.61	-0.936			0.3205	1137	1202.11	-1.931		0.3205	893	880.774	0.409		0.3205	971	1007.98	-1.186			0.3205	790
0.321	1601	1664.24	-1.58		0.321	1891	1920.74	-0.684		0.321	1632	1607.1	0.616			0.321	1288	1303.13	-0.422		0.321	1725	1742.16	-0.413		0.321	1603	1653.22	-1.254			0.321	1178	1201.64	-0.689		0.321	883	880.356	0.089		0.321	964	1007.53	-1.401			0.321	815
0.3215	1650	1663.88	-0.342		0.3215	1905	1920.34	-0.351		0.3215	1568	1606.76	-0.979			0.3215	1288	1302.82	-0.413		0.3215	1811	1741.75	1.627		0.3215	1653	1652.83	0.004			0.3215	1162	1201.17	-1.149		0.3215	845	879.938	-1.2		0.3215	962	1007.08	-1.452			0.3215	731
0.322	1683	1663.53	0.475		0.322	1970	1919.94	1.128		0.322	1592	1606.43	-0.362			0.322	1288	1302.51	-0.404		0.322	1758	1741.33	0.398		0.322	1645	1652.44	-0.183			0.322	1164	1200.7	-1.076		0.322	867	879.52	-0.425		0.322	925	1006.63	-2.681			0.322	757
0.3226	1659	1663.17	-0.102		0.3226	1926	1919.53	0.147		0.3226	1523	1606.1	-2.129			0.3226	1334	1302.2	0.871		0.3226	1650	1740.92	-2.238		0.3226	1643	1652.05	-0.223			0.3226	1185	1200.23	-0.443		0.3226	889	879.102	0.332		0.3226	1006	1006.18	-0.006			0.3226	785
0.3231	1701	1662.82	0.926		0.3231	2022	1919.13	2.288		0.3231	1567	1605.77	-0.979			0.3231	1255	1301.89	-1.324		0.3231	1731	1740.51	-0.229		0.3231	1714	1651.65	1.506			0.3231	1154	1199.77	-1.347		0.3231	871	878.684	-0.26		0.3231	986	1005.74	-0.628			0.3231	755
0.3236	1666	1662.46	0.087		0.3236	1982	1918.73	1.421		0.3236	1626	1605.44	0.51			0.3236	1309	1301.58	0.205		0.3236	1742	1740.1	0.046		0.3236	1634	1651.26	-0.427			0.3236	1211	1199.3	0.336		0.3236	916	878.267	1.245		0.3236	1012	1005.29	0.211			0.3236	744
0.3241	1558	1662.11	-2.638		0.3241	1908	1918.33	-0.236		0.3241	1634	1605.11	0.715			0.3241	1313	1301.26	0.324		0.3241	1776	1739.68	0.862		0.3241	1617	1650.87	-0.842			0.3241	1243	1198.83	1.253		0.3241	865	877.85	-0.436		0.3241	993	1004.84	-0.375			0.3241	761
0.3246	1689	1661.76	0.663		0.3246	1922	1917.92	0.093		0.3246	1610	1604.78	0.13			0.3246	1334	1300.95	0.905		0.3246	1738	1739.27	-0.03		0.3246	1698	1650.48	1.153			0.3246	1174	1198.36	-0.711		0.3246	873	877.433	-0.15		0.3246	973	1004.39	-1.005			0.3246	760
0.3251	1665	1661.4	0.088		0.3251	1918	1917.52	0.011		0.3251	1621	1604.45	0.411			0.3251	1346	1300.64	1.236		0.3251	1769	1738.86	0.717		0.3251	1634	1650.09	-0.398			0.3251	1210	1197.89	0.348		0.3251	819	877.016	-2.025		0.3251	981	1003.94	-0.732			0.3251	794
0.3256	1661	1661.05	-0.001		0.3256	1943	1917.12	0.587		0.3256	1585	1604.12	-0.48			0.3256	1291	1300.33	-0.26		0.3256	1737	1738.45	-0.035		0.3256	1621	1649.69	-0.713			0.3256	1235	1197.43	1.069		0.3256	860	876.599	-0.565		0.3256	943	1003.5	-1.968			0.3256	735
0.3261	1628	1660.69	-0.81		0.3261	1975	1916.72	1.311		0.3261	1630	1603.79	0.649			0.3261	1286	1300.02	-0.391		0.3261	1723	1738.04	-0.362		0.3261	1572	1649.3	-1.95			0.3261	1215	1196.96	0.518		0.3261	835	876.183	-1.423		0.3261	973	1003.05	-0.962			0.3261	770
0.3267	1648	1660.34	-0.304		0.3267	1904	1916.32	-0.282		0.3267	1613	1603.46	0.238			0.3267	1343	1299.71	1.181		0.3267	1779	1737.62	0.981		0.3267	1625	1648.91	-0.593			0.3267	1209	1196.49	0.36		0.3267	867	875.767	-0.297		0.3267	1000	1002.6	-0.082			0.3267	793
0.3272	1705	1659.98	1.09		0.3272	1838	1915.91	-1.817		0.3272	1655	1603.13	1.275			0.3272	1327	1299.4	0.758		0.3272	1705	1737.21	-0.78		0.3272	1613	1648.52	-0.884			0.3272	1194	1196.03	-0.059		0.3272	879	875.351	0.123		0.3272	1006	1002.16	0.121			0.3272	717
0.3277	1635	1659.63	-0.609		0.3277	1954	1915.51	0.871		0.3277	1625	1602.8	0.551			0.3277	1300	1299.09	0.025		0.3277	1773	1736.8	0.86		0.3277	1606	1648.13	-1.051			0.3277	1230	1195.56	0.982		0.3277	931	874.935	1.835		0.3277	956	1001.71	-1.477			0.3277	745
0.3282	1589	1659.28	-1.763		0.3282	1844	1915.11	-1.656		0.3282	1582	1602.46	-0.515			0.3282	1367	1298.78	1.845		0.3282	1721	1736.39	-0.371		0.3282	1633	1647.74	-0.365			0.3282	1219	1195.09	0.685		0.3282	851	874.52	-0.805		0.3282	984	1001.26	-0.55			0.3282	769
0.3287	1696	1658.92	0.9		0.3287	1950	1914.71	0.799		0.3287	1538	1602.13	-1.635			0.3287	1314	1298.46	0.429		0.3287	1754	1735.98	0.43		0.3287	1619	1647.35	-0.705			0.3287	1175	1194.63	-0.573		0.3287	842	874.104	-1.105		0.3287	975	1000.82	-0.826			0.3287	754
0.3292	1665	1658.57	0.158		0.3292	2032	1914.31	2.611		0.3292	1638	1601.81	0.894			0.3292	1215	1298.15	-2.386		0.3292	1805	1735.57	1.634		0.3292	1674	1646.96	0.661			0.3292	1172	1194.16	-0.647		0.3292	902	873.689	0.942		0.3292	971	1000.37	-0.942			0.3292	741
0.3297	1663	1658.22	0.117		0.3297	1880	1913.91	-0.782		0.3297	1641	1601.47	0.976			0.3297	1225	1297.84	-2.081		0.3297	1712	1735.15	-0.56		0.3297	1637	1646.57	-0.236			0.3297	1217	1193.7	0.668		0.3297	885	873.274	0.394		0.3297	971	999.925	-0.927			0.3297	686
0.3302	1666	1657.86	0.199		0.3302	1838	1913.51	-1.761		0.3302	1600	1601.14	-0.029			0.3302	1295	1297.53	-0.07		0.3302	1697	1734.74	-0.916		0.3302	1686	1646.18	0.97			0.3302	1203	1193.23	0.282		0.3302	840	872.859	-1.132		0.3302	972	999.48	-0.881			0.3302	736
0.3308	1670	1657.51	0.306		0.3308	1923	1913.11	0.226		0.3308	1612	1600.82	0.279			0.3308	1311	1297.22	0.38		0.3308	1657	1734.33	-1.9		0.3308	1667	1645.79	0.52			0.3308	1197	1192.77	0.122		0.3308	808	872.445	-2.264		0.3308	1007	999.034	0.251			0.3308	721
0.3313	1660	1657.16	0.07		0.3313	1893	1912.7	-0.453		0.3313	1566	1600.49	-0.871			0.3313	1349	1296.91	1.418		0.3313	1727	1733.92	-0.167		0.3313	1651	1645.4	0.138			0.3313	1163	1192.3	-0.859		0.3313	836	872.03	-1.245		0.3313	935	998.589	-2.077			0.3313	808
0.3318	1627	1656.8	-0.739		0.3318	1873	1912.3	-0.908		0.3318	1578	1600.16	-0.558			0.3318	1303	1296.6	0.177		0.3318	1699	1733.51	-0.837		0.3318	1652	1645.01	0.172			0.3318	1135	1191.84	-1.687		0.3318	860	871.616	-0.396		0.3318	1041	998.144	1.328			0.3318	762
0.3323	1645	1656.45	-0.282		0.3323	1852	1911.9	-1.392		0.3323	1501	1599.83	-2.551			0.3323	1236	1296.29	-1.715		0.3323	1682	1733.1	-1.246		0.3323	1634	1644.62	-0.263			0.3323	1189	1191.37	-0.069		0.3323	863	871.202	-0.279		0.3323	1001	997.7	0.104			0.3323	772
0.3328	1656	1656.1	-0.002		0.3328	1938	1911.5	0.602		0.3328	1619	1599.5	0.485			0.3328	1326	1295.98	0.824		0.3328	1707	1732.69	-0.622		0.3328	1619	1644.22	-0.627			0.3328	1196	1190.91	0.147		0.3328	893	870.788	0.742		0.3328	971	997.255	-0.842			0.3328	730
0.3333	1713	1655.74	1.383		0.3333	1875	1911.1	-0.834		0.3333	1576	1599.17	-0.584			0.3333	1316	1295.67	0.56		0.3333	1681	1732.28	-1.251		0.3333	1714	1643.84	1.695			0.3333	1227	1190.44	1.044		0.3333	872	870.375	0.055		0.3333	982	996.811	-0.472			0.3333	756
0.3338	1697	1655.39	1.01		0.3338	1994	1910.7	1.865		0.3338	1691	1598.84	2.241			0.3338	1282	1295.36	-0.373		0.3338	1738	1731.87	0.147		0.3338	1691	1643.45	1.156			0.3338	1155	1189.98	-1.029		0.3338	874	869.961	0.136		0.3338	982	996.367	-0.458			0.3338	754
0.3343	1673	1655.04	0.439		0.3343	1921	1910.3	0.244		0.3343	1601	1598.51	0.062			0.3343	1276	1295.05	-0.533		0.3343	1699	1731.46	-0.788		0.3343	1624	1643.06	-0.473			0.3343	1098	1189.51	-2.762		0.3343	877	869.548	0.251		0.3343	942	995.923	-1.755			0.3343	750
0.3348	1709	1654.69	1.314		0.3348	1848	1909.9	-1.44		0.3348	1648	1598.18	1.227			0.3348	1310	1294.74	0.422		0.3348	1704	1731.05	-0.655		0.3348	1682	1642.67	0.959			0.3348	1202	1189.05	0.374		0.3348	818	869.135	-1.786		0.3348	988	995.479	-0.238			0.3348	751
0.3354	1677	1654.33	0.553		0.3354	1947	1909.5	0.85		0.3354	1691	1597.85	2.265			0.3354	1279	1294.43	-0.432		0.3354	1697	1730.64	-0.817		0.3354	1604	1642.28	-0.956			0.3354	1176	1188.59	-0.367		0.3354	812	868.723	-1.988		0.3354	1005	995.036	0.314			0.3354	715
0.3359	1696	1653.98	1.02		0.3359	1869	1909.1	-0.928		0.3359	1622	1597.52	0.608			0.3359	1330	1294.12	0.984		0.3359	1707	1730.23	-0.562		0.3359	1583	1641.89	-1.48			0.3359	1173	1188.12	-0.442		0.3359	855	868.31	-0.455		0.3359	1029	994.593	1.073			0.3359	710
0.3364	1687	1653.63	0.812		0.3364	1912	1908.7	0.075		0.3364	1591	1597.19	-0.155			0.3364	1340	1293.81	1.262		0.3364	1689	1729.82	-0.993		0.3364	1548	1641.5	-2.376			0.3364	1183	1187.66	-0.135		0.3364	860	867.898	-0.269		0.3364	992	994.15	-0.068			0.3364	721
0.3369	1623	1653.28	-0.752		0.3369	1913	1908.3	0.107		0.3369	1626	1596.86	0.723			0.3369	1326	1293.51	0.892		0.3369	1792	1729.41	1.479		0.3369	1651	1641.11	0.243			0.3369	1179	1187.2	-0.239		0.3369	853	867.486	-0.495		0.3369	979	993.707	-0.47			0.3369	751
0.3374	1621	1652.92	-0.793		0.3374	1872	1907.9	-0.83		0.3374	1576	1596.53	-0.517			0.3374	1299	1293.19	0.161		0.3374	1701	1729	-0.679		0.3374	1656	1640.72	0.375			0.3374	1122	1186.73	-1.933		0.3374	836	867.074	-1.073		0.3374	943	993.264	-1.635			0.3374	719
0.3379	1614	1652.57	-0.96		0.3379	1999	1907.5	2.047		0.3379	1620	1596.21	0.591			0.3379	1229	1292.89	-1.822		0.3379	1655	1728.59	-1.809		0.3379	1629	1640.33	-0.281			0.3379	1212	1186.27	0.739		0.3379	890	866.662	0.781		0.3379	1033	992.822	1.25			0.3379	750
0.3384	1657	1652.22	0.117		0.3384	1946	1907.1	0.882		0.3384	1567	1595.88	-0.729			0.3384	1308	1292.58	0.426		0.3384	1675	1728.18	-1.299		0.3384	1682	1639.94	1.026			0.3384	1156	1185.81	-0.877		0.3384	893	866.25	0.894		0.3384	962	992.38	-0.978			0.3384	746
0.3389	1686	1651.87	0.831		0.3389	1935	1906.7	0.643		0.3389	1582	1595.55	-0.341			0.3389	1303	1292.27	0.297		0.3389	1650	1727.77	-1.915		0.3389	1566	1639.55	-1.859			0.3389	1172	1185.35	-0.39		0.3389	853	865.839	-0.439		0.3389	970	991.937	-0.704			0.3389	765
0.3395	1625	1651.52	-0.658		0.3395	2006	1906.3	2.226		0.3395	1636	1595.22	1.008			0.3395	1247	1291.96	-1.273		0.3395	1735	1727.36	0.183		0.3395	1647	1639.16	0.193			0.3395	1187	1184.88	0.061		0.3395	843	865.428	-0.772		0.3395	937	991.496	-1.778			0.3395	745
0.34	1626	1651.16	-0.624		0.34	1911	1905.9	0.117		0.34	1559	1594.89	-0.909			0.34	1261	1291.65	-0.863		0.34	1779	1726.95	1.234		0.34	1649	1638.78	0.252			0.34	1097	1184.42	-2.639		0.34	845	865.017	-0.688		0.34	961	991.054	-0.968			0.34	740
0.3405	1634	1650.81	-0.416		0.3405	1912	1905.5	0.149		0.3405	1609	1594.56	0.36			0.3405	1307	1291.34	0.433		0.3405	1706	1726.55	-0.497		0.3405	1671	1638.39	0.798			0.3405	1157	1183.96	-0.793		0.3405	862	864.606	-0.089		0.3405	947	990.613	-1.416			0.3405	729
0.341	1641	1650.46	-0.234		0.341	1871	1905.1	-0.788		0.341	1607	1594.23	0.318			0.341	1304	1291.03	0.359		0.341	1676	1726.14	-1.225		0.341	1641	1638	0.074			0.341	1151	1183.5	-0.958		0.341	796	864.196	-2.414		0.341	1000	990.172	0.31			0.341	714
0.3415	1567	1650.11	-2.099		0.3415	1950	1904.7	1.026		0.3415	1655	1593.91	1.502			0.3415	1295	1290.72	0.119		0.3415	1696	1725.73	-0.722		0.3415	1721	1637.61	2.01			0.3415	1169	1183.04	-0.411		0.3415	826	863.785	-1.313		0.3415	964	989.731	-0.828			0.3415	731
0.342	1612	1649.76	-0.94		0.342	1951	1904.3	1.057		0.342	1607	1593.58	0.335			0.342	1298	1290.41	0.211		0.342	1727	1725.32	0.04		0.342	1711	1637.22	1.784			0.342	1130	1182.58	-1.564		0.342	877	863.375	0.46		0.342	1000	989.29	0.338			0.342	717
0.3425	1577	1649.41	-1.823		0.3425	1837	1903.9	-1.561		0.3425	1626	1593.25	0.812			0.3425	1321	1290.11	0.85		0.3425	1762	1724.91	0.884		0.3425	1662	1636.83	0.617			0.3425	1164	1182.11	-0.531		0.3425	861	862.965	-0.067		0.3425	1016	988.849	0.852			0.3425	748
0.343	1655	1649.06	0.146		0.343	1894	1903.51	-0.218		0.343	1542	1592.92	-1.297			0.343	1331	1289.8	1.129		0.343	1746	1724.5	0.514		0.343	1636	1636.45	-0.011			0.343	1169	1181.65	-0.37		0.343	870	862.555	0.252		0.343	986	988.409	-0.077			0.343	760
0.3436	1692	1648.7	1.053		0.3436	1882	1903.11	-0.487		0.3436	1655	1592.59	1.534			0.3436	1253	1289.49	-1.031		0.3436	1726	1724.09	0.046		0.3436	1627	1636.06	-0.225			0.3436	1191	1181.19	0.284		0.3436	874	862.146	0.401		0.3436	1053	987.969	2.004			0.3436	693
0.3441	1676	1648.35	0.675		0.3441	1951	1902.71	1.093		0.3441	1570	1592.27	-0.562			0.3441	1243	1289.18	-1.31		0.3441	1684	1723.68	-0.967		0.3441	1640	1635.67	0.107			0.3441	1192	1180.73	0.326		0.3441	876	861.737	0.481		0.3441	994	987.529	0.205			0.3441	729
0.3446	1622	1648	-0.646		0.3446	1882	1902.31	-0.468		0.3446	1599	1591.94	0.177			0.3446	1332	1288.87	1.182		0.3446	1721	1723.28	-0.055		0.3446	1606	1635.28	-0.731			0.3446	1148	1180.27	-0.952		0.3446	776	861.327	-3.059		0.3446	952	987.089	-1.136			0.3446	702
0.3451	1617	1647.65	-0.762		0.3451	1813	1901.91	-2.088		0.3451	1586	1591.61	-0.141			0.3451	1276	1288.56	-0.352		0.3451	1727	1722.87	0.099		0.3451	1675	1634.89	0.98			0.3451	1160	1179.81	-0.582		0.3451	878	860.919	0.576		0.3451	1003	986.649	0.516			0.3451	692
0.3456	1643	1647.3	-0.106		0.3456	1936	1901.51	0.784		0.3456	1553	1591.28	-0.971			0.3456	1356	1288.26	1.84		0.3456	1659	1722.46	-1.558		0.3456	1637	1634.51	0.062			0.3456	1197	1179.35	0.51		0.3456	849	860.51	-0.395		0.3456	986	986.21	-0.007			0.3456	752
0.3461	1623	1646.95	-0.594		0.3461	1919	1901.11	0.408		0.3461	1540	1590.95	-1.298			0.3461	1295	1287.95	0.196		0.3461	1737	1722.05	0.359		0.3461	1628	1634.12	-0.152			0.3461	1220	1178.89	1.177		0.3461	805	860.101	-1.94		0.3461	985	985.771	-0.025			0.3461	769
0.3466	1652	1646.6	0.133		0.3466	1869	1900.72	-0.734		0.3466	1597	1590.63	0.159			0.3466	1262	1287.64	-0.722		0.3466	1693	1721.65	-0.696		0.3466	1623	1633.73	-0.266			0.3466	1155	1178.43	-0.689		0.3466	860	859.693	0.01		0.3466	1024	985.332	1.208			0.3466	729
0.3471	1627	1646.25	-0.477		0.3471	1899	1900.32	-0.03		0.3471	1634	1590.3	1.081			0.3471	1295	1287.33	0.213		0.3471	1700	1721.24	-0.515		0.3471	1629	1633.35	-0.108			0.3471	1194	1177.97	0.464		0.3471	823	859.285	-1.263		0.3471	1016	984.893	0.976			0.3471	744
0.3476	1624	1645.89	-0.543		0.3476	1891	1899.92	-0.205		0.3476	1594	1589.97	0.101			0.3476	1285	1287.02	-0.056		0.3476	1688	1720.83	-0.799		0.3476	1658	1632.96	0.615			0.3476	1147	1177.51	-0.901		0.3476	831	858.877	-0.966		0.3476	1006	984.455	0.679			0.3476	738
0.3482	1608	1645.55	-0.936		0.3482	1896	1899.52	-0.081		0.3482	1577	1589.64	-0.318			0.3482	1376	1286.72	2.407		0.3482	1682	1720.42	-0.937		0.3482	1627	1632.57	-0.138			0.3482	1210	1177.05	0.947		0.3482	855	858.469	-0.118		0.3482	954	984.016	-0.971			0.3482	714
0.3487	1651	1645.19	0.143		0.3487	1928	1899.12	0.658		0.3487	1597	1589.32	0.192			0.3487	1266	1286.41	-0.574		0.3487	1753	1720.02	0.788		0.3487	1591	1632.18	-1.033			0.3487	1187	1176.6	0.302		0.3487	858	858.061	-0.002		0.3487	967	983.578	-0.533			0.3487	684
0.3492	1647	1644.84	0.053		0.3492	1930	1898.73	0.712		0.3492	1528	1588.99	-1.56			0.3492	1266	1286.1	-0.565		0.3492	1748	1719.61	0.679		0.3492	1583	1631.8	-1.226			0.3492	1207	1176.14	0.888		0.3492	915	857.654	1.894		0.3492	992	983.14	0.281			0.3492	694
0.3497	1565	1644.49	-2.009		0.3497	1978	1898.33	1.791		0.3497	1604	1588.66	0.383			0.3497	1333	1285.79	1.293		0.3497	1705	1719.2	-0.344		0.3497	1678	1631.41	1.137			0.3497	1210	1175.68	0.987		0.3497	838	857.247	-0.664		0.3497	984	982.703	0.041			0.3497	765
0.3502	1628	1644.14	-0.4		0.3502	1946	1897.93	1.09		0.3502	1593	1588.34	0.117			0.3502	1273	1285.48	-0.35		0.3502	1735	1718.79	0.389		0.3502	1640	1631.02	0.222			0.3502	1209	1175.22	0.972		0.3502	860	856.84	0.108		0.3502	1015	982.265	1.027			0.3502	684
0.3507	1613	1643.79	-0.767		0.3507	1926	1897.53	0.649		0.3507	1524	1588.01	-1.64			0.3507	1296	1285.18	0.301		0.3507	1739	1718.39	0.494		0.3507	1601	1630.64	-0.741			0.3507	1146	1174.76	-0.85		0.3507	841	856.433	-0.532		0.3507	955	981.828	-0.867			0.3507	734
0.3512	1583	1643.44	-1.519		0.3512	1937	1897.13	0.906		0.3512	1626	1587.68	0.95			0.3512	1284	1284.87	-0.024		0.3512	1681	1717.98	-0.902		0.3512	1585	1630.25	-1.137			0.3512	1152	1174.3	-0.657		0.3512	836	856.027	-0.692		0.3512	967	981.391	-0.462			0.3512	677
0.3517	1655	1643.09	0.293		0.3517	2029	1896.74	2.936		0.3517	1601	1587.36	0.341			0.3517	1295	1284.56	0.29		0.3517	1746	1717.57	0.68		0.3517	1693	1629.86	1.534			0.3517	1153	1173.85	-0.614		0.3517	866	855.62	0.352		0.3517	955	980.954	-0.839			0.3517	737
0.3523	1606	1642.74	-0.917		0.3523	1796	1896.34	-2.368		0.3523	1564	1587.03	-0.582			0.3523	1253	1284.26	-0.883		0.3523	1701	1717.17	-0.392		0.3523	1661	1629.48	0.773			0.3523	1174	1173.39	0.018		0.3523	840	855.214	-0.524		0.3523	977	980.517	-0.112			0.3523	678
0.3528	1585	1642.39	-1.442		0.3528	1949	1895.94	1.202		0.3528	1528	1586.7	-1.502			0.3528	1260	1283.95	-0.675		0.3528	1737	1716.76	0.486		0.3528	1595	1629.09	-0.854			0.3528	1122	1172.93	-1.52		0.3528	881	854.808	0.881		0.3528	965	980.08	-0.485			0.3528	701
0.3533	1581	1642.04	-1.535		0.3533	1890	1895.55	-0.128		0.3533	1624	1586.38	0.934			0.3533	1300	1283.64	0.454		0.3533	1704	1716.35	-0.299		0.3533	1658	1628.71	0.719			0.3533	1201	1172.47	0.823		0.3533	851	854.402	-0.116		0.3533	945	979.644	-1.126			0.3533	714
0.3538	1681	1641.69	0.959		0.3538	1894	1895.15	-0.026		0.3538	1620	1586.05	0.844			0.3538	1230	1283.34	-1.521		0.3538	1695	1715.95	-0.509		0.3538	1726	1628.32	2.351			0.3538	1193	1172.02	0.608		0.3538	858	853.997	0.137		0.3538	1012	979.208	1.031			0.3538	734
0.3543	1660	1641.34	0.458		0.3543	1893	1894.75	-0.04		0.3543	1609	1585.72	0.58			0.3543	1240	1283.03	-1.222		0.3543	1667	1715.54	-1.189		0.3543	1599	1627.93	-0.724			0.3543	1174	1171.56	0.071		0.3543	835	853.591	-0.643		0.3543	1023	978.772	1.383			0.3543	739
0.3548	1636	1640.99	-0.123		0.3548	1876	1894.36	-0.424		0.3548	1556	1585.4	-0.745			0.3548	1298	1282.72	0.424		0.3548	1719	1715.13	0.093		0.3548	1579	1627.55	-1.222			0.3548	1122	1171.1	-1.466		0.3548	795	853.186	-2.061		0.3548	1014	978.336	1.12			0.3548	683
0.3553	1596	1640.64	-1.118		0.3553	1885	1893.96	-0.206		0.3553	1632	1585.07	1.162			0.3553	1300	1282.41	0.488		0.3553	1743	1714.73	0.677		0.3553	1588	1627.16	-0.983			0.3553	1163	1170.65	-0.224		0.3553	843	852.781	-0.336		0.3553	964	977.901	-0.447			0.3553	707
0.3558	1594	1640.3	-1.16		0.3558	1947	1893.56	1.211		0.3558	1560	1584.74	-0.626			0.3558	1274	1282.11	-0.227		0.3558	1721	1714.32	0.161		0.3558	1588	1626.78	-0.973			0.3558	1186	1170.19	0.459		0.3558	834	852.377	-0.636		0.3558	964	977.466	-0.433			0.3558	726
0.3564	1714	1639.94	1.789		0.3564	1906	1893.16	0.294		0.3564	1596	1584.42	0.29			0.3564	1309	1281.8	0.752		0.3564	1708	1713.92	-0.143		0.3564	1662	1626.39	0.873			0.3564	1209	1169.73	1.129		0.3564	852	851.972	0.001		0.3564	929	977.031	-1.574			0.3564	723
0.3569	1661	1639.6	0.525		0.3569	1910	1892.77	0.394		0.3569	1580	1584.09	-0.103			0.3569	1301	1281.49	0.541		0.3569	1654	1713.51	-1.463		0.3569	1584	1626.01	-1.055			0.3569	1225	1169.28	1.592		0.3569	846	851.568	-0.191		0.3569	968	976.596	-0.276			0.3569	714
0.3574	1655	1639.25	0.387		0.3574	1922	1892.37	0.676		0.3574	1586	1583.77	0.056			0.3574	1297	1281.19	0.439		0.3574	1754	1713.11	0.976		0.3574	1574	1625.62	-1.301			0.3574	1177	1168.82	0.238		0.3574	769	851.163	-2.959		0.3574	930	976.161	-1.512			0.3574	692
0.3579	1632	1638.9	-0.171		0.3579	1826	1891.97	-1.544		0.3579	1538	1583.44	-1.159			0.3579	1274	1280.88	-0.193		0.3579	1743	1712.7	0.726		0.3579	1666	1625.24	0.999			0.3579	1127	1168.37	-1.232		0.3579	830	850.759	-0.72		0.3579	1037	975.726	1.903			0.3579	697
0.3584	1730	1638.55	2.199		0.3584	1900	1891.58	0.193		0.3584	1631	1583.11	1.186			0.3584	1293	1280.58	0.346		0.3584	1696	1712.3	-0.396		0.3584	1653	1624.85	0.692			0.3584	1186	1167.91	0.525		0.3584	837	850.356	-0.461		0.3584	979	975.292	0.118			0.3584	657
0.3589	1676	1638.2	0.923		0.3589	1816	1891.18	-1.764		0.3589	1516	1582.79	-1.715			0.3589	1302	1280.27	0.602		0.3589	1746	1711.89	0.816		0.3589	1641	1624.46	0.408			0.3589	1119	1167.46	-1.449		0.3589	849	849.952	-0.033		0.3589	939	974.858	-1.169			0.3589	684
0.3594	1611	1637.85	-0.669		0.3594	1840	1890.79	-1.184		0.3594	1538	1582.46	-1.134			0.3594	1258	1279.96	-0.619		0.3594	1726	1711.48	0.349		0.3594	1621	1624.08	-0.077			0.3594	1161	1167	-0.176		0.3594	839	849.549	-0.364		0.3594	933	974.424	-1.355			0.3594	727
0.3599	1655	1637.5	0.43		0.3599	1805	1890.39	-2.01		0.3599	1514	1582.14	-1.751			0.3599	1280	1279.66	0.01		0.3599	1624	1711.08	-2.161		0.3599	1632	1623.7	0.206			0.3599	1157	1166.55	-0.281		0.3599	830	849.145	-0.664		0.3599	972	973.99	-0.064			0.3599	691
0.3604	1608	1637.15	-0.727		0.3604	1853	1889.99	-0.859		0.3604	1570	1581.81	-0.298			0.3604	1271	1279.35	-0.234		0.3604	1713	1710.67	0.056		0.3604	1662	1623.31	0.949			0.3604	1125	1166.09	-1.225		0.3604	846	848.742	-0.094		0.3604	902	973.557	-2.38			0.3604	680
0.361	1659	1636.81	0.545		0.361	1896	1889.6	0.147		0.361	1582	1581.48	0.013			0.361	1220	1279.05	-1.69		0.361	1710	1710.27	-0.007		0.361	1709	1622.93	2.082			0.361	1183	1165.64	0.505		0.361	858	848.34	0.329		0.361	959	973.124	-0.456			0.361	733
0.3615	1690	1636.46	1.302		0.3615	1822	1889.2	-1.574		0.3615	1646	1581.16	1.598			0.3615	1314	1278.74	0.973		0.3615	1668	1709.87	-1.025		0.3615	1657	1622.54	0.847			0.3615	1187	1165.18	0.633		0.3615	806	847.937	-1.475		0.3615	972	972.691	-0.022			0.3615	638
0.362	1560	1636.11	-1.927		0.362	1941	1888.81	1.185		0.362	1569	1580.83	-0.299			0.362	1261	1278.43	-0.491		0.362	1750	1709.46	0.969		0.362	1599	1622.16	-0.579			0.362	1126	1164.73	-1.154		0.362	828	847.535	-0.678		0.362	928	972.258	-1.451			0.362	657
0.3625	1624	1635.76	-0.292		0.3625	1921	1888.41	0.744		0.3625	1570	1580.51	-0.265			0.3625	1270	1278.13	-0.228		0.3625	1708	1709.06	-0.026		0.3625	1591	1621.77	-0.772			0.3625	1141	1164.27	-0.689		0.3625	820	847.132	-0.946		0.3625	981	971.825	0.293			0.3625	721
0.363	1675	1635.41	0.967		0.363	1895	1888.02	0.16		0.363	1561	1580.18	-0.486			0.363	1303	1277.82	0.697		0.363	1694	1708.65	-0.356		0.363	1589	1621.39	-0.813			0.363	1161	1163.82	-0.083		0.363	869	846.73	0.755		0.363	950	971.393	-0.693			0.363	703
0.3635	1704	1635.06	1.67		0.3635	1791	1887.62	-2.283		0.3635	1528	1579.86	-1.327			0.3635	1320	1277.52	1.169		0.3635	1689	1708.25	-0.468		0.3635	1675	1621.01	1.319			0.3635	1153	1163.37	-0.305		0.3635	811	846.328	-1.239		0.3635	1003	970.96	1.012			0.3635	677
0.364	1627	1634.71	-0.191		0.364	1985	1887.23	2.195		0.364	1655	1579.53	1.855			0.364	1269	1277.21	-0.231		0.364	1679	1707.84	-0.704		0.364	1655	1620.62	0.845			0.364	1044	1162.91	-3.68		0.364	799	845.927	-1.658		0.364	936	970.528	-1.127			0.364	688
0.3645	1639	1634.37	0.114		0.3645	1860	1886.83	-0.622		0.3645	1580	1579.21	0.02			0.3645	1289	1276.91	0.337		0.3645	1678	1707.44	-0.719		0.3645	1678	1620.24	1.41			0.3645	1104	1162.46	-1.759		0.3645	908	845.525	2.071		0.3645	974	970.096	0.125			0.3645	710
0.3651	1634	1634.02	0		0.3651	1860	1886.43	-0.613		0.3651	1625	1578.88	1.144			0.3651	1259	1276.6	-0.496		0.3651	1729	1707.03	0.528		0.3651	1610	1619.85	-0.246			0.3651	1153	1162.01	-0.265		0.3651	878	845.124	1.108		0.3651	975	969.665	0.171			0.3651	645
0.3656	1612	1633.67	-0.54		0.3656	1877	1886.04	-0.209		0.3656	1602	1578.56	0.586			0.3656	1321	1276.3	1.23		0.3656	1664	1706.63	-1.045		0.3656	1593	1619.47	-0.663			0.3656	1118	1161.55	-1.303		0.3656	824	844.723	-0.721		0.3656	944	969.233	-0.82			0.3656	675
0.3661	1582	1633.32	-1.29		0.3661	1833	1885.64	-1.23		0.3661	1519	1578.23	-1.52			0.3661	1248	1275.99	-0.792		0.3661	1642	1706.23	-1.585		0.3661	1594	1619.09	-0.628			0.3661	1133	1161.1	-0.835		0.3661	854	844.322	0.331		0.3661	922	968.802	-1.54			0.3661	609
0.3666	1556	1632.97	-1.951		0.3666	1868	1885.25	-0.399		0.3666	1618	1577.91	0.997			0.3666	1286	1275.69	0.288		0.3666	1677	1705.82	-0.704		0.3666	1650	1618.7	0.77			0.3666	1137	1160.65	-0.701		0.3666	783	843.922	-2.174		0.3666	905	968.371	-2.104			0.3666	706
0.3671	1614	1632.63	-0.464		0.3671	1905	1884.86	0.462		0.3671	1648	1577.58	1.735			0.3671	1261	1275.38	-0.405		0.3671	1636	1705.42	-1.716		0.3671	1582	1618.32	-0.913			0.3671	1223	1160.2	1.796		0.3671	803	843.521	-1.428		0.3671	969	967.94	0.034			0.3671	686
0.3676	1615	1632.28	-0.43		0.3676	1865	1884.46	-0.451		0.3676	1524	1577.26	-1.364			0.3676	1263	1275.08	-0.34		0.3676	1677	1705.02	-0.684		0.3676	1599	1617.94	-0.474			0.3676	1168	1159.74	0.242		0.3676	835	843.121	-0.281		0.3676	898	967.509	-2.317			0.3676	614
0.3681	1632	1631.93	0.002		0.3681	1889	1884.07	0.114		0.3681	1571	1576.93	-0.15			0.3681	1261	1274.77	-0.388		0.3681	1731	1704.61	0.634		0.3681	1615	1617.55	-0.064			0.3681	1112	1159.29	-1.418		0.3681	820	842.721	-0.792		0.3681	929	967.079	-1.248			0.3681	652
0.3686	1662	1631.58	0.746		0.3686	1975	1883.67	2.055		0.3686	1599	1576.61	0.56			0.3686	1307	1274.47	0.9		0.3686	1685	1704.21	-0.468		0.3686	1558	1617.17	-1.499			0.3686	1109	1158.84	-1.497		0.3686	782	842.321	-2.154		0.3686	986	966.648	0.616			0.3686	673
0.3692	1632	1631.24	0.019		0.3692	1921	1883.28	0.861		0.3692	1588	1576.29	0.294			0.3692	1327	1274.16	1.45		0.3692	1724	1703.8	0.486		0.3692	1653	1616.79	0.891			0.3692	1144	1158.39	-0.425		0.3692	836	841.921	-0.205		0.3692	947	966.218	-0.624			0.3692	671
0.3697	1590	1630.89	-1.025		0.3697	1895	1882.88	0.278		0.3697	1590	1575.96	0.352			0.3697	1270	1273.86	-0.108		0.3697	1684	1703.4	-0.473		0.3697	1543	1616.4	-1.869			0.3697	1167	1157.94	0.265		0.3697	813	841.522	-0.999		0.3697	924	965.789	-1.373			0.3697	697
0.3702	1638	1630.54	0.184		0.3702	1904	1882.49	0.493		0.3702	1548	1575.64	-0.702			0.3702	1187	1273.55	-2.512		0.3702	1727	1703	0.578		0.3702	1587	1616.02	-0.728			0.3702	1163	1157.49	0.162		0.3702	803	841.123	-1.344		0.3702	984	965.359	0.594			0.3702	625
0.3707	1608	1630.19	-0.553		0.3707	1891	1882.1	0.205		0.3707	1592	1575.31	0.418			0.3707	1270	1273.25	-0.091		0.3707	1707	1702.6	0.107		0.3707	1581	1615.64	-0.871			0.3707	1122	1157.03	-1.046		0.3707	776	840.724	-2.32		0.3707	905	964.929	-1.99			0.3707	690
0.3712	1562	1629.85	-1.717		0.3712	1919	1881.7	0.851		0.3712	1531	1574.99	-1.124			0.3712	1244	1272.94	-0.821		0.3712	1643	1702.19	-1.46		0.3712	1674	1615.26	1.436			0.3712	1156	1156.58	-0.017		0.3712	807	840.325	-1.172		0.3712	1001	964.5	1.154			0.3712	601
0.3717	1615	1629.5	-0.361		0.3717	1821	1881.31	-1.413		0.3717	1601	1574.67	0.658			0.3717	1259	1272.64	-0.384		0.3717	1744	1701.79	1.011		0.3717	1662	1614.87	1.156			0.3717	1135	1156.13	-0.627		0.3717	808	839.926	-1.122		0.3717	951	964.071	-0.423			0.3717	635
0.3722	1624	1629.15	-0.128		0.3722	1870	1880.91	-0.252		0.3722	1536	1574.34	-0.978			0.3722	1201	1272.34	-2.058		0.3722	1713	1701.39	0.281		0.3722	1654	1614.49	0.971			0.3722	1223	1155.68	1.925		0.3722	830	839.527	-0.33		0.3722	995	963.642	0.993			0.3722	638
0.3727	1653	1628.81	0.595		0.3727	1826	1880.52	-1.276		0.3727	1622	1574.02	1.191			0.3727	1313	1272.03	1.131		0.3727	1668	1700.98	-0.808		0.3727	1663	1614.11	1.199			0.3727	1158	1155.23	0.081		0.3727	829	839.129	-0.351		0.3727	934	963.213	-0.955			0.3727	649
0.3732	1634	1628.46	0.137		0.3732	1812	1880.12	-1.6		0.3732	1590	1573.69	0.409			0.3732	1226	1271.73	-1.306		0.3732	1791	1700.58	2.137		0.3732	1494	1613.72	-3.097			0.3732	1090	1154.78	-1.962		0.3732	847	838.731	0.284		0.3732	962	962.785	-0.025			0.3732	698
0.3738	1627	1628.11	-0.028		0.3738	1839	1879.73	-0.95		0.3738	1592	1573.37	0.467			0.3738	1282	1271.42	0.295		0.3738	1733	1700.18	0.788		0.3738	1556	1613.34	-1.454			0.3738	1150	1154.33	-0.128		0.3738	877	838.333	1.304		0.3738	977	962.357	0.468			0.3738	671
0.3743	1607	1627.77	-0.518		0.3743	1864	1879.34	-0.355		0.3743	1566	1573.05	-0.178			0.3743	1310	1271.12	1.074		0.3743	1749	1699.78	1.177		0.3743	1596	1612.96	-0.425			0.3743	1175	1153.88	0.616		0.3743	827	837.935	-0.38		0.3743	986	961.929	0.766			0.3743	679
0.3748	1674	1627.42	1.138		0.3748	1862	1878.94	-0.393		0.3748	1500	1572.72	-1.878			0.3748	1239	1270.82	-0.904		0.3748	1642	1699.37	-1.416		0.3748	1536	1612.58	-1.954			0.3748	1133	1153.43	-0.607		0.3748	810	837.538	-0.966		0.3748	930	961.501	-1.032			0.3748	692
0.3753	1568	1627.07	-1.492		0.3753	1826	1878.55	-1.23		0.3753	1566	1572.4	-0.162			0.3753	1314	1270.51	1.2		0.3753	1762	1698.97	1.502		0.3753	1619	1612.2	0.169			0.3753	1140	1152.98	-0.385		0.3753	846	837.14	0.304		0.3753	1004	961.073	1.355			0.3753	665
0.3758	1598	1626.73	-0.719		0.3758	1862	1878.16	-0.374		0.3758	1601	1572.08	0.723			0.3758	1256	1270.21	-0.401		0.3758	1713	1698.57	0.349		0.3758	1600	1611.82	-0.295			0.3758	1185	1152.53	0.943		0.3758	808	836.743	-1.01		0.3758	961	960.646	0.011			0.3758	680
0.3763	1650	1626.38	0.581		0.3763	1842	1877.77	-0.833		0.3763	1553	1571.75	-0.476			0.3763	1276	1269.9	0.171		0.3763	1692	1698.17	-0.15		0.3763	1700	1611.43	2.148			0.3763	1148	1152.08	-0.121		0.3763	800	836.346	-1.283		0.3763	945	960.218	-0.495			0.3763	629
0.3768	1622	1626.04	-0.1		0.3768	1827	1877.37	-1.178		0.3768	1526	1571.43	-1.163			0.3768	1319	1269.6	1.36		0.3768	1722	1697.77	0.584		0.3768	1597	1611.05	-0.352			0.3768	1158	1151.63	0.187		0.3768	779	835.95	-2.038		0.3768	904	959.791	-1.854			0.3768	634
0.3773	1525	1625.69	-2.578		0.3773	1840	1876.98	-0.862		0.3773	1504	1571.11	-1.73			0.3773	1321	1269.3	1.423		0.3773	1662	1697.37	-0.867		0.3773	1635	1610.67	0.602			0.3773	1141	1151.19	-0.302		0.3773	830	835.553	-0.193		0.3773	924	959.364	-1.162			0.3773	687
0.3779	1597	1625.34	-0.709		0.3779	1793	1876.59	-1.974		0.3779	1593	1570.78	0.557			0.3779	1311	1268.99	1.16		0.3779	1676	1696.96	-0.512		0.3779	1625	1610.29	0.365			0.3779	1149	1150.74	-0.051		0.3779	842	835.157	0.236		0.3779	998	958.937	1.235			0.3779	651
0.3784	1701	1625	1.843		0.3784	1921	1876.19	1.022		0.3784	1564	1570.46	-0.163			0.3784	1297	1268.69	0.786		0.3784	1725	1696.56	0.685		0.3784	1550	1609.91	-1.522			0.3784	1108	1150.29	-1.27		0.3784	849	834.76	0.488		0.3784	955	958.511	-0.113			0.3784	667
0.3789	1633	1624.65	0.207		0.3789	1867	1875.8	-0.204		0.3789	1493	1570.14	-1.996			0.3789	1237	1268.39	-0.892		0.3789	1690	1696.16	-0.15		0.3789	1635	1609.53	0.63			0.3789	1151	1149.84	0.034		0.3789	815	834.364	-0.677		0.3789	938	958.085	-0.655			0.3789	662
0.3794	1620	1624.31	-0.107		0.3794	1851	1875.41	-0.567		0.3794	1530	1569.81	-1.018			0.3794	1314	1268.09	1.267		0.3794	1698	1695.76	0.054		0.3794	1646	1609.15	0.908			0.3794	1098	1149.39	-1.551		0.3794	774	833.969	-2.153		0.3794	929	957.659	-0.939			0.3794	652
0.3799	1559	1623.96	-1.645		0.3799	1878	1875.02	0.069		0.3799	1608	1569.49	0.96			0.3799	1254	1267.78	-0.389		0.3799	1625	1695.36	-1.745		0.3799	1565	1608.77	-1.106			0.3799	1158	1148.94	0.266		0.3799	828	833.573	-0.193		0.3799	956	957.233	-0.04			0.3799	674
0.3804	1549	1623.61	-1.896		0.3804	1810	1874.62	-1.519		0.3804	1645	1569.17	1.87			0.3804	1245	1267.48	-0.637		0.3804	1670	1694.96	-0.611		0.3804	1586	1608.38	-0.562			0.3804	1129	1148.5	-0.58		0.3804	837	833.178	0.132		0.3804	895	956.807	-2.064			0.3804	664
0.3809	1650	1623.27	0.658		0.3809	1883	1874.23	0.202		0.3809	1496	1568.85	-1.883			0.3809	1263	1267.18	-0.118		0.3809	1669	1694.56	-0.626		0.3809	1607	1608	-0.025			0.3809	1159	1148.05	0.322		0.3809	743	832.782	-3.289		0.3809	893	956.381	-2.119			0.3809	646
0.3814	1569	1622.92	-1.361		0.3814	1805	1873.84	-1.62		0.3814	1616	1568.52	1.181			0.3814	1275	1266.87	0.228		0.3814	1692	1694.15	-0.052		0.3814	1608	1607.62	0.009			0.3814	1151	1147.6	0.1		0.3814	811	832.387	-0.75		0.3814	960	955.956	0.13			0.3814	685
0.382	1626	1622.58	0.085		0.382	1820	1873.45	-1.253		0.382	1521	1568.2	-1.21			0.382	1238	1266.57	-0.812		0.382	1647	1693.75	-1.152		0.382	1603	1607.24	-0.106			0.382	1113	1147.15	-1.024		0.382	834	831.993	0.069		0.382	970	955.531	0.464			0.382	657
0.3825	1613	1622.23	-0.23		0.3825	1842	1873.05	-0.724		0.3825	1562	1567.88	-0.149			0.3825	1313	1266.27	1.29		0.3825	1664	1693.35	-0.72		0.3825	1588	1606.86	-0.473			0.3825	1094	1146.71	-1.594		0.3825	819	831.598	-0.44		0.3825	912	955.106	-1.426			0.3825	647
0.383	1610	1621.89	-0.296		0.383	1872	1872.66	-0.015		0.383	1589	1567.56	0.538			0.383	1261	1265.96	-0.14		0.383	1729	1692.95	0.867		0.383	1604	1606.48	-0.062			0.383	1134	1146.26	-0.364		0.383	842	831.203	0.372		0.383	948	954.681	-0.217			0.383	664
0.3835	1651	1621.54	0.725		0.3835	1922	1872.27	1.134		0.3835	1572	1567.23	0.12			0.3835	1234	1265.66	-0.901		0.3835	1667	1692.55	-0.626		0.3835	1646	1606.1	0.983			0.3835	1112	1145.82	-1.014		0.3835	787	830.809	-1.56		0.3835	916	954.257	-1.263			0.3835	636
0.384	1609	1621.19	-0.304		0.384	1882	1871.88	0.233		0.384	1506	1566.91	-1.57			0.384	1276	1265.36	0.298		0.384	1682	1692.15	-0.248		0.384	1649	1605.72	1.066			0.384	1112	1145.37	-1.001		0.384	811	830.415	-0.681		0.384	986	953.832	1.023			0.384	618
0.3845	1612	1620.85	-0.22		0.3845	1833	1871.49	-0.899		0.3845	1476	1566.59	-2.358			0.3845	1260	1265.06	-0.142		0.3845	1667	1691.75	-0.606		0.3845	1654	1605.34	1.196			0.3845	1160	1144.92	0.443		0.3845	849	830.021	0.651		0.3845	999	953.408	1.441			0.3845	631
0.385	1603	1620.51	-0.437		0.385	1895	1871.09	0.549		0.385	1530	1566.27	-0.927			0.385	1221	1264.76	-1.252		0.385	1763	1691.35	1.706		0.385	1641	1604.96	0.89			0.385	1132	1144.48	-0.371		0.385	779	829.628	-1.812		0.385	947	952.984	-0.194			0.385	626
0.3855	1675	1620.16	1.34		0.3855	1914	1870.7	0.99		0.3855	1556	1565.94	-0.252			0.3855	1295	1264.45	0.849		0.3855	1657	1690.95	-0.834		0.3855	1628	1604.58	0.58			0.3855	1140	1144.03	-0.119		0.3855	831	829.234	0.061		0.3855	944	952.561	-0.278			0.3855	664
0.386	1610	1619.82	-0.245		0.386	1912	1870.31	0.953		0.386	1547	1565.62	-0.473			0.386	1191	1264.15	-2.12		0.386	1687	1690.55	-0.086		0.386	1585	1604.2	-0.482			0.386	1092	1143.58	-1.561		0.386	853	828.841	0.826		0.386	896	952.137	-1.873			0.386	600
0.3866	1544	1619.47	-1.921		0.3866	1887	1869.92	0.393		0.3866	1550	1565.3	-0.389			0.3866	1293	1263.85	0.811		0.3866	1646	1690.15	-1.088		0.3866	1638	1603.82	0.845			0.3866	1121	1143.14	-0.661		0.3866	813	828.448	-0.541		0.3866	934	951.714	-0.579			0.3866	684
0.3871	1610	1619.13	-0.227		0.3871	1897	1869.53	0.631		0.3871	1622	1564.98	1.416			0.3871	1264	1263.55	0.013		0.3871	1653	1689.75	-0.904		0.3871	1620	1603.44	0.411			0.3871	1174	1142.69	0.914		0.3871	765	828.055	-2.277		0.3871	979	951.291	0.885			0.3871	667
0.3876	1512	1618.78	-2.746		0.3876	1854	1869.14	-0.352		0.3876	1617	1564.66	1.302			0.3876	1282	1263.24	0.524		0.3876	1712	1689.35	0.547		0.3876	1639	1603.06	0.888			0.3876	1210	1142.25	1.948		0.3876	816	827.662	-0.408		0.3876	989	950.868	1.211			0.3876	627
0.3881	1612	1618.44	-0.16		0.3881	1801	1868.75	-1.596		0.3881	1579	1564.34	0.369			0.3881	1207	1262.94	-1.61		0.3881	1673	1688.95	-0.39		0.3881	1606	1602.68	0.083			0.3881	1103	1141.8	-1.168		0.3881	796	827.27	-1.107		0.3881	978	950.445	0.88			0.3881	596
0.3886	1613	1618.09	-0.127		0.3886	1852	1868.36	-0.38		0.3886	1478	1564.01	-2.237			0.3886	1298	1262.64	0.981		0.3886	1725	1688.55	0.878		0.3886	1573	1602.3	-0.739			0.3886	1092	1141.36	-1.494		0.3886	816	826.877	-0.38		0.3886	963	950.022	0.418			0.3886	632
0.3891	1654	1617.75	0.891		0.3891	1918	1867.96	1.143		0.3891	1502	1563.69	-1.592			0.3891	1299	1262.34	1.017		0.3891	1732	1688.15	1.054		0.3891	1588	1601.92	-0.349			0.3891	1179	1140.91	1.109		0.3891	797	826.485	-1.043		0.3891	922	949.6	-0.908			0.3891	621
0.3896	1629	1617.4	0.287		0.3896	1802	1867.57	-1.545		0.3896	1564	1563.37	0.016			0.3896	1248	1262.04	-0.397		0.3896	1679	1687.75	-0.214		0.3896	1603	1601.54	0.036			0.3896	1115	1140.47	-0.763		0.3896	863	826.093	1.255		0.3896	922	949.178	-0.894			0.3896	601
0.3901	1603	1617.06	-0.351		0.3901	1876	1867.18	0.204		0.3901	1541	1563.05	-0.562			0.3901	1220	1261.74	-1.195		0.3901	1786	1687.36	2.334		0.3901	1609	1601.16	0.195			0.3901	1080	1140.02	-1.826		0.3901	812	825.701	-0.48		0.3901	883	948.756	-2.21			0.3901	624
0.3907	1646	1616.71	0.722		0.3907	1878	1866.79	0.259		0.3907	1479	1562.73	-2.177			0.3907	1231	1261.43	-0.867		0.3907	1685	1686.95	-0.048		0.3907	1605	1600.79	0.105			0.3907	1222	1139.58	2.358		0.3907	790	825.31	-1.255		0.3907	991	948.334	1.354			0.3907	592
0.3912	1590	1616.37	-0.661		0.3912	1899	1866.4	0.748		0.3912	1551	1562.41	-0.29			0.3912	1305	1261.13	1.214		0.3912	1717	1686.56	0.735		0.3912	1689	1600.41	2.156			0.3912	1077	1139.14	-1.893		0.3912	882	824.918	1.92		0.3912	923	947.912	-0.819			0.3912	674
0.3917	1687	1616.03	1.728		0.3917	1947	1866.01	1.835		0.3917	1572	1562.09	0.25			0.3917	1237	1260.83	-0.678		0.3917	1752	1686.16	1.573		0.3917	1579	1600.03	-0.529			0.3917	1180	1138.69	1.203		0.3917	870	824.527	1.54		0.3917	895	947.491	-1.753			0.3917	655
0.3922	1538	1615.68	-1.981		0.3922	1815	1865.62	-1.188		0.3922	1573	1561.77	0.283			0.3922	1321	1260.53	1.664		0.3922	1686	1685.76	0.006		0.3922	1601	1599.65	0.034			0.3922	1113	1138.25	-0.757		0.3922	813	824.136	-0.39		0.3922	987	947.07	1.27			0.3922	633
0.3927	1576	1615.34	-0.991		0.3927	1845	1865.23	-0.471		0.3927	1562	1561.44	0.014			0.3927	1264	1260.23	0.106		0.3927	1748	1685.36	1.498		0.3927	1630	1599.27	0.761			0.3927	1100	1137.81	-1.14		0.3927	809	823.745	-0.518		0.3927	967	946.649	0.654			0.3927	617
0.3932	1569	1614.99	-1.161		0.3932	1817	1864.84	-1.122		0.3932	1580	1561.12	0.475			0.3932	1218	1259.93	-1.201		0.3932	1657	1684.96	-0.687		0.3932	1622	1598.89	0.574			0.3932	1179	1137.36	1.213		0.3932	785	823.355	-1.367		0.3932	920	946.228	-0.864			0.3932	615
0.3937	1624	1614.65	0.232		0.3937	1840	1864.45	-0.57		0.3937	1568	1560.8	0.182			0.3937	1216	1259.63	-1.251		0.3937	1675	1684.56	-0.234		0.3937	1578	1598.51	-0.516			0.3937	1088	1136.92	-1.483		0.3937	806	822.964	-0.597		0.3937	918	945.807	-0.917			0.3937	668
0.3942	1608	1614.31	-0.157		0.3942	1806	1864.06	-1.366		0.3942	1502	1560.48	-1.509			0.3942	1298	1259.33	1.073		0.3942	1600	1684.16	-2.104		0.3942	1559	1598.14	-0.991			0.3942	1163	1136.48	0.778		0.3942	781	822.574	-1.486		0.3942	962	945.387	0.535			0.3942	578
0.3948	1666	1613.96	1.275		0.3948	1886	1863.67	0.514		0.3948	1647	1560.16	2.14			0.3948	1274	1259.03	0.42		0.3948	1620	1683.77	-1.584		0.3948	1563	1597.76	-0.879			0.3948	1055	1136.03	-2.495		0.3948	821	822.184	-0.041		0.3948	908	944.967	-1.225			0.3948	638
0.3953	1583	1613.62	-0.77		0.3953	1790	1863.28	-1.732		0.3953	1510	1559.84	-1.283			0.3953	1201	1258.72	-1.666		0.3953	1724	1683.37	0.979		0.3953	1500	1597.38	-2.514			0.3953	1106	1135.59	-0.89		0.3953	825	821.794	0.111		0.3953	894	944.547	-1.689			0.3953	628
0.3958	1680	1613.28	1.628		0.3958	1884	1862.89	0.486		0.3958	1586	1559.52	0.665			0.3958	1292	1258.42	0.934		0.3958	1714	1682.97	0.75		0.3958	1583	1597	-0.352			0.3958	1106	1135.15	-0.876		0.3958	815	821.405	-0.224		0.3958	944	944.127	-0.004			0.3958	625
0.3963	1571	1612.93	-1.058		0.3963	1945	1862.5	1.871		0.3963	1531	1559.2	-0.721			0.3963	1268	1258.12	0.277		0.3963	1590	1682.57	-2.322		0.3963	1567	1596.62	-0.748			0.3963	1063	1134.71	-2.199		0.3963	767	821.015	-1.948		0.3963	967	943.707	0.748			0.3963	601
0.3968	1654	1612.59	1.018		0.3968	1796	1862.11	-1.56		0.3968	1586	1558.88	0.681			0.3968	1213	1257.82	-1.287		0.3968	1680	1682.17	-0.053		0.3968	1650	1596.25	1.323			0.3968	1107	1134.26	-0.819		0.3968	850	820.626	1.006		0.3968	879	943.288	-2.166			0.3968	618
0.3973	1617	1612.25	0.118		0.3973	1919	1861.72	1.308		0.3973	1618	1558.56	1.478			0.3973	1217	1257.52	-1.162		0.3973	1698	1681.78	0.394		0.3973	1617	1595.87	0.526			0.3973	1117	1133.82	-0.503		0.3973	836	820.237	0.545		0.3973	891	942.868	-1.736			0.3973	601
0.3978	1669	1611.9	1.398		0.3978	1856	1861.33	-0.124		0.3978	1529	1558.24	-0.748			0.3978	1309	1257.22	1.431		0.3978	1659	1681.38	-0.549		0.3978	1594	1595.49	-0.037			0.3978	1105	1133.38	-0.854		0.3978	818	819.848	-0.065		0.3978	922	942.449	-0.673			0.3978	599
0.3983	1608	1611.56	-0.089		0.3983	1855	1860.94	-0.138		0.3983	1654	1557.92	2.363			0.3983	1263	1256.92	0.171		0.3983	1672	1680.98	-0.22		0.3983	1563	1595.11	-0.812			0.3983	1175	1132.94	1.227		0.3983	796	819.459	-0.83		0.3983	872	942.03	-2.369			0.3983	599
0.3988	1653	1611.22	1.028		0.3988	1842	1860.55	-0.432		0.3988	1510	1557.6	-1.225			0.3988	1270	1256.62	0.375		0.3988	1692	1680.58	0.278		0.3988	1634	1594.74	0.971			0.3988	1171	1132.5	1.125		0.3988	803	819.07	-0.566		0.3988	872	941.612	-2.355			0.3988	617
0.3994	1633	1610.88	0.547		0.3994	1853	1860.16	-0.166		0.3994	1556	1557.28	-0.032			0.3994	1290	1256.32	0.938		0.3994	1704	1680.19	0.577		0.3994	1614	1594.36	0.489			0.3994	1187	1132.06	1.595		0.3994	783	818.682	-1.274		0.3994	918	941.193	-0.765			0.3994	618
0.3999	1643	1610.53	0.801		0.3999	1924	1859.77	1.464		0.3999	1569	1556.96	0.304			0.3999	1300	1256.02	1.22		0.3999	1700	1679.79	0.49		0.3999	1633	1593.98	0.966			0.3999	1119	1131.62	-0.377		0.3999	837	818.294	0.646		0.3999	905	940.775	-1.188			0.3999	616
0.4004	1624	1610.19	0.343		0.4004	1871	1859.38	0.269		0.4004	1587	1556.64	0.762			0.4004	1317	1255.72	1.689		0.4004	1677	1679.39	-0.058		0.4004	1554	1593.6	-1.005			0.4004	1139	1131.17	0.232		0.4004	821	817.906	0.108		0.4004	950	940.357	0.313			0.4004	633
0.4009	1688	1609.85	1.902		0.4009	1896	1858.99	0.85		0.4009	1554	1556.32	-0.059			0.4009	1278	1255.42	0.632		0.4009	1779	1678.99	2.371		0.4009	1616	1593.23	0.567			0.4009	1096	1130.73	-1.049		0.4009	759	817.518	-2.121		0.4009	910	939.939	-0.991			0.4009	599
0.4014	1613	1609.51	0.087		0.4014	1866	1858.61	0.171		0.4014	1550	1556	-0.152			0.4014	1161	1255.12	-2.762		0.4014	1713	1678.6	0.831		0.4014	1572	1592.85	-0.526			0.4014	1133	1130.29	0.08		0.4014	822	817.131	0.17		0.4014	909	939.521	-1.011			0.4014	583
0.4019	1619	1609.16	0.244		0.4019	1784	1858.22	-1.757		0.4019	1604	1555.68	1.207			0.4019	1213	1254.82	-1.201		0.4019	1672	1678.2	-0.152		0.4019	1639	1592.47	1.149			0.4019	1129	1129.85	-0.025		0.4019	840	816.743	0.801		0.4019	958	939.104	0.61			0.4019	598
0.4024	1630	1608.82	0.525		0.4024	1889	1857.83	0.717		0.4024	1569	1555.36	0.344			0.4024	1282	1254.52	0.767		0.4024	1674	1677.8	-0.093		0.4024	1613	1592.1	0.52			0.4024	1086	1129.41	-1.317		0.4024	830	816.356	0.473		0.4024	942	938.687	0.108			0.4024	656
0.4029	1569	1608.48	-0.997		0.4029	1801	1857.44	-1.33		0.4029	1530	1555.04	-0.64			0.4029	1261	1254.22	0.191		0.4029	1602	1677.41	-1.884		0.4029	1586	1591.72	-0.144			0.4029	1090	1128.97	-1.18		0.4029	815	815.969	-0.034		0.4029	949	938.269	0.348			0.4029	619
0.4035	1630	1608.14	0.542		0.4035	1755	1857.05	-2.436		0.4035	1509	1554.72	-1.177			0.4035	1214	1253.92	-1.146		0.4035	1696	1677.01	0.461		0.4035	1565	1591.34	-0.666			0.4035	1109	1128.53	-0.587		0.4035	821	815.582	0.189		0.4035	867	937.852	-2.403			0.4035	602
0.404	1629	1607.79	0.525		0.404	1796	1856.66	-1.431		0.404	1524	1554.4	-0.779			0.404	1246	1253.62	-0.216		0.404	1702	1676.61	0.615		0.404	1551	1590.97	-1.015			0.404	1086	1128.09	-1.277		0.404	832	815.196	0.582		0.404	903	937.436	-1.145			0.404	601
0.4045	1612	1607.45	0.113		0.4045	1850	1856.28	-0.146		0.4045	1627	1554.08	1.808			0.4045	1219	1253.32	-0.983		0.4045	1673	1676.22	-0.079		0.4045	1566	1590.59	-0.621			0.4045	1138	1127.65	0.307		0.4045	813	814.809	-0.063		0.4045	951	937.019	0.453			0.4045	608
0.405	1634	1607.11	0.665		0.405	1886	1855.89	0.693		0.405	1586	1553.76	0.81			0.405	1291	1253.02	1.057		0.405	1679	1675.82	0.078		0.405	1593	1590.21	0.07			0.405	1090	1127.21	-1.127		0.405	819	814.423	0.16		0.405	916	936.603	-0.68			0.405	566
0.4055	1562	1606.77	-1.133		0.4055	1801	1855.5	-1.284		0.4055	1520	1553.44	-0.858			0.4055	1216	1252.72	-1.053		0.4055	1719	1675.42	1.051		0.4055	1617	1589.84	0.675			0.4055	1099	1126.78	-0.838		0.4055	766	814.037	-1.733		0.4055	935	936.187	-0.039			0.4055	608
0.406	1561	1606.43	-1.15		0.406	1819	1855.11	-0.847		0.406	1556	1553.12	0.073			0.406	1245	1252.43	-0.21		0.406	1639	1675.03	-0.89		0.406	1530	1589.46	-1.52			0.406	1136	1126.34	0.287		0.406	823	813.651	0.325		0.406	899	935.771	-1.225			0.406	609
0.4065	1597	1606.08	-0.227		0.4065	1933	1854.72	1.78		0.4065	1636	1552.8	2.057			0.4065	1270	1252.13	0.502		0.4065	1664	1674.63	-0.261		0.4065	1488	1589.09	-2.621			0.4065	1157	1125.9	0.914		0.4065	824	813.265	0.374		0.4065	942	935.355	0.216			0.4065	604
0.407	1567	1605.74	-0.979		0.407	1942	1854.33	1.989		0.407	1597	1552.48	1.114			0.407	1235	1251.83	-0.479		0.407	1721	1674.24	1.127		0.407	1566	1588.71	-0.574			0.407	1149	1125.46	0.694		0.407	816	812.88	0.109		0.407	913	934.939	-0.725			0.407	617
0.4076	1518	1605.4	-2.243		0.4076	1873	1853.95	0.44		0.4076	1567	1552.16	0.375			0.4076	1187	1251.53	-1.873		0.4076	1630	1673.84	-1.086		0.4076	1554	1588.33	-0.871			0.4076	1102	1125.02	-0.693		0.4076	822	812.495	0.331		0.4076	937	934.524	0.081			0.4076	582
0.4081	1599	1605.06	-0.152		0.4081	1848	1853.56	-0.129		0.4081	1589	1551.85	0.932			0.4081	1252	1251.23	0.022		0.4081	1636	1673.44	-0.926		0.4081	1563	1587.96	-0.631			0.4081	1105	1124.58	-0.589		0.4081	844	812.109	1.096		0.4081	919	934.109	-0.498			0.4081	574
0.4086	1624	1604.72	0.478		0.4086	1838	1853.17	-0.354		0.4086	1505	1551.53	-1.199			0.4086	1240	1250.93	-0.31		0.4086	1671	1673.05	-0.05		0.4086	1597	1587.58	0.236			0.4086	1146	1124.14	0.646		0.4086	819	811.724	0.254		0.4086	963	933.694	0.943			0.4086	638
0.4091	1629	1604.38	0.61		0.4091	1854	1852.78	0.028		0.4091	1574	1551.21	0.574			0.4091	1174	1250.63	-2.237		0.4091	1637	1672.65	-0.881		0.4091	1618	1587.21	0.766			0.4091	1056	1123.71	-2.084		0.4091	788	811.34	-0.83		0.4091	900	933.279	-1.108			0.4091	579
0.4096	1598	1604.04	-0.151		0.4096	1905	1852.4	1.205		0.4096	1523	1550.89	-0.715			0.4096	1196	1250.33	-1.571		0.4096	1682	1672.26	0.238		0.4096	1528	1586.83	-1.505			0.4096	1166	1123.27	1.251		0.4096	860	810.955	1.67		0.4096	940	932.864	0.232			0.4096	611
0.4101	1636	1603.69	0.799		0.4101	1816	1852.01	-0.845		0.4101	1597	1550.57	1.162			0.4101	1205	1250.03	-1.297		0.4101	1694	1671.86	0.538		0.4101	1528	1586.46	-1.495			0.4101	1087	1122.83	-1.087		0.4101	831	810.571	0.708		0.4101	938	932.45	0.181			0.4101	631
0.4106	1669	1603.35	1.607		0.4106	1879	1851.62	0.632		0.4106	1564	1550.25	0.348			0.4106	1274	1249.74	0.68		0.4106	1689	1671.47	0.427		0.4106	1621	1586.08	0.867			0.4106	1077	1122.39	-1.383		0.4106	818	810.186	0.273		0.4106	894	932.036	-1.271			0.4106	606
0.4111	1619	1603.01	0.397		0.4111	1807	1851.23	-1.041		0.4111	1514	1549.93	-0.924			0.4111	1248	1249.44	-0.041		0.4111	1642	1671.07	-0.717		0.4111	1604	1585.71	0.457			0.4111	1098	1121.96	-0.723		0.4111	808	809.802	-0.063		0.4111	898	931.622	-1.121			0.4111	590
0.4116	1688	1602.67	2.077		0.4116	1930	1850.85	1.802		0.4116	1602	1549.62	1.309			0.4116	1275	1249.14	0.724		0.4116	1659	1670.68	-0.287		0.4116	1574	1585.33	-0.286			0.4116	1139	1121.52	0.518		0.4116	785	809.419	-0.87		0.4116	852	931.208	-2.71			0.4116	560
0.4122	1572	1602.33	-0.765		0.4122	1870	1850.46	0.452		0.4122	1514	1549.3	-0.907			0.4122	1255	1248.84	0.174		0.4122	1674	1670.28	0.091		0.4122	1645	1584.96	1.48			0.4122	1102	1121.08	-0.575		0.4122	805	809.035	-0.142		0.4122	861	930.794	-2.376			0.4122	587
0.4127	1645	1601.99	1.06		0.4127	1792	1850.07	-1.372		0.4127	1460	1548.98	-2.329			0.4127	1260	1248.54	0.323		0.4127	1615	1669.89	-1.366		0.4127	1515	1584.58	-1.788			0.4127	1044	1120.65	-2.372		0.4127	754	808.652	-1.988		0.4127	861	930.381	-2.362			0.4127	595
0.4132	1580	1601.65	-0.545		0.4132	1809	1849.69	-0.957		0.4132	1553	1548.66	0.11			0.4132	1274	1248.24	0.722		0.4132	1698	1669.49	0.692		0.4132	1657	1584.21	1.788			0.4132	1035	1120.21	-2.649		0.4132	771	808.268	-1.34		0.4132	868	929.967	-2.101			0.4132	586
0.4137	1563	1601.31	-0.969		0.4137	1822	1849.3	-0.64		0.4137	1553	1548.34	0.118			0.4137	1242	1247.95	-0.169		0.4137	1646	1669.1	-0.569		0.4137	1636	1583.83	1.29			0.4137	1081	1119.77	-1.179		0.4137	782	807.885	-0.924		0.4137	963	929.554	1.077			0.4137	613
0.4142	1584	1600.97	-0.426		0.4142	1792	1848.91	-1.344		0.4142	1518	1548.03	-0.771			0.4142	1196	1247.65	-1.493		0.4142	1675	1668.7	0.154		0.4142	1645	1583.46	1.517			0.4142	1071	1119.34	-1.477		0.4142	793	807.502	-0.514		0.4142	969	929.141	1.279			0.4142	590
0.4147	1625	1600.63	0.605		0.4147	1831	1848.53	-0.41		0.4147	1478	1547.71	-1.813			0.4147	1250	1247.35	0.075		0.4147	1652	1668.31	-0.401		0.4147	1572	1583.08	-0.28			0.4147	1141	1118.9	0.654		0.4147	749	807.12	-2.121		0.4147	930	928.729	0.042			0.4147	615
0.4152	1640	1600.29	0.981		0.4152	1830	1848.14	-0.424		0.4152	1593	1547.39	1.143			0.4152	1191	1247.05	-1.624		0.4152	1662	1667.91	-0.145		0.4152	1560	1582.71	-0.575			0.4152	1110	1118.47	-0.254		0.4152	807	806.737	0.009		0.4152	933	928.316	0.153			0.4152	597
0.4157	1533	1599.94	-1.71		0.4157	1807	1847.75	-0.959		0.4157	1523	1547.07	-0.617			0.4157	1219	1246.75	-0.795		0.4157	1630	1667.52	-0.929		0.4157	1595	1582.33	0.317			0.4157	1087	1118.03	-0.941		0.4157	807	806.355	0.023		0.4157	879	927.904	-1.648			0.4157	589
0.4163	1530	1599.6	-1.779		0.4163	1883	1847.37	0.821		0.4163	1515	1546.75	-0.816			0.4163	1248	1246.46	0.044		0.4163	1715	1667.13	1.156		0.4163	1619	1581.96	0.921			0.4163	1074	1117.6	-1.33		0.4163	799	805.973	-0.246		0.4163	909	927.492	-0.613			0.4163	578
0.4168	1592	1599.26	-0.182		0.4168	1859	1846.98	0.279		0.4168	1584	1546.43	0.944			0.4168	1252	1246.16	0.165		0.4168	1618	1666.73	-1.212		0.4168	1573	1581.59	-0.216			0.4168	1086	1117.16	-0.946		0.4168	826	805.591	0.709		0.4168	888	927.08	-1.31			0.4168	595
0.4173	1570	1598.92	-0.73		0.4173	1854	1846.59	0.172		0.4173	1550	1546.12	0.099			0.4173	1192	1245.86	-1.56		0.4173	1725	1666.34	1.412		0.4173	1604	1581.21	0.569			0.4173	1114	1116.72	-0.082		0.4173	753	805.209	-1.9		0.4173	897	926.668	-0.989			0.4173	618
0.4178	1575	1598.58	-0.594		0.4178	1842	1846.21	-0.098		0.4178	1514	1545.8	-0.817			0.4178	1273	1245.56	0.769		0.4178	1622	1665.94	-1.091		0.4178	1591	1580.84	0.255			0.4178	1127	1116.29	0.319		0.4178	788	804.827	-0.599		0.4178	892	926.257	-1.146			0.4178	573
0.4183	1515	1598.24	-2.139		0.4183	1814	1845.82	-0.747		0.4183	1599	1545.48	1.338			0.4183	1209	1245.27	-1.043		0.4183	1684	1665.55	0.45		0.4183	1522	1580.46	-1.499			0.4183	1115	1115.86	-0.026		0.4183	761	804.446	-1.573		0.4183	924	925.845	-0.061			0.4183	643
0.4188	1642	1597.9	1.088		0.4188	1864	1845.44	0.43		0.4188	1583	1545.16	0.951			0.4188	1193	1244.97	-1.505		0.4188	1691	1665.16	0.628		0.4188	1557	1580.09	-0.585			0.4188	1072	1115.42	-1.326		0.4188	788	804.065	-0.572		0.4188	859	925.434	-2.264			0.4188	599
0.4193	1563	1597.56	-0.874		0.4193	1855	1845.05	0.231		0.4193	1546	1544.85	0.029			0.4193	1271	1244.67	0.739		0.4193	1661	1664.76	-0.092		0.4193	1570	1579.72	-0.245			0.4193	1100	1114.99	-0.452		0.4193	779	803.684	-0.883		0.4193	952	925.023	0.873			0.4193	555
0.4198	1540	1597.22	-1.458		0.4198	1871	1844.66	0.609		0.4198	1546	1544.53	0.037			0.4198	1246	1244.37	0.046		0.4198	1606	1664.37	-1.457		0.4198	1599	1579.34	0.492			0.4198	1175	1114.55	1.763		0.4198	817	803.303	0.479		0.4198	877	924.612	-1.606			0.4198	573
0.4204	1655	1596.88	1.429		0.4204	1925	1844.28	1.84		0.4204	1509	1544.21	-0.906			0.4204	1247	1244.08	0.083		0.4204	1671	1663.98	0.172		0.4204	1635	1578.97	1.386			0.4204	1073	1114.12	-1.255		0.4204	800	802.922	-0.103		0.4204	878	924.202	-1.557			0.4204	627
0.4209	1535	1596.55	-1.571		0.4209	1850	1843.89	0.142		0.4209	1541	1543.9	-0.074			0.4209	1232	1243.78	-0.336		0.4209	1678	1663.58	0.352		0.4209	1583	1578.6	0.111			0.4209	1112	1113.68	-0.051		0.4209	767	802.542	-1.282		0.4209	854	923.791	-2.385			0.4209	591
0.4214	1604	1596.2	0.195		0.4214	1833	1843.51	-0.245		0.4214	1504	1543.58	-1.021			0.4214	1273	1243.48	0.827		0.4214	1642	1663.19	-0.523		0.4214	1574	1578.22	-0.106			0.4214	1068	1113.25	-1.385		0.4214	805	802.161	0.1		0.4214	935	923.381	0.38			0.4214	626
0.4219	1564	1595.87	-0.806		0.4219	1789	1843.12	-1.28		0.4219	1571	1543.26	0.7			0.4219	1225	1243.19	-0.52		0.4219	1641	1662.8	-0.538		0.4219	1612	1577.85	0.851			0.4219	1139	1112.82	0.776		0.4219	819	801.781	0.601		0.4219	941	922.971	0.587			0.4219	620
0.4224	1628	1595.53	0.805		0.4224	1790	1842.74	-1.246		0.4224	1534	1542.94	-0.228			0.4224	1247	1242.89	0.116		0.4224	1610	1662.4	-1.306		0.4224	1573	1577.48	-0.113			0.4224	1141	1112.38	0.847		0.4224	798	801.402	-0.12		0.4224	930	922.561	0.244			0.4224	589
0.4229	1583	1595.19	-0.306		0.4229	1843	1842.35	0.015		0.4229	1507	1542.63	-0.918			0.4229	1263	1242.59	0.574		0.4229	1621	1662.01	-1.019		0.4229	1595	1577.1	0.448			0.4229	1087	1111.95	-0.757		0.4229	776	801.022	-0.897		0.4229	862	922.152	-2.046			0.4229	605
0.4234	1641	1594.85	1.139		0.4234	1808	1841.97	-0.799		0.4234	1529	1542.31	-0.34			0.4234	1259	1242.3	0.471		0.4234	1671	1661.62	0.23		0.4234	1591	1576.73	0.358			0.4234	1149	1111.52	1.106		0.4234	864	800.642	2.153		0.4234	907	921.742	-0.489			0.4234	582
0.4239	1611	1594.51	0.411		0.4239	1866	1841.58	0.565		0.4239	1539	1541.99	-0.076			0.4239	1278	1242	1.007		0.4239	1662	1661.22	0.019		0.4239	1599	1576.36	0.566			0.4239	1095	1111.09	-0.486		0.4239	764	800.263	-1.31		0.4239	895	921.333	-0.879			0.4239	600
0.4244	1590	1594.17	-0.105		0.4244	1905	1841.2	1.462		0.4244	1535	1541.68	-0.17			0.4244	1262	1241.7	0.571		0.4244	1663	1660.83	0.053		0.4244	1655	1575.99	1.942			0.4244	1114	1110.65	0.1		0.4244	813	799.884	0.459		0.4244	873	920.924	-1.62			0.4244	579
0.425	1601	1593.83	0.179		0.425	1807	1840.81	-0.795		0.425	1571	1541.36	0.748			0.425	1284	1241.41	1.189		0.425	1629	1660.44	-0.779		0.425	1485	1575.61	-2.351			0.425	1078	1110.22	-0.981		0.425	835	799.505	1.227		0.425	911	920.515	-0.315			0.425	605
0.4255	1588	1593.49	-0.138		0.4255	1732	1840.43	-2.605		0.4255	1560	1541.05	0.48			0.4255	1229	1241.11	-0.345		0.4255	1592	1660.05	-1.705		0.4255	1592	1575.24	0.42			0.4255	1100	1109.79	-0.295		0.4255	778	799.126	-0.756		0.4255	872	920.106	-1.627			0.4255	574
0.426	1574	1593.15	-0.483		0.426	1849	1840.04	0.208		0.426	1563	1540.73	0.563			0.426	1274	1240.81	0.93		0.426	1664	1659.65	0.107		0.426	1490	1574.87	-2.199			0.426	1106	1109.36	-0.101		0.426	829	798.747	1.049		0.426	882	919.698	-1.268			0.426	532
0.4265	1603	1592.81	0.254		0.4265	1769	1839.66	-1.68		0.4265	1499	1540.41	-1.07			0.4265	1246	1240.52	0.155		0.4265	1700	1659.26	0.988		0.4265	1543	1574.5	-0.802			0.4265	1104	1108.92	-0.148		0.4265	790	798.369	-0.297		0.4265	896	919.289	-0.777			0.4265	581
0.427	1619	1592.47	0.659		0.427	1845	1839.27	0.133		0.427	1529	1540.1	-0.284			0.427	1256	1240.22	0.445		0.427	1738	1658.87	1.898		0.427	1575	1574.12	0.022			0.427	1136	1108.49	0.816		0.427	824	797.991	0.905		0.427	902	918.881	-0.561			0.427	558
0.4275	1629	1592.14	0.913		0.4275	1854	1838.89	0.351		0.4275	1580	1539.78	1.012			0.4275	1225	1239.92	-0.426		0.4275	1647	1658.48	-0.283		0.4275	1621	1573.75	1.174			0.4275	1077	1108.06	-0.946		0.4275	779	797.613	-0.666		0.4275	896	918.473	-0.75			0.4275	548
0.428	1564	1591.8	-0.703		0.428	1820	1838.5	-0.434		0.428	1493	1539.46	-1.203			0.428	1252	1239.63	0.35		0.428	1670	1658.09	0.292		0.428	1555	1573.38	-0.466			0.428	1095	1107.63	-0.382		0.428	809	797.235	0.413		0.428	906	918.065	-0.4			0.428	605
0.4285	1555	1591.46	-0.925		0.4285	1808	1838.12	-0.708		0.4285	1519	1539.15	-0.517			0.4285	1211	1239.33	-0.814		0.4285	1652	1657.69	-0.14		0.4285	1544	1573.01	-0.738			0.4285	1041	1107.2	-2.052		0.4285	774	796.857	-0.821		0.4285	877	917.658	-1.371			0.4285	598
0.4291	1588	1591.12	-0.078		0.4291	1787	1837.73	-1.2		0.4291	1654	1538.83	2.832			0.4291	1289	1239.04	1.392		0.4291	1651	1657.3	-0.155		0.4291	1556	1572.64	-0.422			0.4291	1097	1106.77	-0.295		0.4291	784	796.48	-0.445		0.4291	909	917.251	-0.273			0.4291	585
0.4296	1602	1590.78	0.28		0.4296	1780	1837.35	-1.359		0.4296	1523	1538.52	-0.398			0.4296	1156	1238.74	-2.434		0.4296	1736	1656.91	1.898		0.4296	1628	1572.26	1.381			0.4296	1155	1106.34	1.432		0.4296	763	796.102	-1.197		0.4296	911	916.843	-0.193			0.4296	597
0.4301	1511	1590.44	-2.044		0.4301	1761	1836.97	-1.81		0.4301	1536	1538.2	-0.056			0.4301	1264	1238.44	0.719		0.4301	1670	1656.52	0.33		0.4301	1531	1571.89	-1.045			0.4301	1096	1105.9	-0.299		0.4301	837	795.725	1.425		0.4301	882	916.436	-1.158			0.4301	586
0.4306	1544	1590.11	-1.173		0.4306	1883	1836.58	1.07		0.4306	1523	1537.88	-0.381			0.4306	1195	1238.15	-1.248		0.4306	1678	1656.13	0.534		0.4306	1610	1571.52	0.959			0.4306	1091	1105.47	-0.438		0.4306	828	795.348	1.133		0.4306	906	916.03	-0.333			0.4306	594
0.4311	1600	1589.77	0.256		0.4311	1816	1836.2	-0.474		0.4311	1558	1537.57	0.518			0.4311	1257	1237.85	0.54		0.4311	1581	1655.74	-1.88		0.4311	1634	1571.15	1.555			0.4311	1121	1105.04	0.477		0.4311	810	794.972	0.527		0.4311	891	915.623	-0.824			0.4311	553
0.4316	1529	1589.43	-1.545		0.4316	1823	1835.82	-0.3		0.4316	1530	1537.25	-0.185			0.4316	1228	1237.56	-0.273		0.4316	1632	1655.35	-0.578		0.4316	1605	1570.78	0.854			0.4316	1082	1104.61	-0.687		0.4316	846	794.595	1.765		0.4316	953	915.217	1.223			0.4316	567
0.4321	1554	1589.09	-0.89		0.4321	1814	1835.43	-0.503		0.4321	1487	1536.94	-1.295			0.4321	1304	1237.26	1.848		0.4321	1639	1654.95	-0.394		0.4321	1590	1570.41	0.491			0.4321	1142	1104.18	1.119		0.4321	722	794.219	-2.684		0.4321	944	914.81	0.949			0.4321	555
0.4326	1648	1588.75	1.459		0.4326	1827	1835.05	-0.188		0.4326	1486	1536.62	-1.313			0.4326	1325	1236.97	2.418		0.4326	1695	1654.56	0.982		0.4326	1478	1570.04	-2.394			0.4326	1081	1103.75	-0.692		0.4326	805	793.842	0.393		0.4326	862	914.404	-1.783			0.4326	579
0.4332	1547	1588.42	-1.053		0.4332	1875	1834.66	0.932		0.4332	1500	1536.31	-0.937			0.4332	1201	1236.67	-1.029		0.4332	1646	1654.17	-0.201		0.4332	1656	1569.66	2.122			0.4332	1143	1103.32	1.174		0.4332	765	793.466	-1.028		0.4332	931	913.998	0.557			0.4332	559
0.4337	1534	1588.08	-1.381		0.4337	1842	1834.28	0.18		0.4337	1582	1535.99	1.157			0.4337	1208	1236.38	-0.816		0.4337	1656	1653.78	0.054		0.4337	1589	1569.29	0.494			0.4337	1144	1102.89	1.215		0.4337	795	793.09	0.068		0.4337	902	913.593	-0.386			0.4337	567
0.4342	1581	1587.74	-0.17		0.4342	1733	1833.9	-2.424		0.4342	1521	1535.68	-0.376			0.4342	1198	1236.08	-1.1		0.4342	1703	1653.39	1.202		0.4342	1516	1568.92	-1.359			0.4342	1094	1102.46	-0.256		0.4342	780	792.715	-0.455		0.4342	902	913.187	-0.372			0.4342	560
0.4347	1559	1587.4	-0.719		0.4347	1813	1833.51	-0.482		0.4347	1558	1535.36	0.574			0.4347	1271	1235.79	0.988		0.4347	1652	1653	-0.025		0.4347	1514	1568.55	-1.402			0.4347	1098	1102.04	-0.122		0.4347	771	792.339	-0.768		0.4347	895	912.782	-0.594			0.4347	545
0.4352	1592	1587.07	0.124		0.4352	1854	1833.13	0.485		0.4352	1572	1535.05	0.932			0.4352	1261	1235.49	0.718		0.4352	1681	1652.61	0.692		0.4352	1604	1568.18	0.894			0.4352	1033	1101.61	-2.135		0.4352	789	791.964	-0.105		0.4352	940	912.377	0.9			0.4352	572
0.4357	1588	1586.73	0.032		0.4357	1783	1832.75	-1.178		0.4357	1506	1534.73	-0.74			0.4357	1241	1235.2	0.165		0.4357	1601	1652.22	-1.28		0.4357	1545	1567.81	-0.58			0.4357	1082	1101.18	-0.583		0.4357	806	791.589	0.507		0.4357	882	911.972	-1.008			0.4357	532
0.4362	1484	1586.39	-2.658		0.4362	1862	1832.37	0.687		0.4362	1499	1534.41	-0.915			0.4362	1307	1234.9	1.994		0.4362	1660	1651.83	0.201		0.4362	1533	1567.44	-0.88			0.4362	1085	1100.75	-0.478		0.4362	786	791.214	-0.186		0.4362	938	911.567	0.862			0.4362	565
0.4367	1573	1586.05	-0.329		0.4367	1826	1831.98	-0.14		0.4367	1568	1534.1	0.856			0.4367	1220	1234.61	-0.418		0.4367	1666	1651.44	0.357		0.4367	1627	1567.07	1.486			0.4367	1036	1100.32	-1.998		0.4367	768	790.839	-0.823		0.4367	836	911.163	-2.596			0.4367	578
0.4372	1549	1585.72	-0.933		0.4372	1800	1831.6	-0.745		0.4372	1470	1533.79	-1.664			0.4372	1233	1234.31	-0.037		0.4372	1641	1651.05	-0.248		0.4372	1610	1566.7	1.079			0.4372	1094	1099.89	-0.178		0.4372	793	790.465	0.09		0.4372	827	910.758	-2.909			0.4372	545
0.4378	1646	1585.38	1.494		0.4378	1757	1831.22	-1.771		0.4378	1569	1533.47	0.897			0.4378	1240	1234.02	0.17		0.4378	1642	1650.66	-0.214		0.4378	1578	1566.33	0.294			0.4378	1099	1099.46	-0.014		0.4378	770	790.09	-0.723		0.4378	942	910.354	1.03			0.4378	550
0.4383	1638	1585.04	1.309		0.4383	1873	1830.83	0.974		0.4383	1450	1533.16	-2.184			0.4383	1191	1233.72	-1.238		0.4383	1649	1650.27	-0.031		0.4383	1540	1565.96	-0.662			0.4383	1086	1099.04	-0.396		0.4383	802	789.716	0.433		0.4383	931	909.95	0.689			0.4383	526
0.4388	1610	1584.7	0.63		0.4388	1831	1830.45	0.013		0.4388	1494	1532.84	-1.005			0.4388	1241	1233.43	0.215		0.4388	1711	1649.88	1.478		0.4388	1557	1565.59	-0.218			0.4388	1088	1098.61	-0.322		0.4388	749	789.342	-1.472		0.4388	934	909.546	0.799			0.4388	566
0.4393	1564	1584.37	-0.515		0.4393	1814	1830.07	-0.377		0.4393	1612	1532.53	1.979			0.4393	1244	1233.13	0.308		0.4393	1600	1649.49	-1.237		0.4393	1519	1565.22	-1.186			0.4393	1071	1098.18	-0.831		0.4393	779	788.968	-0.357		0.4393	930	909.143	0.683			0.4393	502
0.4398	1569	1584.03	-0.379		0.4398	1863	1829.69	0.772		0.4398	1543	1532.21	0.275			0.4398	1198	1232.84	-1.007		0.4398	1704	1649.1	1.33		0.4398	1549	1564.85	-0.403			0.4398	1068	1097.75	-0.91		0.4398	723	788.594	-2.436		0.4398	961	908.739	1.684			0.4398	562
0.4403	1604	1583.69	0.507		0.4403	1965	1829.3	3.061		0.4403	1515	1531.9	-0.434			0.4403	1188	1232.55	-1.292		0.4403	1632	1648.71	-0.414		0.4403	1500	1564.48	-1.665			0.4403	1072	1097.33	-0.773		0.4403	768	788.221	-0.729		0.4403	856	908.336	-1.787			0.4403	501
0.4408	1640	1583.36	1.399		0.4408	1842	1828.92	0.305		0.4408	1522	1531.58	-0.246			0.4408	1204	1232.25	-0.814		0.4408	1610	1648.32	-0.955		0.4408	1563	1564.11	-0.028			0.4408	1099	1096.9	0.063		0.4408	787	787.848	-0.03		0.4408	857	907.933	-1.738			0.4408	538
0.4413	1598	1583.02	0.375		0.4413	1847	1828.54	0.43		0.4413	1562	1531.27	0.778			0.4413	1250	1231.96	0.51		0.4413	1678	1647.93	0.734		0.4413	1485	1563.74	-2.043			0.4413	1054	1096.47	-1.308		0.4413	834	787.475	1.609		0.4413	900	907.53	-0.251			0.4413	519
0.4419	1619	1582.68	0.903		0.4419	1801	1828.16	-0.64		0.4419	1543	1530.95	0.307			0.4419	1187	1231.66	-1.296		0.4419	1667	1647.54	0.477		0.4419	1579	1563.37	0.393			0.4419	1041	1096.04	-1.706		0.4419	790	787.102	0.103		0.4419	863	907.127	-1.5			0.4419	548
0.4424	1629	1582.35	1.156		0.4424	1859	1827.78	0.724		0.4424	1569	1530.64	0.968			0.4424	1165	1231.37	-1.944		0.4424	1623	1647.15	-0.6		0.4424	1580	1563	0.428			0.4424	1061	1095.62	-1.063		0.4424	782	786.729	-0.169		0.4424	937	906.725	0.988			0.4424	540
0.4429	1564	1582.01	-0.455		0.4429	1760	1827.39	-1.606		0.4429	1529	1530.33	-0.034			0.4429	1154	1231.08	-2.269		0.4429	1637	1646.76	-0.241		0.4429	1519	1562.63	-1.12			0.4429	1144	1095.19	1.443		0.4429	798	786.356	0.412		0.4429	891	906.323	-0.513			0.4429	536
0.4434	1543	1581.67	-0.985		0.4434	1878	1827.01	1.177		0.4434	1548	1530.01	0.457			0.4434	1213	1230.78	-0.511		0.4434	1664	1646.38	0.432		0.4434	1589	1562.26	0.671			0.4434	1088	1094.76	-0.205		0.4434	754	785.984	-1.163		0.4434	956	905.92	1.618			0.4434	578
0.4439	1506	1581.34	-1.941		0.4439	1836	1826.63	0.219		0.4439	1543	1529.7	0.339			0.4439	1220	1230.49	-0.3		0.4439	1576	1645.99	-1.763		0.4439	1534	1561.89	-0.712			0.4439	1020	1094.34	-2.328		0.4439	711	785.612	-2.794		0.4439	932	905.518	0.867			0.4439	512
0.4444	1534	1581	-1.2		0.4444	1849	1826.25	0.529		0.4444	1495	1529.38	-0.889			0.4444	1245	1230.19	0.42		0.4444	1599	1645.6	-1.165		0.4444	1493	1561.53	-1.773			0.4444	1057	1093.91	-1.135		0.4444	802	785.24	0.591		0.4444	852	905.117	-1.818			0.4444	543
0.4449	1560	1580.67	-0.523		0.4449	1819	1825.87	-0.161		0.4449	1496	1529.07	-0.855			0.4449	1323	1229.9	2.56		0.4449	1634	1645.21	-0.277		0.4449	1535	1561.16	-0.668			0.4449	1085	1093.49	-0.258		0.4449	852	784.868	2.297		0.4449	905	904.715	0.009			0.4449	558
0.4454	1576	1580.33	-0.109		0.4454	1829	1825.48	0.082		0.4454	1574	1528.76	1.14			0.4454	1227	1229.61	-0.074		0.4454	1632	1644.82	-0.317		0.4454	1474	1560.79	-2.261			0.4454	1094	1093.06	0.028		0.4454	748	784.496	-1.333		0.4454	924	904.314	0.647			0.4454	516
0.446	1580	1579.99	0		0.446	1929	1825.1	2.366		0.446	1488	1528.44	-1.048			0.446	1172	1229.31	-1.674		0.446	1658	1644.43	0.333		0.446	1501	1560.42	-1.534			0.446	1085	1092.63	-0.232		0.446	803	784.125	0.665		0.446	912	903.913	0.268			0.446	553
0.4465	1656	1579.66	1.876		0.4465	1838	1824.72	0.31		0.4465	1534	1528.13	0.15			0.4465	1230	1229.02	0.028		0.4465	1601	1644.04	-1.076		0.4465	1610	1560.05	1.245			0.4465	1078	1092.21	-0.433		0.4465	820	783.754	1.264		0.4465	879	903.512	-0.826			0.4465	591
0.447	1634	1579.32	1.353		0.447	1840	1824.34	0.365		0.447	1551	1527.82	0.589			0.447	1233	1228.73	0.122		0.447	1569	1643.65	-1.885		0.447	1598	1559.68	0.959			0.447	1074	1091.79	-0.543		0.447	798	783.383	0.517		0.447	986	903.111	2.637			0.447	557
0.4475	1569	1578.99	-0.252		0.4475	1867	1823.96	0.996		0.4475	1516	1527.5	-0.295			0.4475	1229	1228.43	0.016		0.4475	1594	1643.27	-1.234		0.4475	1658	1559.31	2.424			0.4475	1098	1091.36	0.2		0.4475	793	783.012	0.354		0.4475	878	902.71	-0.833			0.4475	567
0.448	1624	1578.65	1.125		0.448	1797	1823.58	-0.627		0.448	1553	1527.19	0.655			0.448	1232	1228.14	0.11		0.448	1573	1642.88	-1.762		0.448	1642	1558.94	2.05			0.448	1053	1090.93	-1.169		0.448	778	782.641	-0.166		0.448	868	902.31	-1.163			0.448	536
0.4485	1646	1578.32	1.668		0.4485	1868	1823.2	1.037		0.4485	1515	1526.88	-0.305			0.4485	1222	1227.85	-0.167		0.4485	1588	1642.49	-1.367		0.4485	1539	1558.58	-0.499			0.4485	1079	1090.51	-0.35		0.4485	733	782.27	-1.817		0.4485	867	901.909	-1.184			0.4485	527
0.449	1524	1577.98	-1.383		0.449	1913	1822.82	2.062		0.449	1475	1526.56	-1.343			0.449	1238	1227.55	0.297		0.449	1657	1642.1	0.366		0.449	1623	1558.21	1.608			0.449	1156	1090.09	1.939		0.449	715	781.9	-2.498		0.449	943	901.509	1.35			0.449	571
0.4495	1571	1577.65	-0.168		0.4495	1861	1822.44	0.894		0.4495	1521	1526.25	-0.135			0.4495	1237	1227.26	0.277		0.4495	1689	1641.71	1.151		0.4495	1595	1557.84	0.93			0.4495	1090	1089.66	0.01		0.4495	771	781.53	-0.379		0.4495	917	901.109	0.524			0.4495	558
0.45	1649	1577.31	1.765		0.45	1774	1822.06	-1.141		0.45	1511	1525.94	-0.384			0.45	1202	1226.97	-0.72		0.45	1674	1641.33	0.799		0.45	1561	1557.47	0.089			0.45	1054	1089.24	-1.085		0.45	773	781.16	-0.293		0.45	866	900.71	-1.178			0.45	542
0.4506	1581	1576.97	0.101		0.4506	1822	1821.67	0.008		0.4506	1565	1525.62	0.995			0.4506	1250	1226.67	0.66		0.4506	1652	1640.94	0.272		0.4506	1531	1557.11	-0.667			0.4506	1109	1088.81	0.606		0.4506	745	780.79	-1.309		0.4506	906	900.31	0.189			0.4506	496
0.4511	1597	1576.64	0.509		0.4511	1868	1821.3	1.081		0.4511	1433	1525.31	-2.439			0.4511	1260	1226.38	0.947		0.4511	1664	1640.55	0.575		0.4511	1521	1556.74	-0.916			0.4511	1147	1088.39	1.731		0.4511	759	780.42	-0.776		0.4511	902	899.911	0.069			0.4511	531
0.4516	1604	1576.31	0.692		0.4516	1832	1820.91	0.259		0.4516	1499	1525	-0.671			0.4516	1295	1226.09	1.915		0.4516	1664	1640.16	0.584		0.4516	1585	1556.37	0.719			0.4516	1113	1087.97	0.75		0.4516	756	780.051	-0.874		0.4516	868	899.512	-1.068			0.4516	540
0.4521	1540	1575.97	-0.917		0.4521	1762	1820.53	-1.394		0.4521	1549	1524.68	0.618			0.4521	1209	1225.8	-0.483		0.4521	1601	1639.78	-0.969		0.4521	1601	1556	1.125			0.4521	1017	1087.54	-2.212		0.4521	808	779.681	0.995		0.4521	841	899.113	-2.002			0.4521	517
0.4526	1554	1575.63	-0.549		0.4526	1774	1820.15	-1.096		0.4526	1494	1524.37	-0.786			0.4526	1191	1225.5	-1		0.4526	1701	1639.39	1.494		0.4526	1594	1555.63	0.961			0.4526	1070	1087.12	-0.523		0.4526	766	779.312	-0.48		0.4526	913	898.714	0.472			0.4526	548
0.4531	1531	1575.3	-1.132		0.4531	1832	1819.77	0.286		0.4531	1533	1524.06	0.228			0.4531	1170	1225.21	-1.614		0.4531	1607	1639	-0.798		0.4531	1453	1555.27	-2.683			0.4531	1025	1086.7	-1.927		0.4531	812	778.943	1.159		0.4531	897	898.315	-0.044			0.4531	548
0.4536	1598	1574.96	0.576		0.4536	1793	1819.39	-0.623		0.4536	1517	1523.75	-0.173			0.4536	1249	1224.92	0.681		0.4536	1673	1638.62	0.841		0.4536	1575	1554.9	0.506			0.4536	1120	1086.27	1.008		0.4536	768	778.574	-0.381		0.4536	872	897.917	-0.877			0.4536	556
0.4541	1567	1574.63	-0.193		0.4541	1818	1819.01	-0.024		0.4541	1511	1523.43	-0.32			0.4541	1228	1224.63	0.096		0.4541	1610	1638.23	-0.704		0.4541	1493	1554.53	-1.592			0.4541	1102	1085.85	0.486		0.4541	753	778.206	-0.917		0.4541	884	897.519	-0.454			0.4541	522
0.4547	1551	1574.3	-0.592		0.4547	1835	1818.63	0.382		0.4547	1478	1523.12	-1.174			0.4547	1204	1224.33	-0.586		0.4547	1654	1637.84	0.397		0.4547	1505	1554.16	-1.267			0.4547	1052	1085.43	-1.031		0.4547	790	777.837	0.432		0.4547	845	897.121	-1.791			0.4547	515
0.4552	1566	1573.96	-0.201		0.4552	1808	1818.25	-0.241		0.4552	1509	1522.81	-0.355			0.4552	1224	1224.04	-0.001		0.4552	1599	1637.45	-0.962		0.4552	1454	1553.8	-2.617			0.4552	1074	1085.01	-0.336		0.4552	794	777.469	0.586		0.4552	879	896.723	-0.597			0.4552	505
0.4557	1598	1573.63	0.61		0.4557	1803	1817.87	-0.35		0.4557	1544	1522.5	0.547			0.4557	1228	1223.75	0.121		0.4557	1589	1637.07	-1.206		0.4557	1573	1553.43	0.493			0.4557	1142	1084.58	1.699		0.4557	781	777.101	0.139		0.4557	882	896.325	-0.482			0.4557	523
0.4562	1587	1573.29	0.344		0.4562	1776	1817.49	-0.985		0.4562	1460	1522.18	-1.627			0.4562	1236	1223.46	0.357		0.4562	1533	1636.68	-2.648		0.4562	1522	1553.07	-0.796			0.4562	1055	1084.16	-0.898		0.4562	747	776.733	-1.086		0.4562	870	895.928	-0.878			0.4562	551
0.4567	1555	1572.96	-0.455		0.4567	1795	1817.11	-0.522		0.4567	1494	1521.87	-0.721			0.4567	1136	1223.17	-2.586		0.4567	1627	1636.3	-0.23		0.4567	1510	1552.7	-1.099			0.4567	1062	1083.74	-0.667		0.4567	813	776.366	1.283		0.4567	920	895.53	0.806			0.4567	523
0.4572	1603	1572.62	0.759		0.4572	1858	1816.73	0.957		0.4572	1540	1521.56	0.47			0.4572	1197	1222.87	-0.748		0.4572	1643	1635.91	0.175		0.4572	1491	1552.33	-1.588			0.4572	1042	1083.32	-1.28		0.4572	768	775.998	-0.288		0.4572	909	895.133	0.459			0.4572	562
0.4577	1596	1572.29	0.594		0.4577	1800	1816.36	-0.385		0.4577	1486	1521.25	-0.914			0.4577	1195	1222.58	-0.798		0.4577	1647	1635.52	0.283		0.4577	1501	1551.96	-1.315			0.4577	1043	1082.9	-1.235		0.4577	822	775.631	1.615		0.4577	931	894.736	1.187			0.4577	512
0.4582	1601	1571.95	0.726		0.4582	1767	1815.98	-1.165		0.4582	1484	1520.94	-0.959			0.4582	1214	1222.29	-0.238		0.4582	1579	1635.14	-1.413		0.4582	1578	1551.6	0.665			0.4582	1030	1082.47	-1.635		0.4582	780	775.264	0.169		0.4582	883	894.34	-0.381			0.4582	529
0.4588	1510	1571.62	-1.586		0.4588	1815	1815.6	-0.014		0.4588	1529	1520.62	0.214			0.4588	1221	1222	-0.029		0.4588	1551	1634.75	-2.127		0.4588	1569	1551.23	0.449			0.4588	1051	1082.05	-0.958		0.4588	813	774.897	1.335		0.4588	869	893.943	-0.845			0.4588	522
0.4593	1511	1571.29	-1.551		0.4593	1760	1815.22	-1.316		0.4593	1553	1520.31	0.829			0.4593	1231	1221.71	0.265		0.4593	1706	1634.36	1.734		0.4593	1559	1550.87	0.206			0.4593	1039	1081.63	-1.323		0.4593	779	774.53	0.16		0.4593	882	893.547	-0.388			0.4593	536
0.4598	1572	1570.95	0.026		0.4598	1829	1814.84	0.331		0.4598	1490	1520	-0.777			0.4598	1238	1221.42	0.471		0.4598	1644	1633.98	0.247		0.4598	1526	1550.5	-0.627			0.4598	1149	1081.21	2		0.4598	763	774.163	-0.404		0.4598	932	893.151	1.271			0.4598	494
0.4603	1619	1570.62	1.202		0.4603	1753	1814.46	-1.468		0.4603	1527	1519.69	0.187			0.4603	1226	1221.12	0.139		0.4603	1575	1633.59	-1.476		0.4603	1533	1550.13	-0.438			0.4603	1120	1080.79	1.172		0.4603	754	773.797	-0.72		0.4603	906	892.755	0.44			0.4603	538
0.4608	1522	1570.29	-1.238		0.4608	1790	1814.08	-0.569		0.4608	1496	1519.38	-0.604			0.4608	1229	1220.83	0.233		0.4608	1588	1633.21	-1.134		0.4608	1538	1549.77	-0.3			0.4608	1044	1080.37	-1.126		0.4608	755	773.43	-0.67		0.4608	822	892.359	-2.451			0.4608	545
0.4613	1521	1569.95	-1.255		0.4613	1850	1813.7	0.844		0.4613	1566	1519.07	1.186			0.4613	1187	1220.54	-0.974		0.4613	1601	1632.82	-0.795		0.4613	1496	1549.4	-1.381			0.4613	1073	1079.95	-0.212		0.4613	789	773.064	0.567		0.4613	896	891.963	0.135			0.4613	535
0.4618	1609	1569.62	0.982		0.4618	1702	1813.32	-2.698		0.4618	1524	1518.75	0.134			0.4618	1209	1220.25	-0.324		0.4618	1607	1632.43	-0.634		0.4618	1611	1549.04	1.544			0.4618	1083	1079.53	0.105		0.4618	744	772.698	-1.051		0.4618	834	891.568	-1.991			0.4618	545
0.4623	1509	1569.29	-1.552		0.4623	1796	1812.94	-0.4		0.4623	1517	1518.44	-0.037			0.4623	1249	1219.96	0.822		0.4623	1649	1632.05	0.417		0.4623	1561	1548.67	0.312			0.4623	1034	1079.11	-1.403		0.4623	751	772.333	-0.777		0.4623	867	891.172	-0.82			0.4623	524
0.4628	1516	1568.95	-1.36		0.4628	1816	1812.57	0.081		0.4628	1485	1518.13	-0.86			0.4628	1230	1219.67	0.295		0.4628	1636	1631.66	0.107		0.4628	1556	1548.3	0.195			0.4628	1082	1078.69	0.101		0.4628	744	771.967	-1.024		0.4628	925	890.777	1.124			0.4628	525
0.4634	1531	1568.62	-0.961		0.4634	1740	1812.19	-1.731		0.4634	1498	1517.82	-0.512			0.4634	1226	1219.38	0.189		0.4634	1748	1631.28	2.792		0.4634	1538	1547.94	-0.253			0.4634	1026	1078.27	-1.632		0.4634	758	771.602	-0.493		0.4634	813	890.382	-2.711			0.4634	554
0.4639	1531	1568.28	-0.953		0.4639	1815	1811.81	0.075		0.4639	1527	1517.51	0.243			0.4639	1195	1219.09	-0.697		0.4639	1691	1630.89	1.462		0.4639	1545	1547.57	-0.065			0.4639	1086	1077.85	0.247		0.4639	768	771.237	-0.117		0.4639	844	889.988	-1.581			0.4639	503
0.4644	1632	1567.95	1.585		0.4644	1802	1811.43	-0.222		0.4644	1569	1517.2	1.308			0.4644	1225	1218.8	0.177		0.4644	1610	1630.51	-0.511		0.4644	1458	1547.21	-2.336			0.4644	1081	1077.43	0.109		0.4644	823	770.872	1.815		0.4644	877	889.593	-0.425			0.4644	542
0.4649	1529	1567.62	-0.988		0.4649	1729	1811.05	-1.973		0.4649	1487	1516.89	-0.775			0.4649	1195	1218.51	-0.68		0.4649	1598	1630.12	-0.804		0.4649	1534	1546.84	-0.328			0.4649	1089	1077.01	0.363		0.4649	685	770.507	-3.262		0.4649	857	889.199	-1.099			0.4649	559
0.4654	1544	1567.29	-0.593		0.4654	1740	1810.67	-1.694		0.4654	1468	1516.58	-1.268			0.4654	1190	1218.21	-0.818		0.4654	1638	1629.74	0.204		0.4654	1630	1546.48	2.069			0.4654	1083	1076.59	0.195		0.4654	777	770.142	0.246		0.4654	861	888.805	-0.946			0.4654	484
0.4659	1499	1566.95	-1.755		0.4659	1785	1810.3	-0.599		0.4659	1475	1516.27	-1.074			0.4659	1188	1217.92	-0.868		0.4659	1570	1629.35	-1.498		0.4659	1605	1546.11	1.47			0.4659	1084	1076.17	0.238		0.4659	756	769.778	-0.5		0.4659	855	888.411	-1.141			0.4659	505
0.4664	1460	1566.62	-2.79		0.4664	1756	1809.92	-1.287		0.4664	1477	1515.95	-1.014			0.4664	1218	1217.63	0.011		0.4664	1587	1628.97	-1.054		0.4664	1630	1545.75	2.087			0.4664	1097	1075.75	0.641		0.4664	794	769.413	0.871		0.4664	869	888.017	-0.644			0.4664	505
0.4669	1555	1566.29	-0.286		0.4669	1837	1809.54	0.641		0.4669	1533	1515.64	0.443			0.4669	1193	1217.34	-0.705		0.4669	1605	1628.59	-0.589		0.4669	1540	1545.38	-0.137			0.4669	1056	1075.34	-0.595		0.4669	739	769.049	-1.104		0.4669	926	887.623	1.26			0.4669	546
0.4675	1534	1565.95	-0.816		0.4675	1776	1809.16	-0.787		0.4675	1532	1515.33	0.426			0.4675	1208	1217.05	-0.26		0.4675	1662	1628.2	0.829		0.4675	1501	1545.02	-1.136			0.4675	1079	1074.92	0.124		0.4675	757	768.685	-0.424		0.4675	841	887.23	-1.592			0.4675	531
0.468	1557	1565.62	-0.218		0.468	1823	1808.79	0.333		0.468	1554	1515.02	0.989			0.468	1190	1216.76	-0.776		0.468	1599	1627.82	-0.721		0.468	1482	1544.65	-1.627			0.468	1078	1074.5	0.107		0.468	721	768.321	-1.76		0.468	870	886.837	-0.57			0.468	521
0.4685	1602	1565.29	0.917		0.4685	1765	1808.41	-1.033		0.4685	1548	1514.71	0.846			0.4685	1277	1216.47	1.694		0.4685	1663	1627.43	0.872		0.4685	1557	1544.29	0.322			0.4685	1097	1074.08	0.692		0.4685	759	767.958	-0.325		0.4685	888	886.443	0.052			0.4685	511
0.469	1573	1564.95	0.203		0.469	1808	1808.03	-0.001		0.469	1614	1514.4	2.479			0.469	1188	1216.18	-0.818		0.469	1618	1627.05	-0.225		0.469	1531	1543.92	-0.33			0.469	1001	1073.66	-2.297		0.469	748	767.594	-0.715		0.469	923	886.051	1.215			0.469	517
0.4695	1586	1564.62	0.537		0.4695	1820	1807.65	0.289		0.4695	1493	1514.09	-0.546			0.4695	1275	1215.89	1.655		0.4695	1635	1626.66	0.206		0.4695	1499	1543.56	-1.151			0.4695	1047	1073.24	-0.811		0.4695	736	767.231	-1.15		0.4695	894	885.658	0.279			0.4695	526
0.47	1541	1564.29	-0.593		0.47	1791	1807.28	-0.385		0.47	1566	1513.78	1.32			0.47	1231	1215.6	0.439		0.47	1579	1626.28	-1.19		0.47	1529	1543.19	-0.363			0.47	1086	1072.83	0.4		0.47	775	766.868	0.292		0.47	901	885.265	0.524			0.47	473
0.4705	1530	1563.96	-0.868		0.4705	1771	1806.9	-0.853		0.4705	1546	1513.47	0.827			0.4705	1212	1215.31	-0.095		0.4705	1645	1625.9	0.471		0.4705	1471	1542.83	-1.873			0.4705	1069	1072.41	-0.104		0.4705	796	766.505	1.044		0.4705	905	884.873	0.668			0.4705	508
0.471	1628	1563.63	1.595		0.471	1849	1806.52	0.988		0.471	1502	1513.16	-0.288			0.471	1285	1215.02	1.952		0.471	1631	1625.51	0.136		0.471	1553	1542.47	0.267			0.471	1154	1071.99	2.414		0.471	778	766.143	0.425		0.471	880	884.481	-0.151			0.471	482
0.4716	1550	1563.29	-0.338		0.4716	1740	1806.14	-1.586		0.4716	1598	1512.85	2.13			0.4716	1179	1214.73	-1.041		0.4716	1595	1625.13	-0.754		0.4716	1597	1542.1	1.374			0.4716	1065	1071.58	-0.201		0.4716	758	765.78	-0.282		0.4716	855	884.089	-0.994			0.4716	494
0.4721	1578	1562.96	0.379		0.4721	1807	1805.77	0.029		0.4721	1510	1512.54	-0.065			0.4721	1207	1214.44	-0.214		0.4721	1667	1624.74	1.035		0.4721	1491	1541.74	-1.314			0.4721	1062	1071.16	-0.281		0.4721	765	765.418	-0.015		0.4721	869	883.697	-0.498			0.4721	513
0.4726	1612	1562.63	1.23		0.4726	1808	1805.39	0.061		0.4726	1486	1512.23	-0.68			0.4726	1231	1214.15	0.48		0.4726	1607	1624.36	-0.433		0.4726	1481	1541.38	-1.569			0.4726	1003	1070.74	-2.139		0.4726	718	765.056	-1.754		0.4726	905	883.305	0.72			0.4726	518
0.4731	1606	1562.3	1.091		0.4731	1832	1805.01	0.631		0.4731	1530	1511.92	0.462			0.4731	1193	1213.86	-0.604		0.4731	1649	1623.98	0.616		0.4731	1564	1541.01	0.581			0.4731	1060	1070.33	-0.317		0.4731	741	764.694	-0.869		0.4731	852	882.914	-1.058			0.4731	501
0.4736	1501	1561.97	-1.574		0.4736	1893	1804.63	2.031		0.4736	1485	1511.61	-0.69			0.4736	1189	1213.57	-0.713		0.4736	1598	1623.6	-0.64		0.4736	1468	1540.65	-1.896			0.4736	1087	1069.91	0.518		0.4736	770	764.332	0.204		0.4736	880	882.523	-0.085			0.4736	496
0.4741	1592	1561.63	0.761		0.4741	1836	1804.26	0.741		0.4741	1488	1511.3	-0.604			0.4741	1227	1213.28	0.392		0.4741	1600	1623.21	-0.58		0.4741	1462	1540.28	-2.047			0.4741	1034	1069.49	-1.104		0.4741	773	763.97	0.324		0.4741	885	882.131	0.096			0.4741	482
0.4746	1496	1561.3	-1.688		0.4746	1780	1803.88	-0.566		0.4746	1494	1510.99	-0.44			0.4746	1148	1212.99	-1.918		0.4746	1636	1622.83	0.326		0.4746	1570	1539.92	0.759			0.4746	982	1069.08	-2.776		0.4746	770	763.609	0.23		0.4746	863	881.741	-0.637			0.4746	512
0.4751	1570	1560.97	0.228		0.4751	1822	1803.51	0.433		0.4751	1513	1510.68	0.06			0.4751	1188	1212.7	-0.717		0.4751	1546	1622.44	-1.944		0.4751	1536	1539.56	-0.091			0.4751	1018	1068.66	-1.588		0.4751	776	763.247	0.457		0.4751	877	881.35	-0.147			0.4751	524
0.4756	1565	1560.64	0.11		0.4756	1815	1803.13	0.279		0.4756	1515	1510.37	0.119			0.4756	1200	1212.41	-0.358		0.4756	1689	1622.06	1.629		0.4756	1565	1539.19	0.652			0.4756	1005	1068.24	-1.995		0.4756	819	762.886	1.958		0.4756	843	880.959	-1.306			0.4756	487
0.4762	1604	1560.31	1.091		0.4762	1769	1802.75	-0.802		0.4762	1428	1510.06	-2.172			0.4762	1251	1212.12	1.099		0.4762	1558	1621.68	-1.613		0.4762	1516	1538.83	-0.586			0.4762	1044	1067.83	-0.737		0.4762	809	762.525	1.632		0.4762	846	880.569	-1.187			0.4762	540
0.4767	1535	1559.98	-0.637		0.4767	1775	1802.38	-0.65		0.4767	1546	1509.75	0.922			0.4767	1258	1211.84	1.302		0.4767	1651	1621.3	0.731		0.4767	1494	1538.47	-1.15			0.4767	1064	1067.41	-0.105		0.4767	768	762.164	0.21		0.4767	855	880.179	-0.86			0.4767	445
0.4772	1593	1559.64	0.836		0.4772	1864	1802	1.436		0.4772	1491	1509.44	-0.478			0.4772	1205	1211.55	-0.189		0.4772	1623	1620.91	0.052		0.4772	1542	1538.1	0.099			0.4772	1098	1067	0.936		0.4772	719	761.804	-1.594		0.4772	898	879.789	0.607			0.4772	525
0.4777	1503	1559.31	-1.453		0.4777	1834	1801.62	0.756		0.4777	1515	1509.13	0.151			0.4777	1213	1211.26	0.05		0.4777	1691	1620.53	1.714		0.4777	1555	1537.74	0.438			0.4777	1055	1066.58	-0.357		0.4777	725	761.443	-1.352		0.4777	964	879.399	2.722			0.4777	502
0.4782	1560	1558.98	0.026		0.4782	1757	1801.25	-1.056		0.4782	1494	1508.82	-0.383			0.4782	1210	1210.97	-0.028		0.4782	1561	1620.15	-1.497		0.4782	1505	1537.38	-0.835			0.4782	1038	1066.17	-0.874		0.4782	761	761.083	-0.003		0.4782	874	879.009	-0.169			0.4782	530
0.4787	1523	1558.65	-0.914		0.4787	1805	1800.87	0.097		0.4787	1512	1508.51	0.09			0.4787	1195	1210.68	-0.454		0.4787	1712	1619.77	2.229		0.4787	1540	1537.02	0.076			0.4787	1027	1065.75	-1.209		0.4787	783	760.723	0.795		0.4787	821	878.62	-2.008			0.4787	503
0.4792	1509	1558.32	-1.27		0.4792	1881	1800.5	1.856		0.4792	1556	1508.2	1.212			0.4792	1234	1210.39	0.672		0.4792	1653	1619.38	0.827		0.4792	1434	1536.65	-2.711			0.4792	1092	1065.34	0.807		0.4792	728	760.363	-1.198		0.4792	885	878.23	0.227			0.4792	477
0.4797	1605	1557.99	1.173		0.4797	1700	1800.12	-2.428		0.4797	1477	1507.89	-0.804			0.4797	1163	1210.1	-1.381		0.4797	1648	1619	0.714		0.4797	1551	1536.29	0.374			0.4797	1069	1064.92	0.125		0.4797	779	760.004	0.68		0.4797	826	877.841	-1.802			0.4797	492
0.4803	1547	1557.66	-0.271		0.4803	1751	1799.74	-1.165		0.4803	1511	1507.59	0.088			0.4803	1171	1209.81	-1.134		0.4803	1550	1618.62	-1.743		0.4803	1538	1535.93	0.053			0.4803	1061	1064.51	-0.108		0.4803	787	759.644	0.974		0.4803	844	877.452	-1.15			0.4803	457
0.4808	1575	1557.33	0.445		0.4808	1785	1799.37	-0.34		0.4808	1445	1507.28	-1.638			0.4808	1174	1209.53	-1.037		0.4808	1627	1618.24	0.217		0.4808	1577	1535.57	1.043			0.4808	1038	1064.1	-0.81		0.4808	741	759.285	-0.671		0.4808	863	877.064	-0.478			0.4808	494
0.4813	1565	1557	0.202		0.4813	1812	1798.99	0.306		0.4813	1557	1506.97	1.268			0.4813	1194	1209.24	-0.441		0.4813	1582	1617.86	-0.901		0.4813	1628	1535.2	2.3			0.4813	1084	1063.68	0.617		0.4813	707	758.925	-1.95		0.4813	883	876.675	0.213			0.4813	531
0.4818	1564	1556.66	0.185		0.4818	1840	1798.62	0.965		0.4818	1488	1506.66	-0.484			0.4818	1191	1208.95	-0.52		0.4818	1624	1617.47	0.162		0.4818	1508	1534.84	-0.691			0.4818	1038	1063.27	-0.784		0.4818	731	758.566	-1.018		0.4818	919	876.287	1.407			0.4818	524
0.4823	1558	1556.34	0.042		0.4823	1772	1798.24	-0.623		0.4823	1453	1506.35	-1.4			0.4823	1159	1208.66	-1.459		0.4823	1627	1617.09	0.246		0.4823	1557	1534.48	0.571			0.4823	1033	1062.85	-0.929		0.4823	744	758.208	-0.52		0.4823	896	875.899	0.671			0.4823	504
0.4828	1486	1556	-1.816		0.4828	1836	1797.87	0.89		0.4828	1521	1506.04	0.384			0.4828	1203	1208.37	-0.155		0.4828	1652	1616.71	0.868		0.4828	1561	1534.12	0.68			0.4828	1041	1062.44	-0.665		0.4828	742	757.849	-0.581		0.4828	881	875.511	0.185			0.4828	470
0.4833	1572	1555.67	0.412		0.4833	1816	1797.49	0.434		0.4833	1446	1505.73	-1.571			0.4833	1171	1208.08	-1.084		0.4833	1542	1616.33	-1.893		0.4833	1559	1533.76	0.639			0.4833	1113	1062.03	1.528		0.4833	735	757.491	-0.828		0.4833	809	875.123	-2.322			0.4833	503
0.4838	1511	1555.34	-1.141		0.4838	1793	1797.12	-0.097		0.4838	1471	1505.42	-0.898			0.4838	1220	1207.8	0.349		0.4838	1638	1615.95	0.545		0.4838	1546	1533.39	0.321			0.4838	1052	1061.62	-0.296		0.4838	721	757.132	-1.344		0.4838	906	874.735	1.038			0.4838	514
0.4844	1559	1555.01	0.101		0.4844	1809	1796.74	0.288		0.4844	1533	1505.12	0.712			0.4844	1259	1207.51	1.451		0.4844	1660	1615.57	1.091		0.4844	1437	1533.03	-2.533			0.4844	1098	1061.2	1.111		0.4844	769	756.774	0.44		0.4844	819	874.348	-1.932			0.4844	485
0.4849	1442	1554.68	-2.967		0.4849	1838	1796.37	0.971		0.4849	1477	1504.81	-0.724			0.4849	1144	1207.22	-1.869		0.4849	1603	1615.19	-0.304		0.4849	1541	1532.67	0.212			0.4849	1065	1060.79	0.129		0.4849	794	756.416	1.332		0.4849	850	873.96	-0.821			0.4849	504
0.4854	1583	1554.35	0.72		0.4854	1830	1795.99	0.795		0.4854	1500	1504.5	-0.116			0.4854	1180	1206.93	-0.784		0.4854	1605	1614.81	-0.245		0.4854	1531	1532.31	-0.033			0.4854	1098	1060.38	1.135		0.4854	783	756.058	0.962		0.4854	824	873.573	-1.725			0.4854	440
0.4859	1605	1554.02	1.272		0.4859	1807	1795.62	0.268		0.4859	1526	1504.19	0.558			0.4859	1246	1206.64	1.115		0.4859	1598	1614.42	-0.411		0.4859	1549	1531.95	0.433			0.4859	1016	1059.96	-1.379		0.4859	704	755.701	-1.946		0.4859	903	873.186	0.991			0.4859	492
0.4864	1523	1553.69	-0.786		0.4864	1815	1795.24	0.464		0.4864	1496	1503.88	-0.204			0.4864	1237	1206.36	0.871		0.4864	1582	1614.04	-0.806		0.4864	1514	1531.59	-0.452			0.4864	1052	1059.55	-0.233		0.4864	770	755.343	0.528		0.4864	850	872.799	-0.781			0.4864	502
0.4869	1521	1553.36	-0.83		0.4869	1789	1794.87	-0.139		0.4869	1508	1503.58	0.114			0.4869	1204	1206.07	-0.06		0.4869	1630	1613.66	0.405		0.4869	1492	1531.22	-1.015			0.4869	1004	1059.14	-1.74		0.4869	759	754.986	0.146		0.4869	879	872.413	0.222			0.4869	510
0.4874	1504	1553.03	-1.264		0.4874	1808	1794.49	0.318		0.4874	1503	1503.27	-0.007			0.4874	1225	1205.78	0.549		0.4874	1666	1613.28	1.292		0.4874	1512	1530.86	-0.485			0.4874	1004	1058.73	-1.727		0.4874	776	754.629	0.766		0.4874	851	872.026	-0.72			0.4874	510
0.4879	1525	1552.7	-0.709		0.4879	1752	1794.12	-1.006		0.4879	1466	1502.96	-0.965			0.4879	1225	1205.49	0.557		0.4879	1623	1612.9	0.251		0.4879	1584	1530.5	1.344			0.4879	1082	1058.32	0.72		0.4879	768	754.272	0.495		0.4879	881	871.64	0.315			0.4879	437
0.4884	1567	1552.37	0.37		0.4884	1810	1793.74	0.382		0.4884	1506	1502.65	0.086			0.4884	1196	1205.21	-0.266		0.4884	1607	1612.52	-0.138		0.4884	1533	1530.14	0.073			0.4884	1069	1057.9	0.339		0.4884	720	753.915	-1.262		0.4884	832	871.254	-1.359			0.4884	468
0.489	1546	1552.04	-0.154		0.489	1792	1793.37	-0.032		0.489	1528	1502.34	0.656			0.489	1180	1204.92	-0.725		0.489	1599	1612.14	-0.329		0.489	1470	1529.78	-1.559			0.489	1087	1057.49	0.895		0.489	727	753.559	-0.984		0.489	877	870.868	0.207			0.489	523
0.4895	1551	1551.71	-0.018		0.4895	1821	1793	0.656		0.4895	1549	1502.04	1.193			0.4895	1251	1204.63	1.311		0.4895	1640	1611.76	0.697		0.4895	1548	1529.42	0.472			0.4895	1054	1057.08	-0.095		0.4895	781	753.202	0.993		0.4895	887	870.483	0.554			0.4895	463
0.49	1608	1551.38	1.412		0.49	1789	1792.62	-0.086		0.49	1546	1501.73	1.126			0.49	1170	1204.34	-1.004		0.49	1585	1611.38	-0.663		0.49	1491	1529.06	-0.986			0.49	1086	1056.67	0.89		0.49	804	752.846	1.802		0.49	902	870.097	1.061			0.49	477
0.4905	1560	1551.05	0.226		0.4905	1848	1792.25	1.297		0.4905	1545	1501.42	1.109			0.4905	1221	1204.06	0.485		0.4905	1672	1611	1.492		0.4905	1554	1528.7	0.642			0.4905	1063	1056.26	0.207		0.4905	812	752.49	2.086		0.4905	824	869.712	-1.591			0.4905	476
0.491	1505	1550.72	-1.179		0.491	1860	1791.87	1.58		0.491	1442	1501.11	-1.557			0.491	1214	1203.77	0.294		0.491	1635	1610.62	0.603		0.491	1564	1528.34	0.902			0.491	1053	1055.85	-0.088		0.491	743	752.134	-0.335		0.491	865	869.327	-0.147			0.491	486
0.4915	1504	1550.4	-1.196		0.4915	1783	1791.5	-0.201		0.4915	1551	1500.81	1.275			0.4915	1147	1203.48	-1.668		0.4915	1609	1610.24	-0.031		0.4915	1496	1527.98	-0.827			0.4915	1021	1055.44	-1.078		0.4915	738	751.778	-0.507		0.4915	895	868.942	0.87			0.4915	482
0.492	1598	1550.07	1.199		0.492	1814	1791.13	0.537		0.492	1468	1500.5	-0.848			0.492	1173	1203.19	-0.882		0.492	1647	1609.86	0.915		0.492	1532	1527.62	0.112			0.492	1049	1055.03	-0.186		0.492	734	751.423	-0.642		0.492	852	868.557	-0.567			0.492	500
0.4925	1545	1549.74	-0.121		0.4925	1769	1790.75	-0.517		0.4925	1531	1500.19	0.787			0.4925	1228	1202.91	0.716		0.4925	1673	1609.48	1.553		0.4925	1539	1527.26	0.299			0.4925	1073	1054.62	0.561		0.4925	715	751.068	-1.347		0.4925	827	868.172	-1.43			0.4925	480
0.4931	1585	1549.41	0.894		0.4931	1748	1790.38	-1.014		0.4931	1562	1499.88	1.572			0.4931	1203	1202.62	0.011		0.4931	1569	1609.1	-1.012		0.4931	1545	1526.9	0.461			0.4931	986	1054.21	-2.17		0.4931	775	750.712	0.871		0.4931	836	867.788	-1.098			0.4931	475
0.4936	1513	1549.08	-0.928		0.4936	1720	1790.01	-1.688		0.4936	1496	1499.58	-0.092			0.4936	1186	1202.34	-0.474		0.4936	1637	1608.72	0.699		0.4936	1515	1526.54	-0.296			0.4936	1093	1053.8	1.186		0.4936	719	750.357	-1.168		0.4936	896	867.403	0.954			0.4936	463
0.4941	1488	1548.75	-1.575		0.4941	1841	1789.63	1.197		0.4941	1483	1499.27	-0.422			0.4941	1178	1202.05	-0.701		0.4941	1608	1608.34	-0.008		0.4941	1532	1526.18	0.149			0.4941	1050	1053.39	-0.104		0.4941	728	750.003	-0.814		0.4941	866	867.019	-0.035			0.4941	480
0.4946	1564	1548.42	0.394		0.4946	1835	1789.26	1.068		0.4946	1514	1498.96	0.387			0.4946	1215	1201.76	0.38		0.4946	1595	1607.96	-0.325		0.4946	1477	1525.82	-1.27			0.4946	1058	1052.98	0.154		0.4946	757	749.648	0.267		0.4946	850	866.635	-0.57			0.4946	484
0.4951	1604	1548.09	1.396		0.4951	1763	1788.88	-0.616		0.4951	1574	1498.65	1.899			0.4951	1137	1201.47	-1.912		0.4951	1609	1607.58	0.035		0.4951	1500	1525.46	-0.657			0.4951	1041	1052.57	-0.359		0.4951	684	749.293	-2.493		0.4951	871	866.252	0.161			0.4951	458
0.4956	1504	1547.76	-1.128		0.4956	1767	1788.51	-0.512		0.4956	1464	1498.35	-0.898			0.4956	1162	1201.19	-1.15		0.4956	1567	1607.2	-1.016		0.4956	1482	1525.1	-1.119			0.4956	1052	1052.16	-0.005		0.4956	692	748.939	-2.161		0.4956	829	865.868	-1.279			0.4956	485
0.4961	1549	1547.43	0.04		0.4961	1822	1788.14	0.793		0.4961	1492	1498.04	-0.156			0.4961	1198	1200.9	-0.084		0.4961	1583	1606.82	-0.599		0.4961	1525	1524.74	0.007			0.4961	1007	1051.75	-1.41		0.4961	744	748.585	-0.168		0.4961	874	865.485	0.288			0.4961	521
0.4966	1559	1547.11	0.301		0.4966	1797	1787.77	0.218		0.4966	1465	1497.73	-0.855			0.4966	1175	1200.62	-0.747		0.4966	1604	1606.44	-0.061		0.4966	1458	1524.38	-1.738			0.4966	1066	1051.34	0.449		0.4966	677	748.231	-2.734		0.4966	885	865.102	0.668			0.4966	464
0.4972	1550	1546.78	0.082		0.4972	1861	1787.39	1.706		0.4972	1522	1497.43	0.63			0.4972	1250	1200.33	1.405		0.4972	1642	1606.07	0.887		0.4972	1525	1524.02	0.025			0.4972	1059	1050.93	0.248		0.4972	684	747.877	-2.439		0.4972	877	864.719	0.414			0.4972	455
0.4977	1567	1546.45	0.519		0.4977	1757	1787.02	-0.716		0.4977	1491	1497.12	-0.158			0.4977	1137	1200.04	-1.87		0.4977	1575	1605.69	-0.773		0.4977	1432	1523.66	-2.422			0.4977	991	1050.52	-1.889		0.4977	690	747.524	-2.187		0.4977	829	864.336	-1.226			0.4977	441
0.4982	1508	1546.12	-0.982		0.4982	1784	1786.65	-0.063		0.4982	1485	1496.81	-0.307			0.4982	1194	1199.76	-0.167		0.4982	1631	1605.31	0.636		0.4982	1588	1523.3	1.624			0.4982	1009	1050.11	-1.294		0.4982	752	747.17	0.176		0.4982	849	863.953	-0.513			0.4982	468
0.4987	1553	1545.79	0.183		0.4987	1833	1786.28	1.091		0.4987	1518	1496.51	0.552			0.4987	1181	1199.47	-0.537		0.4987	1602	1604.93	-0.073		0.4987	1561	1522.94	0.963			0.4987	987	1049.7	-1.994		0.4987	754	746.817	0.261		0.4987	839	863.571	-0.847			0.4987	443
0.4992	1568	1545.46	0.569		0.4992	1781	1785.9	-0.116		0.4992	1442	1496.2	-1.427			0.4992	1163	1199.18	-1.061		0.4992	1627	1604.55	0.557		0.4992	1517	1522.58	-0.143			0.4992	1030	1049.3	-0.601		0.4992	749	746.464	0.093		0.4992	850	863.188	-0.452			0.4992	469
0.4997	1498	1545.14	-1.218		0.4997	1788	1785.53	0.058		0.4997	1607	1495.89	2.772			0.4997	1201	1198.9	0.061		0.4997	1578	1604.17	-0.659		0.4997	1543	1522.22	0.529			0.4997	1072	1048.89	0.706		0.4997	734	746.111	-0.446		0.4997	853	862.806	-0.335			0.4997	486
0.5002	1610	1544.81	1.625		0.5002	1798	1785.16	0.303		0.5002	1468	1495.59	-0.72			0.5002	1250	1198.61	1.453		0.5002	1637	1603.79	0.821		0.5002	1399	1521.86	-3.285			0.5002	1018	1048.48	-0.955		0.5002	716	745.758	-1.111		0.5002	891	862.424	0.956			0.5002	472
0.5007	1510	1544.48	-0.887		0.5007	1739	1784.79	-1.098		0.5007	1516	1495.28	0.532			0.5007	1221	1198.33	0.649		0.5007	1628	1603.41	0.609		0.5007	1479	1521.5	-1.105			0.5007	1122	1048.07	2.207		0.5007	731	745.405	-0.532		0.5007	822	862.042	-1.395			0.5007	470
0.5012	1570	1544.15	0.652		0.5012	1697	1784.41	-2.122		0.5012	1519	1494.97	0.616			0.5012	1190	1198.04	-0.233		0.5012	1587	1603.04	-0.403		0.5012	1480	1521.14	-1.07			0.5012	1033	1047.66	-0.456		0.5012	769	745.053	0.862		0.5012	852	861.661	-0.331			0.5012	490
0.5018	1597	1543.83	1.331		0.5018	1713	1784.04	-1.716		0.5018	1484	1494.67	-0.277			0.5018	1166	1197.76	-0.93		0.5018	1576	1602.66	-0.672		0.5018	1460	1520.79	-1.591			0.5018	1049	1047.26	0.054		0.5018	708	744.701	-1.377		0.5018	875	861.279	0.463			0.5018	444
0.5023	1550	1543.5	0.165		0.5023	1761	1783.67	-0.54		0.5023	1502	1494.36	0.197			0.5023	1169	1197.47	-0.833		0.5023	1531	1602.28	-1.822		0.5023	1517	1520.43	-0.088			0.5023	1076	1046.85	0.889		0.5023	698	744.349	-1.752		0.5023	865	860.898	0.139			0.5023	474
0.5028	1503	1543.17	-1.036		0.5028	1792	1783.3	0.206		0.5028	1424	1494.06	-1.857			0.5028	1146	1197.18	-1.512		0.5028	1605	1601.9	0.077		0.5028	1508	1520.07	-0.311			0.5028	1040	1046.44	-0.2		0.5028	734	743.997	-0.368		0.5028	849	860.517	-0.395			0.5028	445
0.5033	1532	1542.84	-0.277		0.5033	1744	1782.92	-0.932		0.5033	1545	1493.75	1.304			0.5033	1151	1196.9	-1.353		0.5033	1611	1601.53	0.236		0.5033	1523	1519.71	0.084			0.5033	1046	1046.04	-0.001		0.5033	736	743.645	-0.281		0.5033	828	860.136	-1.115			0.5033	481
0.5038	1567	1542.51	0.619		0.5038	1756	1782.55	-0.634		0.5038	1532	1493.44	0.985			0.5038	1211	1196.61	0.413		0.5038	1621	1601.15	0.493		0.5038	1485	1519.35	-0.891			0.5038	1052	1045.63	0.196		0.5038	709	743.294	-1.286		0.5038	881	859.755	0.715			0.5038	434
0.5043	1430	1542.19	-2.967		0.5043	1800	1782.18	0.42		0.5043	1560	1493.14	1.693			0.5043	1176	1196.33	-0.593		0.5043	1589	1600.77	-0.295		0.5043	1491	1518.99	-0.725			0.5043	1059	1045.22	0.423		0.5043	722	742.942	-0.778		0.5043	865	859.375	0.191			0.5043	415
0.5048	1529	1541.86	-0.329		0.5048	1734	1781.81	-1.148		0.5048	1485	1492.83	-0.203			0.5048	1198	1196.04	0.057		0.5048	1584	1600.39	-0.412		0.5048	1549	1518.64	0.771			0.5048	1087	1044.82	1.279		0.5048	726	742.591	-0.615		0.5048	807	858.995	-1.828			0.5048	468
0.5053	1524	1541.53	-0.449		0.5053	1680	1781.44	-2.475		0.5053	1491	1492.53	-0.04			0.5053	1232	1195.76	1.033		0.5053	1588	1600.01	-0.301		0.5053	1529	1518.28	0.274			0.5053	1056	1044.41	0.357		0.5053	710	742.24	-1.208		0.5053	872	858.614	0.453			0.5053	453
0.5059	1470	1541.2	-1.857		0.5059	1797	1781.07	0.376		0.5059	1462	1492.22	-0.79			0.5059	1226	1195.47	0.872		0.5059	1612	1599.64	0.308		0.5059	1549	1517.92	0.79			0.5059	1031	1044	-0.405		0.5059	726	741.889	-0.589		0.5059	836	858.234	-0.768			0.5059	484
0.5064	1533	1540.88	-0.201		0.5064	1805	1780.69	0.572		0.5064	1495	1491.92	0.08			0.5064	1171	1195.19	-0.707		0.5064	1596	1599.26	-0.082		0.5064	1517	1517.56	-0.014			0.5064	1020	1043.6	-0.739		0.5064	703	741.538	-1.451		0.5064	874	857.855	0.546			0.5064	432
0.5069	1589	1540.55	1.215		0.5069	1785	1780.32	0.111		0.5069	1492	1491.61	0.01			0.5069	1178	1194.9	-0.492		0.5069	1521	1598.88	-1.997		0.5069	1504	1517.21	-0.341			0.5069	1040	1043.19	-0.099		0.5069	664	741.188	-2.991		0.5069	864	857.475	0.222			0.5069	453
0.5074	1532	1540.22	-0.21		0.5074	1827	1779.95	1.101		0.5074	1531	1491.31	1.014			0.5074	1208	1194.62	0.385		0.5074	1592	1598.51	-0.163		0.5074	1534	1516.85	0.438			0.5074	1032	1042.79	-0.336		0.5074	710	740.837	-1.156		0.5074	889	857.095	1.069			0.5074	475
0.5079	1514	1539.9	-0.666		0.5079	1779	1779.58	-0.014		0.5079	1477	1491	-0.364			0.5079	1180	1194.33	-0.417		0.5079	1535	1598.13	-1.611		0.5079	1490	1516.49	-0.686			0.5079	1002	1042.38	-1.276		0.5079	754	740.487	0.491		0.5079	870	856.716	0.45			0.5079	440
0.5084	1511	1539.57	-0.735		0.5084	1791	1779.21	0.279		0.5084	1509	1490.69	0.471			0.5084	1208	1194.05	0.401		0.5084	1639	1597.75	1.019		0.5084	1506	1516.13	-0.261			0.5084	974	1041.98	-2.176		0.5084	731	740.137	-0.337		0.5084	833	856.337	-0.808			0.5084	479
0.5089	1563	1539.24	0.601		0.5089	1736	1778.84	-1.028		0.5089	1510	1490.39	0.505			0.5089	1192	1193.76	-0.051		0.5089	1569	1597.38	-0.716		0.5089	1433	1515.78	-2.187			0.5089	997	1041.57	-1.41		0.5089	715	739.787	-0.926		0.5089	844	855.958	-0.411			0.5089	453
0.5094	1481	1538.92	-1.505		0.5094	1751	1778.47	-0.656		0.5094	1443	1490.09	-1.24			0.5094	1170	1193.48	-0.686		0.5094	1574	1597	-0.58		0.5094	1493	1515.42	-0.58			0.5094	1015	1041.17	-0.821		0.5094	700	739.438	-1.488		0.5094	862	855.579	0.218			0.5094	422
0.51	1534	1538.59	-0.117		0.51	1780	1778.1	0.045		0.51	1498	1489.78	0.212			0.51	1209	1193.19	0.455		0.51	1547	1596.62	-1.262		0.51	1481	1515.06	-0.885			0.51	1048	1040.76	0.224		0.51	735	739.088	-0.151		0.51	853	855.201	-0.075			0.51	496
0.5105	1534	1538.26	-0.109		0.5105	1832	1777.73	1.268		0.5105	1498	1489.47	0.22			0.5105	1226	1192.91	0.945		0.5105	1618	1596.24	0.541		0.5105	1553	1514.7	0.972			0.5105	1012	1040.36	-0.891		0.5105	700	738.739	-1.462		0.5105	809	854.822	-1.609			0.5105	443
0.511	1485	1537.94	-1.374		0.511	1789	1777.36	0.275		0.511	1478	1489.17	-0.291			0.511	1187	1192.63	-0.163		0.511	1611	1595.87	0.377		0.511	1534	1514.35	0.502			0.511	1035	1039.95	-0.154		0.511	758	738.39	0.711		0.511	892	854.444	1.256			0.511	473
0.5115	1449	1537.61	-2.328		0.5115	1759	1776.98	-0.429		0.5115	1476	1488.87	-0.335			0.5115	1210	1192.34	0.508		0.5115	1550	1595.49	-1.156		0.5115	1559	1513.99	1.14			0.5115	983	1039.55	-1.802		0.5115	781	738.041	1.535		0.5115	852	854.066	-0.071			0.5115	465
0.512	1559	1537.28	0.55		0.512	1767	1776.61	-0.229		0.512	1450	1488.56	-1.013			0.512	1210	1192.06	0.516		0.512	1561	1595.12	-0.863		0.512	1515	1513.63	0.035			0.512	1045	1039.14	0.181		0.512	730	737.692	-0.284		0.512	838	853.688	-0.541			0.512	438
0.5125	1520	1536.96	-0.435		0.5125	1831	1776.24	1.28		0.5125	1489	1488.26	0.019			0.5125	1209	1191.77	0.495		0.5125	1566	1594.74	-0.726		0.5125	1550	1513.28	0.933			0.5125	1000	1038.74	-1.224		0.5125	712	737.343	-0.948		0.5125	840	853.31	-0.459			0.5125	450
0.513	1474	1536.63	-1.631		0.513	1795	1775.87	0.451		0.513	1543	1487.95	1.401			0.513	1168	1191.49	-0.687		0.513	1621	1594.36	0.662		0.513	1522	1512.92	0.233			0.513	979	1038.34	-1.894		0.513	758	736.995	0.762		0.513	885	852.933	1.077			0.513	480
0.5135	1524	1536.31	-0.315		0.5135	1863	1775.5	2.027		0.5135	1484	1487.65	-0.095			0.5135	1173	1191.21	-0.532		0.5135	1643	1593.99	1.209		0.5135	1505	1512.56	-0.195			0.5135	1052	1037.93	0.434		0.5135	754	736.646	0.631		0.5135	897	852.555	1.482			0.5135	431
0.514	1515	1535.98	-0.539		0.514	1706	1775.13	-1.674		0.514	1493	1487.34	0.146			0.514	1143	1190.92	-1.417		0.514	1631	1593.61	0.926		0.514	1457	1512.21	-1.446			0.514	1096	1037.53	1.766		0.514	721	736.298	-0.569		0.514	850	852.178	-0.075			0.514	464
0.5146	1566	1535.65	0.767		0.5146	1757	1774.76	-0.424		0.5146	1473	1487.04	-0.366			0.5146	1171	1190.64	-0.574		0.5146	1550	1593.24	-1.098		0.5146	1535	1511.85	0.591			0.5146	1007	1037.12	-0.949		0.5146	776	735.95	1.436		0.5146	834	851.801	-0.616			0.5146	464
0.5151	1536	1535.33	0.017		0.5151	1758	1774.39	-0.391		0.5151	1484	1486.73	-0.071			0.5151	1187	1190.35	-0.097		0.5151	1661	1592.86	1.672		0.5151	1467	1511.49	-1.162			0.5151	1028	1036.72	-0.272		0.5151	726	735.602	-0.356		0.5151	775	851.424	-2.742			0.5151	475
0.5156	1557	1535	0.558		0.5156	1715	1774.02	-1.425		0.5156	1508	1486.43	0.555			0.5156	1205	1190.07	0.43		0.5156	1646	1592.48	1.319		0.5156	1571	1511.14	1.51			0.5156	965	1036.32	-2.293		0.5156	717	735.255	-0.681		0.5156	783	851.048	-2.429			0.5156	391
0.5161	1541	1534.67	0.161		0.5161	1769	1773.65	-0.111		0.5161	1503	1486.12	0.435			0.5161	1198	1189.79	0.237		0.5161	1592	1592.11	-0.003		0.5161	1499	1510.78	-0.304			0.5161	997	1035.91	-1.231		0.5161	720	734.907	-0.555		0.5161	853	850.671	0.08			0.5161	463
0.5166	1525	1534.35	-0.239		0.5166	1807	1773.28	0.793		0.5166	1506	1485.82	0.52			0.5166	1185	1189.5	-0.131		0.5166	1582	1591.73	-0.245		0.5166	1490	1510.43	-0.529			0.5166	998	1035.51	-1.186		0.5166	744	734.56	0.346		0.5166	860	850.295	0.331			0.5166	419
0.5171	1607	1534.02	1.82		0.5171	1768	1772.91	-0.117		0.5171	1486	1485.52	0.013			0.5171	1170	1189.22	-0.562		0.5171	1562	1591.36	-0.743		0.5171	1526	1510.07	0.408			0.5171	997	1035.11	-1.206		0.5171	720	734.213	-0.529		0.5171	815	849.919	-1.222			0.5171	457
0.5176	1590	1533.7	1.412		0.5176	1740	1772.54	-0.78		0.5176	1491	1485.21	0.15			0.5176	1173	1188.94	-0.465		0.5176	1555	1590.98	-0.913		0.5176	1523	1509.71	0.34			0.5176	1034	1034.71	-0.022		0.5176	739	733.866	0.189		0.5176	815	849.543	-1.209			0.5176	460
0.5181	1588	1533.37	1.371		0.5181	1759	1772.17	-0.314		0.5181	1464	1484.91	-0.546			0.5181	1243	1188.65	1.541		0.5181	1600	1590.61	0.235		0.5181	1509	1509.36	-0.009			0.5181	1031	1034.31	-0.103		0.5181	733	733.519	-0.019		0.5181	837	849.167	-0.42			0.5181	458
0.5187	1538	1533.05	0.126		0.5187	1794	1771.81	0.524		0.5187	1431	1484.61	-1.417			0.5187	1178	1188.37	-0.302		0.5187	1614	1590.23	0.592		0.5187	1515	1509	0.154			0.5187	987	1033.9	-1.491		0.5187	709	733.172	-0.907		0.5187	878	848.791	0.985			0.5187	422
0.5192	1478	1532.72	-1.423		0.5192	1791	1771.44	0.462		0.5192	1457	1484.3	-0.715			0.5192	1227	1188.09	1.111		0.5192	1614	1589.86	0.601		0.5192	1436	1508.65	-1.917			0.5192	997	1033.5	-1.155		0.5192	726	732.826	-0.253		0.5192	849	848.416	0.02			0.5192	457
0.5197	1474	1532.4	-1.521		0.5197	1817	1771.07	1.078		0.5197	1397	1484	-2.328			0.5197	1179	1187.8	-0.256		0.5197	1557	1589.48	-0.823		0.5197	1492	1508.29	-0.422			0.5197	1014	1033.1	-0.6		0.5197	688	732.48	-1.693		0.5197	861	848.04	0.441			0.5197	450
0.5202	1573	1532.07	1.032		0.5202	1747	1770.7	-0.567		0.5202	1466	1483.69	-0.462			0.5202	1131	1187.52	-1.681		0.5202	1528	1589.11	-1.563		0.5202	1510	1507.94	0.053			0.5202	1065	1032.7	0.99		0.5202	744	732.134	0.434		0.5202	868	847.665	0.689			0.5202	472
0.5207	1508	1531.75	-0.612		0.5207	1824	1770.33	1.257		0.5207	1502	1483.39	0.48			0.5207	1193	1187.24	0.167		0.5207	1546	1588.73	-1.087		0.5207	1529	1507.58	0.548			0.5207	1009	1032.3	-0.733		0.5207	745	731.788	0.483		0.5207	837	847.29	-0.355			0.5207	433
0.5212	1510	1531.42	-0.551		0.5212	1813	1769.96	1.011		0.5212	1487	1483.09	0.101			0.5212	1149	1186.95	-1.12		0.5212	1569	1588.36	-0.489		0.5212	1551	1507.23	1.111			0.5212	988	1031.89	-1.395		0.5212	685	731.442	-1.772		0.5212	867	846.916	0.681			0.5212	429
0.5217	1516	1531.1	-0.388		0.5217	1722	1769.59	-1.147		0.5217	1484	1482.78	0.032			0.5217	1173	1186.67	-0.399		0.5217	1633	1587.98	1.114		0.5217	1571	1506.87	1.618			0.5217	1052	1031.49	0.632		0.5217	655	731.096	-2.969		0.5217	857	846.541	0.357			0.5217	464
0.5222	1532	1530.77	0.031		0.5222	1762	1769.22	-0.172		0.5222	1478	1482.48	-0.117			0.5222	1210	1186.39	0.679		0.5222	1603	1587.61	0.384		0.5222	1526	1506.52	0.499			0.5222	1035	1031.09	0.121		0.5222	730	730.751	-0.028		0.5222	852	846.167	0.2			0.5222	462
0.5228	1512	1530.45	-0.474		0.5228	1746	1768.85	-0.547		0.5228	1481	1482.18	-0.031			0.5228	1149	1186.11	-1.095		0.5228	1605	1587.24	0.443		0.5228	1489	1506.16	-0.445			0.5228	1051	1030.69	0.626		0.5228	739	730.406	0.316		0.5228	820	845.792	-0.9			0.5228	460
0.5233	1520	1530.12	-0.26		0.5233	1797	1768.48	0.673		0.5233	1456	1481.87	-0.678			0.5233	1162	1185.82	-0.699		0.5233	1563	1586.86	-0.604		0.5233	1543	1505.81	0.947			0.5233	1090	1030.29	1.809		0.5233	755	730.061	0.906		0.5233	823	845.418	-0.781			0.5233	475
0.5238	1580	1529.8	1.263		0.5238	1754	1768.12	-0.337		0.5238	1477	1481.57	-0.119			0.5238	1140	1185.54	-1.349		0.5238	1530	1586.49	-1.444		0.5238	1522	1505.45	0.424			0.5238	1028	1029.89	-0.059		0.5238	732	729.716	0.084		0.5238	826	845.044	-0.662			0.5238	439
0.5243	1566	1529.47	0.923		0.5243	1778	1767.75	0.243		0.5243	1523	1481.27	1.069			0.5243	1228	1185.26	1.22		0.5243	1573	1586.12	-0.331		0.5243	1476	1505.1	-0.757			0.5243	1025	1029.49	-0.14		0.5243	692	729.371	-1.419		0.5243	868	844.671	0.791			0.5243	442
0.5248	1479	1529.15	-1.304		0.5248	1772	1767.38	0.11		0.5248	1429	1480.96	-1.375			0.5248	1206	1184.97	0.605		0.5248	1617	1585.74	0.777		0.5248	1538	1504.74	0.848			0.5248	1059	1029.09	0.919		0.5248	691	729.026	-1.444		0.5248	824	844.297	-0.706			0.5248	447
0.5253	1525	1528.82	-0.098		0.5253	1753	1767.01	-0.335		0.5253	1487	1480.66	0.164			0.5253	1196	1184.69	0.327		0.5253	1585	1585.37	-0.009		0.5253	1545	1504.39	1.033			0.5253	1006	1028.69	-0.715		0.5253	688	728.682	-1.549		0.5253	846	843.924	0.071			0.5253	462
0.5258	1492	1528.5	-0.945		0.5258	1759	1766.64	-0.182		0.5258	1466	1480.36	-0.375			0.5258	1164	1184.41	-0.598		0.5258	1577	1584.99	-0.201		0.5258	1452	1504.03	-1.366			0.5258	1044	1028.29	0.486		0.5258	752	728.338	0.862		0.5258	839	843.551	-0.157			0.5258	419
0.5263	1524	1528.17	-0.107		0.5263	1683	1766.27	-2.03		0.5263	1521	1480.06	1.05			0.5263	1168	1184.13	-0.472		0.5263	1622	1584.62	0.928		0.5263	1534	1503.68	0.774			0.5263	987	1027.89	-1.3		0.5263	729	727.993	0.037		0.5263	900	843.178	1.892			0.5263	409
0.5268	1506	1527.85	-0.563		0.5268	1760	1765.9	-0.141		0.5268	1444	1479.75	-0.941			0.5268	1174	1183.85	-0.287		0.5268	1617	1584.25	0.815		0.5268	1507	1503.33	0.095			0.5268	1012	1027.49	-0.487		0.5268	708	727.65	-0.737		0.5268	786	842.805	-2.024			0.5268	450
0.5274	1525	1527.53	-0.065		0.5274	1796	1765.54	0.719		0.5274	1458	1479.45	-0.562			0.5274	1133	1183.56	-1.502		0.5274	1537	1583.87	-1.196		0.5274	1454	1502.97	-1.284			0.5274	971	1027.09	-1.798		0.5274	687	727.306	-1.536		0.5274	864	842.432	0.733			0.5274	454
0.5279	1599	1527.2	1.796		0.5279	1758	1765.17	-0.171		0.5279	1490	1479.15	0.281			0.5279	1209	1183.28	0.74		0.5279	1567	1583.5	-0.417		0.5279	1507	1502.62	0.113			0.5279	985	1026.69	-1.327		0.5279	691	726.962	-1.366		0.5279	808	842.06	-1.197			0.5279	476
0.5284	1511	1526.88	-0.408		0.5284	1796	1764.8	0.736		0.5284	1435	1478.84	-1.157			0.5284	1189	1183	0.174		0.5284	1580	1583.13	-0.079		0.5284	1483	1502.26	-0.5			0.5284	1076	1026.29	1.515		0.5284	695	726.619	-1.198		0.5284	840	841.687	-0.058			0.5284	421
0.5289	1564	1526.55	0.947		0.5289	1763	1764.43	-0.034		0.5289	1465	1478.54	-0.354			0.5289	1209	1182.72	0.756		0.5289	1577	1582.75	-0.145		0.5289	1466	1501.91	-0.938			0.5289	1047	1025.89	0.652		0.5289	718	726.276	-0.308		0.5289	834	841.315	-0.253			0.5289	390
0.5294	1566	1526.23	1.005		0.5294	1820	1764.07	1.311		0.5294	1473	1478.24	-0.136			0.5294	1184	1182.44	0.045		0.5294	1554	1582.38	-0.72		0.5294	1488	1501.56	-0.351			0.5294	985	1025.5	-1.289		0.5294	738	725.932	0.444		0.5294	820	840.943	-0.73			0.5294	428
0.5299	1545	1525.91	0.486		0.5299	1871	1763.7	2.481		0.5299	1499	1477.94	0.544			0.5299	1140	1182.15	-1.249		0.5299	1668	1582.01	2.106		0.5299	1478	1501.2	-0.604			0.5299	1072	1025.1	1.433		0.5299	653	725.59	-2.836		0.5299	854	840.571	0.459			0.5299	459
0.5304	1490	1525.58	-0.922		0.5304	1683	1763.33	-1.958		0.5304	1500	1477.63	0.577			0.5304	1195	1181.87	0.38		0.5304	1555	1581.63	-0.675		0.5304	1536	1500.85	0.897			0.5304	972	1024.7	-1.689		0.5304	778	725.247	1.889		0.5304	818	840.2	-0.775			0.5304	421
0.5309	1515	1525.26	-0.264		0.5309	1694	1762.96	-1.676		0.5309	1443	1477.33	-0.904			0.5309	1201	1181.59	0.56		0.5309	1613	1581.26	0.79		0.5309	1586	1500.49	2.147			0.5309	1042	1024.3	0.548		0.5309	737	724.904	0.445		0.5309	848	839.828	0.28			0.5309	425
0.5315	1447	1524.94	-2.049		0.5315	1758	1762.6	-0.11		0.5315	1516	1477.03	1.001			0.5315	1229	1181.31	1.36		0.5315	1648	1580.89	1.653		0.5315	1498	1500.14	-0.055			0.5315	1056	1023.9	0.988		0.5315	663	724.562	-2.387		0.5315	818	839.457	-0.749			0.5315	431
0.532	1500	1524.61	-0.635		0.532	1795	1762.23	0.774		0.532	1480	1476.73	0.085			0.532	1172	1181.03	-0.264		0.532	1577	1580.52	-0.089		0.532	1510	1499.79	0.263			0.532	974	1023.5	-1.585		0.532	675	724.22	-1.892		0.532	855	839.086	0.544			0.532	448
0.5325	1555	1524.29	0.779		0.5325	1741	1761.86	-0.5		0.5325	1408	1476.42	-1.824			0.5325	1128	1180.75	-1.571		0.5325	1602	1580.14	0.546		0.5325	1431	1499.43	-1.809			0.5325	1001	1023.11	-0.699		0.5325	695	723.877	-1.094		0.5325	820	838.715	-0.653			0.5325	380
0.533	1559	1523.96	0.887		0.533	1713	1761.49	-1.172		0.533	1494	1476.12	0.463			0.533	1193	1180.47	0.363		0.533	1563	1579.77	-0.424		0.533	1469	1499.08	-0.785			0.533	994	1022.71	-0.91		0.533	732	723.536	0.312		0.533	846	838.344	0.263			0.533	420
0.5335	1578	1523.64	1.368		0.5335	1807	1761.13	1.079		0.5335	1448	1475.82	-0.731			0.5335	1153	1180.18	-0.801		0.5335	1532	1579.4	-1.211		0.5335	1586	1498.73	2.191			0.5335	1028	1022.31	0.177		0.5335	749	723.194	0.942		0.5335	823	837.973	-0.521			0.5335	410
0.534	1525	1523.32	0.043		0.534	1764	1760.76	0.077		0.534	1503	1475.52	0.709			0.534	1174	1179.9	-0.172		0.534	1572	1579.03	-0.177		0.534	1458	1498.38	-1.057			0.534	1080	1021.91	1.768		0.534	685	722.852	-1.444		0.534	849	837.603	0.391			0.534	439
0.5345	1554	1522.99	0.787		0.5345	1726	1760.39	-0.828		0.5345	1477	1475.22	0.046			0.5345	1123	1179.62	-1.69		0.5345	1520	1578.65	-1.504		0.5345	1538	1498.02	1.019			0.5345	1005	1021.52	-0.521		0.5345	724	722.511	0.055		0.5345	849	837.233	0.403			0.5345	426
0.535	1465	1522.67	-1.507		0.535	1738	1760.03	-0.528		0.535	1511	1474.92	0.928			0.535	1168	1179.34	-0.332		0.535	1554	1578.28	-0.616		0.535	1522	1497.67	0.624			0.535	982	1021.12	-1.247		0.535	728	722.169	0.216		0.535	810	836.862	-0.943			0.535	410
0.5356	1555	1522.35	0.828		0.5356	1852	1759.66	2.146		0.5356	1410	1474.61	-1.721			0.5356	1140	1179.06	-1.157		0.5356	1534	1577.91	-1.121		0.5356	1527	1497.32	0.76			0.5356	998	1020.72	-0.719		0.5356	732	721.828	0.375		0.5356	876	836.492	1.333			0.5356	407
0.5361	1461	1522.03	-1.597		0.5361	1759	1759.29	-0.007		0.5361	1486	1474.31	0.303			0.5361	1178	1178.78	-0.023		0.5361	1502	1577.54	-1.949		0.5361	1456	1496.96	-1.074			0.5361	1007	1020.33	-0.42		0.5361	685	721.487	-1.392		0.5361	867	836.123	1.047			0.5361	419
0.5366	1514	1521.7	-0.198		0.5366	1747	1758.93	-0.285		0.5366	1491	1474.01	0.44			0.5366	1160	1178.5	-0.543		0.5366	1529	1577.17	-1.232		0.5366	1493	1496.61	-0.093			0.5366	1069	1019.93	1.501		0.5366	681	721.147	-1.536		0.5366	852	835.753	0.556			0.5366	430
0.5371	1506	1521.38	-0.396		0.5371	1773	1758.56	0.343		0.5371	1468	1473.71	-0.149			0.5371	1076	1178.22	-3.116		0.5371	1626	1576.8	1.22		0.5371	1452	1496.26	-1.162			0.5371	1034	1019.53	0.45		0.5371	731	720.806	0.377		0.5371	758	835.384	-2.807			0.5371	419
0.5376	1539	1521.06	0.457		0.5376	1840	1758.19	1.907		0.5376	1506	1473.41	0.84			0.5376	1123	1177.94	-1.639		0.5376	1561	1576.42	-0.39		0.5376	1486	1495.91	-0.257			0.5376	1007	1019.14	-0.382		0.5376	688	720.466	-1.236		0.5376	845	835.015	0.343			0.5376	416
0.5381	1501	1520.73	-0.509		0.5381	1836	1757.83	1.824		0.5381	1497	1473.11	0.618			0.5381	1170	1177.66	-0.224		0.5381	1526	1576.05	-1.281		0.5381	1506	1495.56	0.269			0.5381	1026	1018.74	0.227		0.5381	715	720.125	-0.191		0.5381	818	834.645	-0.581			0.5381	461
0.5386	1524	1520.41	0.092		0.5386	1786	1757.46	0.675		0.5386	1558	1472.81	2.158			0.5386	1191	1177.38	0.395		0.5386	1507	1575.68	-1.769		0.5386	1517	1495.2	0.56			0.5386	965	1018.35	-1.715		0.5386	714	719.785	-0.216		0.5386	807	834.277	-0.959			0.5386	403
0.5391	1538	1520.09	0.457		0.5391	1784	1757.1	0.637		0.5391	1484	1472.51	0.298			0.5391	1140	1177.1	-1.099		0.5391	1564	1575.31	-0.286		0.5391	1473	1494.85	-0.569			0.5391	1018	1017.95	0.002		0.5391	711	719.445	-0.316		0.5391	838	833.908	0.141			0.5391	395
0.5396	1560	1519.77	1.019		0.5396	1703	1756.73	-1.302		0.5396	1487	1472.2	0.384			0.5396	1202	1176.82	0.726		0.5396	1599	1574.94	0.602		0.5396	1501	1494.5	0.168			0.5396	996	1017.55	-0.682		0.5396	723	719.106	0.145		0.5396	850	833.539	0.564			0.5396	445
0.5402	1529	1519.44	0.244		0.5402	1747	1756.36	-0.224		0.5402	1425	1471.9	-1.242			0.5402	1186	1176.53	0.275		0.5402	1589	1574.57	0.362		0.5402	1498	1494.15	0.1			0.5402	995	1017.16	-0.702		0.5402	704	718.766	-0.556		0.5402	824	833.171	-0.319			0.5402	400
0.5407	1585	1519.12	1.655		0.5407	1780	1756	0.569		0.5407	1475	1471.6	0.088			0.5407	1159	1176.25	-0.507		0.5407	1579	1574.2	0.121		0.5407	1553	1493.8	1.502			0.5407	1045	1016.76	0.873		0.5407	684	718.427	-1.314		0.5407	854	832.803	0.725			0.5407	430
0.5412	1459	1518.8	-1.566		0.5412	1776	1755.63	0.483		0.5412	1446	1471.3	-0.665			0.5412	1112	1175.97	-1.918		0.5412	1554	1573.83	-0.503		0.5412	1512	1493.44	0.477			0.5412	1055	1016.37	1.189		0.5412	682	718.087	-1.38		0.5412	854	832.435	0.737			0.5412	422
0.5417	1512	1518.48	-0.167		0.5417	1675	1755.27	-1.961		0.5417	1491	1471	0.518			0.5417	1163	1175.69	-0.372		0.5417	1537	1573.45	-0.93		0.5417	1537	1493.09	1.12			0.5417	1042	1015.97	0.806		0.5417	705	717.748	-0.479		0.5417	835	832.067	0.101			0.5417	459
0.5422	1509	1518.16	-0.236		0.5422	1783	1754.9	0.665		0.5422	1427	1470.7	-1.157			0.5422	1177	1175.41	0.046		0.5422	1513	1573.08	-1.545		0.5422	1490	1492.74	-0.071			0.5422	1026	1015.58	0.325		0.5422	685	717.409	-1.236		0.5422	842	831.699	0.355			0.5422	422
0.5427	1519	1517.83	0.03		0.5427	1812	1754.53	1.35		0.5427	1571	1470.4	2.538			0.5427	1232	1175.13	1.62		0.5427	1551	1572.71	-0.551		0.5427	1499	1492.39	0.171			0.5427	1036	1015.18	0.647		0.5427	704	717.071	-0.492		0.5427	836	831.332	0.161			0.5427	429
0.5432	1489	1517.51	-0.739		0.5432	1733	1754.17	-0.508		0.5432	1449	1470.1	-0.554			0.5432	1132	1174.85	-1.274		0.5432	1496	1572.34	-1.974		0.5432	1547	1492.04	1.397			0.5432	1015	1014.79	0.007		0.5432	660	716.732	-2.205		0.5432	784	830.964	-1.675			0.5432	403
0.5437	1500	1517.19	-0.444		0.5437	1763	1753.8	0.219		0.5437	1503	1469.8	0.856			0.5437	1171	1174.57	-0.104		0.5437	1534	1571.97	-0.97		0.5437	1474	1491.69	-0.461			0.5437	980	1014.39	-1.098		0.5437	743	716.394	0.975		0.5437	907	830.597	2.534			0.5437	422
0.5443	1558	1516.87	1.042		0.5443	1747	1753.44	-0.154		0.5443	1478	1469.5	0.221			0.5443	1133	1174.29	-1.227		0.5443	1510	1571.6	-1.585		0.5443	1493	1491.34	0.043			0.5443	991	1014	-0.73		0.5443	730	716.055	0.515		0.5443	804	830.23	-0.924			0.5443	455
0.5448	1585	1516.55	1.719		0.5448	1757	1753.07	0.094		0.5448	1419	1469.2	-1.333			0.5448	1169	1174.01	-0.147		0.5448	1591	1571.23	0.496		0.5448	1502	1490.98	0.284			0.5448	988	1013.61	-0.814		0.5448	667	715.717	-1.884		0.5448	834	829.863	0.143			0.5448	380
0.5453	1549	1516.22	0.833		0.5453	1701	1752.71	-1.254		0.5453	1441	1468.9	-0.735			0.5453	1168	1173.73	-0.168		0.5453	1491	1570.86	-2.068		0.5453	1466	1490.63	-0.643			0.5453	913	1013.21	-3.313		0.5453	680	715.379	-1.355		0.5453	802	829.496	-0.97			0.5453	423
0.5458	1586	1515.9	1.76		0.5458	1794	1752.34	0.984		0.5458	1453	1468.6	-0.409			0.5458	1161	1173.45	-0.366		0.5458	1508	1570.49	-1.609		0.5458	1431	1490.28	-1.567			0.5458	1027	1012.82	0.443		0.5458	699	715.042	-0.606		0.5458	813	829.13	-0.565			0.5458	427
0.5463	1475	1515.58	-1.057		0.5463	1737	1751.98	-0.359		0.5463	1447	1468.3	-0.56			0.5463	1156	1173.17	-0.505		0.5463	1504	1570.12	-1.705		0.5463	1457	1489.93	-0.863			0.5463	1042	1012.42	0.916		0.5463	669	714.704	-1.764		0.5463	813	828.764	-0.552			0.5463	420
0.5468	1506	1515.26	-0.239		0.5468	1784	1751.61	0.767		0.5468	1417	1467.99	-1.355			0.5468	1210	1172.9	1.067		0.5468	1580	1569.75	0.258		0.5468	1508	1489.58	0.474			0.5468	1005	1012.03	-0.222		0.5468	685	714.366	-1.12		0.5468	825	828.397	-0.118			0.5468	424
0.5473	1490	1514.94	-0.646		0.5473	1742	1751.25	-0.222		0.5473	1456	1467.69	-0.306			0.5473	1142	1172.62	-0.906		0.5473	1521	1569.38	-1.241		0.5473	1482	1489.23	-0.188			0.5473	1030	1011.64	0.572		0.5473	710	714.029	-0.151		0.5473	842	828.031	0.481			0.5473	415
0.5478	1537	1514.62	0.571		0.5478	1696	1750.88	-1.333		0.5478	1506	1467.39	0.995			0.5478	1220	1172.34	1.365		0.5478	1607	1569.01	0.948		0.5478	1435	1488.88	-1.422			0.5478	1075	1011.25	1.945		0.5478	693	713.692	-0.785		0.5478	790	827.666	-1.338			0.5478	410
0.5484	1428	1514.3	-2.284		0.5484	1684	1750.52	-1.621		0.5484	1457	1467.1	-0.264			0.5484	1180	1172.06	0.231		0.5484	1636	1568.64	1.665		0.5484	1481	1488.53	-0.196			0.5484	968	1010.85	-1.376		0.5484	715	713.355	0.061		0.5484	864	827.3	1.247			0.5484	421
0.5489	1480	1513.98	-0.883		0.5489	1867	1750.15	2.704		0.5489	1475	1466.8	0.214			0.5489	1141	1171.78	-0.911		0.5489	1606	1568.27	0.941		0.5489	1413	1488.18	-2			0.5489	978	1010.46	-1.037		0.5489	704	713.018	-0.339		0.5489	854	826.934	0.925			0.5489	406
0.5494	1523	1513.65	0.239		0.5494	1703	1749.79	-1.134		0.5494	1493	1466.49	0.686			0.5494	1123	1171.5	-1.447		0.5494	1623	1567.9	1.368		0.5494	1516	1487.83	0.724			0.5494	1015	1010.07	0.155		0.5494	717	712.682	0.161		0.5494	821	826.569	-0.194			0.5494	408
0.5499	1426	1513.33	-2.313		0.5499	1727	1749.42	-0.54		0.5499	1436	1466.19	-0.797			0.5499	1172	1171.22	0.023		0.5499	1551	1567.53	-0.42		0.5499	1524	1487.48	0.936			0.5499	1051	1009.67	1.275		0.5499	722	712.345	0.359		0.5499	771	826.204	-1.986			0.5499	401
0.5504	1453	1513.01	-1.574		0.5504	1771	1749.06	0.521		0.5504	1458	1465.9	-0.207			0.5504	1173	1170.94	0.06		0.5504	1600	1567.16	0.821		0.5504	1489	1487.13	0.048			0.5504	1016	1009.28	0.211		0.5504	748	712.009	1.314		0.5504	835	825.839	0.317			0.5504	429
0.5509	1548	1512.69	0.897		0.5509	1695	1748.7	-1.304		0.5509	1396	1465.6	-1.863			0.5509	1233	1170.66	1.775		0.5509	1577	1566.8	0.257		0.5509	1454	1486.78	-0.86			0.5509	999	1008.89	-0.313		0.5509	710	711.673	-0.063		0.5509	861	825.474	1.209			0.5509	445
0.5514	1531	1512.37	0.476		0.5514	1707	1748.33	-1		0.5514	1492	1465.3	0.691			0.5514	1107	1170.38	-1.905		0.5514	1632	1566.43	1.623		0.5514	1467	1486.43	-0.507			0.5514	1057	1008.5	1.492		0.5514	694	711.337	-0.657		0.5514	785	825.109	-1.43			0.5514	448
0.5519	1500	1512.05	-0.311		0.5519	1718	1747.97	-0.723		0.5519	1472	1465	0.183			0.5519	1146	1170.11	-0.712		0.5519	1619	1566.06	1.316		0.5519	1438	1486.08	-1.268			0.5519	1006	1008.11	-0.066		0.5519	714	711.001	0.112		0.5519	808	824.745	-0.588			0.5519	419
0.5524	1597	1511.73	2.134		0.5524	1764	1747.6	0.39		0.5524	1435	1464.7	-0.784			0.5524	1140	1169.83	-0.883		0.5524	1576	1565.69	0.26		0.5524	1443	1485.73	-1.125			0.5524	1037	1007.71	0.909		0.5524	721	710.665	0.384		0.5524	831	824.381	0.229			0.5524	376
0.553	1503	1511.41	-0.217		0.553	1809	1747.24	1.452		0.553	1426	1464.4	-1.017			0.553	1179	1169.55	0.275		0.553	1538	1565.32	-0.697		0.553	1436	1485.38	-1.303			0.553	992	1007.32	-0.486		0.553	722	710.33	0.434		0.553	818	824.016	-0.21			0.553	425
0.5535	1560	1511.09	1.238		0.5535	1772	1746.88	0.597		0.5535	1439	1464.1	-0.662			0.5535	1144	1169.27	-0.747		0.5535	1566	1564.95	0.027		0.5535	1475	1485.03	-0.261			0.5535	1027	1006.93	0.626		0.5535	732	709.995	0.812		0.5535	843	823.653	0.666			0.5535	401
0.554	1529	1510.77	0.466		0.554	1734	1746.51	-0.3		0.554	1479	1463.8	0.395			0.554	1120	1168.99	-1.464		0.554	1588	1564.58	0.588		0.554	1489	1484.68	0.112			0.554	1000	1006.54	-0.207		0.554	718	709.659	0.311		0.554	784	823.289	-1.401			0.554	399
0.5545	1488	1510.45	-0.582		0.5545	1749	1746.15	0.068		0.5545	1444	1463.5	-0.513			0.5545	1158	1168.71	-0.315		0.5545	1484	1564.21	-2.082		0.5545	1441	1484.33	-1.142			0.5545	1017	1006.15	0.34		0.5545	725	709.324	0.581		0.5545	841	822.925	0.623			0.5545	416
0.555	1495	1510.13	-0.391		0.555	1743	1745.79	-0.067		0.555	1437	1463.2	-0.691			0.555	1199	1168.43	0.883		0.555	1555	1563.85	-0.224		0.555	1451	1483.98	-0.866			0.555	992	1005.76	-0.436		0.555	685	708.99	-0.915		0.555	815	822.562	-0.265			0.555	395
0.5555	1448	1509.81	-1.624		0.5555	1704	1745.42	-1.003		0.5555	1428	1462.9	-0.924			0.5555	1195	1168.16	0.777		0.5555	1487	1563.48	-1.983		0.5555	1530	1483.63	1.185			0.5555	976	1005.37	-0.939		0.5555	697	708.655	-0.441		0.5555	771	822.198	-1.841			0.5555	391
0.556	1448	1509.49	-1.616		0.556	1737	1745.06	-0.193		0.556	1540	1462.6	1.972			0.556	1124	1167.88	-1.309		0.556	1530	1563.11	-0.846		0.556	1432	1483.28	-1.355			0.556	967	1004.98	-1.22		0.556	679	708.32	-1.124		0.556	808	821.835	-0.486			0.556	359
0.5565	1471	1509.17	-0.995		0.5565	1704	1744.69	-0.986		0.5565	1445	1462.3	-0.455			0.5565	1096	1167.6	-2.163		0.5565	1493	1562.74	-1.805		0.5565	1481	1482.93	-0.05			0.5565	1006	1004.59	0.045		0.5565	688	707.986	-0.761		0.5565	765	821.472	-2.039			0.5565	396
0.5571	1509	1508.85	0.004		0.5571	1800	1744.33	1.312		0.5571	1487	1462.01	0.648			0.5571	1161	1167.32	-0.186		0.5571	1523	1562.37	-1.009		0.5571	1484	1482.59	0.037			0.5571	987	1004.2	-0.547		0.5571	653	707.652	-2.135		0.5571	820	821.109	-0.039			0.5571	404
0.5576	1457	1508.53	-1.35		0.5576	1789	1743.97	1.065		0.5576	1390	1461.71	-1.923			0.5576	1201	1167.04	0.98		0.5576	1546	1562.01	-0.407		0.5576	1452	1482.24	-0.794			0.5576	1036	1003.81	1		0.5576	728	707.318	0.765		0.5576	846	820.747	0.867			0.5576	408
0.5581	1465	1508.21	-1.129		0.5581	1687	1743.61	-1.378		0.5581	1427	1461.41	-0.911			0.5581	1094	1166.77	-2.2		0.5581	1528	1561.64	-0.861		0.5581	1486	1481.89	0.107			0.5581	1001	1003.42	-0.076		0.5581	686	706.984	-0.8		0.5581	864	820.384	1.482			0.5581	394
0.5586	1531	1507.89	0.591		0.5586	1787	1743.24	1.035		0.5586	1428	1461.11	-0.876			0.5586	1178	1166.49	0.335		0.5586	1573	1561.27	0.296		0.5586	1437	1481.54	-1.175			0.5586	962	1003.03	-1.321		0.5586	708	706.65	0.051		0.5586	788	820.022	-1.139			0.5586	411
0.5591	1544	1507.57	0.927		0.5591	1739	1742.88	-0.093		0.5591	1503	1460.81	1.088			0.5591	1189	1166.21	0.661		0.5591	1544	1560.9	-0.43		0.5591	1483	1481.19	0.047			0.5591	963	1002.64	-1.276		0.5591	688	706.317	-0.697		0.5591	817	819.66	-0.093			0.5591	393
0.5596	1447	1507.25	-1.584		0.5596	1625	1742.52	-2.915		0.5596	1425	1460.51	-0.941			0.5596	1152	1165.93	-0.41		0.5596	1541	1560.53	-0.498		0.5596	1455	1480.84	-0.678			0.5596	995	1002.25	-0.23		0.5596	699	705.984	-0.264		0.5596	792	819.298	-0.969			0.5596	404
0.5601	1445	1506.93	-1.629		0.5601	1800	1742.15	1.363		0.5601	1425	1460.21	-0.933			0.5601	1191	1165.65	0.734		0.5601	1527	1560.17	-0.849		0.5601	1426	1480.49	-1.443			0.5601	1001	1001.86	-0.027		0.5601	688	705.65	-0.672		0.5601	770	818.936	-1.761			0.5601	380
0.5606	1529	1506.61	0.573		0.5606	1757	1741.79	0.363		0.5606	1469	1459.91	0.237			0.5606	1204	1165.38	1.113		0.5606	1511	1559.8	-1.255		0.5606	1517	1480.15	0.946			0.5606	1083	1001.47	2.477		0.5606	717	705.317	0.436		0.5606	780	818.574	-1.379			0.5606	418
0.5612	1501	1506.29	-0.137		0.5612	1720	1741.43	-0.517		0.5612	1426	1459.62	-0.89			0.5612	1079	1165.1	-2.621		0.5612	1533	1559.43	-0.675		0.5612	1475	1479.8	-0.125			0.5612	939	1001.08	-2.024		0.5612	656	704.984	-1.91		0.5612	812	818.213	-0.218			0.5612	396
0.5617	1523	1505.97	0.436		0.5617	1747	1741.07	0.142		0.5617	1364	1459.32	-2.581			0.5617	1116	1164.82	-1.461		0.5617	1612	1559.06	1.318		0.5617	1515	1479.45	0.913			0.5617	981	1000.69	-0.628		0.5617	691	704.652	-0.519		0.5617	826	817.852	0.283			0.5617	400
0.5622	1529	1505.65	0.597		0.5622	1741	1740.7	0.007		0.5622	1466	1459.02	0.182			0.5622	1141	1164.55	-0.697		0.5622	1557	1558.7	-0.043		0.5622	1477	1479.1	-0.055			0.5622	970	1000.3	-0.972		0.5622	696	704.319	-0.315		0.5622	797	817.491	-0.725			0.5622	407
0.5627	1446	1505.33	-1.56		0.5627	1701	1740.34	-0.954		0.5627	1456	1458.72	-0.071			0.5627	1143	1164.27	-0.629		0.5627	1628	1558.33	1.727		0.5627	1437	1478.75	-1.101			0.5627	957	999.913	-1.386		0.5627	670	703.987	-1.311		0.5627	827	817.13	0.343			0.5627	391
0.5632	1451	1505.01	-1.418		0.5632	1728	1739.98	-0.288		0.5632	1428	1458.42	-0.805			0.5632	1196	1163.99	0.926		0.5632	1531	1557.96	-0.689		0.5632	1501	1478.41	0.583			0.5632	1008	999.525	0.267		0.5632	663	703.655	-1.576		0.5632	804	816.769	-0.45			0.5632	393
0.5637	1485	1504.69	-0.511		0.5637	1730	1739.62	-0.231		0.5637	1469	1458.13	0.284			0.5637	1183	1163.71	0.561		0.5637	1533	1557.6	-0.628		0.5637	1416	1478.06	-1.649			0.5637	1041	999.137	1.298		0.5637	732	703.323	1.059		0.5637	787	816.408	-1.047			0.5637	414
0.5642	1484	1504.38	-0.529		0.5642	1765	1739.25	0.613		0.5642	1365	1457.83	-2.513			0.5642	1116	1163.44	-1.42		0.5642	1591	1557.23	0.847		0.5642	1507	1477.71	0.754			0.5642	946	998.749	-1.713		0.5642	677	702.991	-0.997		0.5642	832	816.048	0.552			0.5642	426
0.5647	1451	1504.06	-1.393		0.5647	1732	1738.89	-0.166		0.5647	1523	1457.53	1.678			0.5647	1144	1163.16	-0.566		0.5647	1568	1556.86	0.281		0.5647	1464	1477.36	-0.349			0.5647	1021	998.361	0.709		0.5647	705	702.659	0.088		0.5647	858	815.687	1.443			0.5647	388
0.5652	1486	1503.74	-0.46		0.5652	1754	1738.53	0.369		0.5652	1419	1457.23	-1.015			0.5652	1137	1162.88	-0.768		0.5652	1525	1556.5	-0.807		0.5652	1437	1477.02	-1.056			0.5652	1010	997.973	0.378		0.5652	668	702.327	-1.326		0.5652	811	815.327	-0.152			0.5652	385
0.5658	1499	1503.42	-0.114		0.5658	1710	1738.17	-0.681		0.5658	1500	1456.93	1.112			0.5658	1106	1162.61	-1.702		0.5658	1468	1556.13	-2.3		0.5658	1480	1476.67	0.087			0.5658	989	997.585	-0.273		0.5658	692	701.996	-0.379		0.5658	770	814.967	-1.618			0.5658	378
0.5663	1527	1503.1	0.612		0.5663	1691	1737.81	-1.138		0.5663	1418	1456.64	-1.026			0.5663	1142	1162.33	-0.602		0.5663	1560	1555.76	0.107		0.5663	1538	1476.32	1.573			0.5663	950	997.198	-1.53		0.5663	698	701.665	-0.139		0.5663	832	814.608	0.602			0.5663	394
0.5668	1482	1502.78	-0.54		0.5668	1710	1737.44	-0.664		0.5668	1395	1456.34	-1.642			0.5668	1135	1162.05	-0.803		0.5668	1560	1555.4	0.117		0.5668	1487	1475.97	0.286			0.5668	956	996.81	-1.319		0.5668	724	701.334	0.841		0.5668	831	814.248	0.58			0.5668	382
0.5673	1593	1502.46	2.268		0.5673	1719	1737.08	-0.436		0.5673	1462	1456.04	0.156			0.5673	1181	1161.78	0.559		0.5673	1517	1555.03	-0.976		0.5673	1441	1475.63	-0.912			0.5673	982	996.423	-0.46		0.5673	692	701.003	-0.342		0.5673	812	813.889	-0.066			0.5673	394
0.5678	1451	1502.14	-1.343		0.5678	1706	1736.72	-0.744		0.5678	1405	1455.74	-1.354			0.5678	1168	1161.5	0.19		0.5678	1591	1554.66	0.911		0.5678	1495	1475.28	0.51			0.5678	1029	996.036	1.028		0.5678	725	700.672	0.902		0.5678	810	813.529	-0.124			0.5678	397
0.5683	1509	1501.83	0.185		0.5683	1822	1736.36	2.006		0.5683	1488	1455.45	0.844			0.5683	1200	1161.22	1.119		0.5683	1530	1554.3	-0.621		0.5683	1470	1474.93	-0.129			0.5683	974	995.649	-0.693		0.5683	731	700.341	1.132		0.5683	754	813.17	-2.152			0.5683	421
0.5688	1550	1501.51	1.232		0.5688	1813	1736	1.808		0.5688	1449	1455.15	-0.162			0.5688	1158	1160.94	-0.087		0.5688	1541	1553.93	-0.329		0.5688	1457	1474.59	-0.461			0.5688	1044	995.262	1.508		0.5688	698	700.011	-0.076		0.5688	814	812.811	0.042			0.5688	419
0.5693	1470	1501.19	-0.813		0.5693	1724	1735.64	-0.28		0.5693	1409	1454.85	-1.222			0.5693	1095	1160.67	-1.985		0.5693	1554	1553.57	0.011		0.5693	1461	1474.24	-0.346			0.5693	976	994.876	-0.604		0.5693	696	699.681	-0.139		0.5693	777	812.453	-1.27			0.5693	373
0.5699	1469	1500.87	-0.832		0.5699	1803	1735.28	1.595		0.5699	1460	1454.56	0.142			0.5699	1153	1160.39	-0.218		0.5699	1593	1553.2	0.997		0.5699	1454	1473.89	-0.522			0.5699	941	994.489	-1.742		0.5699	702	699.351	0.1		0.5699	776	812.094	-1.294			0.5699	382
0.5704	1569	1500.55	1.728		0.5704	1684	1734.91	-1.241		0.5704	1474	1454.26	0.514			0.5704	1142	1160.12	-0.536		0.5704	1609	1552.84	1.4		0.5704	1478	1473.55	0.116			0.5704	1000	994.103	0.186		0.5704	734	699.021	1.289		0.5704	816	811.735	0.149			0.5704	412
0.5709	1547	1500.23	1.189		0.5709	1762	1734.55	0.654		0.5709	1403	1453.96	-1.361			0.5709	1175	1159.84	0.442		0.5709	1517	1552.47	-0.911		0.5709	1556	1473.2	2.099			0.5709	921	993.717	-2.394		0.5709	661	698.691	-1.464		0.5709	802	811.377	-0.331			0.5709	404
0.5714	1571	1499.92	1.793		0.5714	1809	1734.19	1.759		0.5714	1467	1453.66	0.348			0.5714	1154	1159.56	-0.164		0.5714	1527	1552.1	-0.642		0.5714	1536	1472.85	1.611			0.5714	963	993.331	-0.976		0.5714	745	698.361	1.706		0.5714	884	811.019	2.452			0.5714	406
0.5719	1506	1499.6	0.165		0.5719	1713	1733.83	-0.503		0.5719	1449	1453.37	-0.115			0.5719	1219	1159.29	1.71		0.5719	1554	1551.74	0.057		0.5719	1468	1472.51	-0.118			0.5719	995	992.945	0.065		0.5719	728	698.032	1.109		0.5719	794	810.661	-0.591			0.5719	390
0.5724	1543	1499.28	1.113		0.5724	1745	1733.47	0.276		0.5724	1492	1453.07	1.008			0.5724	1166	1159.01	0.205		0.5724	1529	1551.37	-0.572		0.5724	1430	1472.16	-1.115			0.5724	949	992.56	-1.413		0.5724	713	697.702	0.572		0.5724	836	810.303	0.888			0.5724	363
0.5729	1529	1498.96	0.768		0.5729	1664	1733.11	-1.694		0.5729	1446	1452.77	-0.178			0.5729	1174	1158.74	0.445		0.5729	1519	1551.01	-0.821		0.5729	1487	1471.81	0.394			0.5729	912	992.174	-2.652		0.5729	711	697.373	0.51		0.5729	846	809.946	1.238			0.5729	407
0.5734	1564	1498.64	1.653		0.5734	1679	1732.75	-1.312		0.5734	1422	1452.48	-0.808			0.5734	1129	1158.46	-0.877		0.5734	1535	1550.64	-0.399		0.5734	1494	1471.47	0.583			0.5734	1009	991.789	0.542		0.5734	685	697.044	-0.46		0.5734	794	809.588	-0.553			0.5734	355
0.574	1471	1498.33	-0.713		0.574	1790	1732.39	1.362		0.574	1485	1452.18	0.852			0.574	1133	1158.18	-0.748		0.574	1531	1550.28	-0.493		0.574	1500	1471.12	0.746			0.574	983	991.404	-0.268		0.574	690	696.715	-0.255		0.574	797	809.231	-0.433			0.574	374
0.5745	1457	1498.01	-1.074		0.5745	1743	1732.03	0.263		0.5745	1378	1451.88	-1.99			0.5745	1109	1157.91	-1.469		0.5745	1579	1549.91	0.732		0.5745	1464	1470.78	-0.177			0.5745	1019	991.018	0.877		0.5745	724	696.387	1.025		0.5745	788	808.874	-0.743			0.5745	382
0.575	1511	1497.69	0.342		0.575	1744	1731.67	0.295		0.575	1467	1451.59	0.402			0.575	1107	1157.63	-1.522		0.575	1538	1549.55	-0.294		0.575	1425	1470.43	-1.203			0.575	974	990.634	-0.532		0.575	691	696.058	-0.192		0.575	789	808.517	-0.694			0.575	388
0.5755	1445	1497.38	-1.378		0.5755	1730	1731.31	-0.031		0.5755	1451	1451.29	-0.008			0.5755	1190	1157.36	0.946		0.5755	1512	1549.18	-0.956		0.5755	1466	1470.08	-0.107			0.5755	973	990.249	-0.552		0.5755	679	695.73	-0.641		0.5755	786	808.16	-0.789			0.5755	392
0.576	1489	1497.06	-0.209		0.576	1742	1730.95	0.265		0.576	1444	1450.99	-0.184			0.576	1119	1157.08	-1.138		0.576	1550	1548.82	0.03		0.576	1445	1469.74	-0.651			0.576	1021	989.864	0.974		0.576	697	695.402	0.06		0.576	783	807.803	-0.885			0.576	356
0.5765	1591	1496.74	2.363		0.5765	1771	1730.59	0.96		0.5765	1407	1450.7	-1.165			0.5765	1162	1156.81	0.152		0.5765	1547	1548.45	-0.037		0.5765	1464	1469.39	-0.141			0.5765	1052	989.48	1.928		0.5765	673	695.074	-0.85		0.5765	757	807.447	-1.831			0.5765	373
0.577	1434	1496.42	-1.648		0.577	1733	1730.23	0.067		0.577	1429	1450.4	-0.566			0.577	1105	1156.53	-1.55		0.577	1462	1548.09	-2.252		0.577	1487	1469.05	0.466			0.577	943	989.096	-1.499		0.577	726	694.746	1.158		0.577	759	807.091	-1.743			0.577	374
0.5775	1499	1496.11	0.075		0.5775	1683	1729.87	-1.142		0.5775	1470	1450.11	0.519			0.5775	1121	1156.26	-1.053		0.5775	1594	1547.72	1.159		0.5775	1516	1468.7	1.215			0.5775	938	988.711	-1.654		0.5775	676	694.418	-0.707		0.5775	808	806.734	0.044			0.5775	352
0.578	1469	1495.79	-0.699		0.578	1738	1729.51	0.204		0.578	1363	1449.81	-2.351			0.578	1204	1155.98	1.384		0.578	1492	1547.36	-1.433		0.578	1429	1468.36	-1.041			0.578	1006	988.327	0.557		0.578	668	694.09	-1.008		0.578	739	806.379	-2.475			0.578	371
0.5786	1480	1495.47	-0.402		0.5786	1778	1729.15	1.159		0.5786	1444	1449.51	-0.145			0.5786	1164	1155.7	0.243		0.5786	1546	1547	-0.025		0.5786	1449	1468.01	-0.499			0.5786	950	987.944	-1.23		0.5786	701	693.763	0.273		0.5786	799	806.023	-0.248			0.5786	381
0.5791	1554	1495.15	1.493		0.5791	1731	1728.79	0.053		0.5791	1442	1449.22	-0.19			0.5791	1143	1155.43	-0.368		0.5791	1573	1546.63	0.665		0.5791	1494	1467.67	0.681			0.5791	964	987.56	-0.758		0.5791	655	693.436	-1.5		0.5791	787	805.667	-0.665			0.5791	399
0.5796	1454	1494.84	-1.071		0.5796	1695	1728.43	-0.812		0.5796	1441	1448.92	-0.209			0.5796	1118	1155.15	-1.111		0.5796	1570	1546.27	0.599		0.5796	1505	1467.32	0.971			0.5796	1011	987.177	0.749		0.5796	689	693.109	-0.156		0.5796	763	805.312	-1.53			0.5796	380
0.5801	1565	1494.52	1.782		0.5801	1728	1728.07	-0.002		0.5801	1489	1448.63	1.046			0.5801	1126	1154.88	-0.861		0.5801	1484	1545.9	-1.607		0.5801	1498	1466.98	0.802			0.5801	1015	986.793	0.885		0.5801	650	692.782	-1.675		0.5801	809	804.956	0.142			0.5801	400
0.5806	1470	1494.2	-0.631		0.5806	1722	1727.71	-0.138		0.5806	1474	1448.33	0.669			0.5806	1194	1154.61	1.14		0.5806	1520	1545.54	-0.655		0.5806	1381	1466.63	-2.304			0.5806	1020	986.41	1.052		0.5806	693	692.455	0.021		0.5806	795	804.601	-0.34			0.5806	384
0.5811	1444	1493.89	-1.313		0.5811	1689	1727.35	-0.933		0.5811	1421	1448.04	-0.717			0.5811	1137	1154.33	-0.514		0.5811	1549	1545.18	0.097		0.5811	1442	1466.29	-0.64			0.5811	947	986.027	-1.267		0.5811	633	692.128	-2.346		0.5811	816	804.246	0.411			0.5811	348
0.5816	1546	1493.57	1.333		0.5816	1758	1726.99	0.74		0.5816	1414	1447.74	-0.897			0.5816	1190	1154.06	1.042		0.5816	1487	1544.81	-1.499		0.5816	1503	1465.94	0.956			0.5816	968	985.644	-0.567		0.5816	722	691.802	1.122		0.5816	792	803.891	-0.422			0.5816	368
0.5821	1488	1493.25	-0.136		0.5821	1712	1726.63	-0.354		0.5821	1383	1447.44	-1.733			0.5821	1194	1153.78	1.164		0.5821	1504	1544.45	-1.043		0.5821	1449	1465.6	-0.436			0.5821	983	985.261	-0.072		0.5821	725	691.476	1.243		0.5821	824	803.537	0.712			0.5821	362
0.5827	1467	1492.94	-0.677		0.5827	1703	1726.27	-0.564		0.5827	1434	1447.15	-0.347			0.5827	1125	1153.51	-0.85		0.5827	1503	1544.09	-1.06		0.5827	1486	1465.25	0.538			0.5827	1005	984.879	0.635		0.5827	717	691.15	0.964		0.5827	833	803.182	1.032			0.5827	401
0.5832	1500	1492.62	0.191		0.5832	1749	1725.91	0.552		0.5832	1441	1446.85	-0.154			0.5832	1146	1153.23	-0.214		0.5832	1525	1543.72	-0.479		0.5832	1506	1464.91	1.059			0.5832	943	984.496	-1.35		0.5832	697	690.824	0.234		0.5832	788	802.828	-0.528			0.5832	386
0.5837	1495	1492.31	0.07		0.5837	1674	1725.55	-1.26		0.5837	1444	1446.56	-0.067			0.5837	1153	1152.96	0.001		0.5837	1584	1543.36	1.021		0.5837	1512	1464.56	1.22			0.5837	1005	984.114	0.659		0.5837	729	690.498	1.424		0.5837	841	802.474	1.327			0.5837	359
0.5842	1489	1491.99	-0.077		0.5842	1661	1725.19	-1.575		0.5842	1383	1446.26	-1.701			0.5842	1120	1152.68	-0.977		0.5842	1542	1543	-0.025		0.5842	1468	1464.22	0.099			0.5842	978	983.732	-0.183		0.5842	673	690.172	-0.661		0.5842	846	802.12	1.507			0.5842	365
0.5847	1418	1491.67	-1.956		0.5847	1729	1724.83	0.1		0.5847	1458	1445.97	0.315			0.5847	1147	1152.41	-0.16		0.5847	1549	1542.63	0.162		0.5847	1495	1463.88	0.805			0.5847	919	983.35	-2.12		0.5847	644	689.847	-1.804		0.5847	799	801.766	-0.098			0.5847	362
0.5852	1492	1491.36	0.017		0.5852	1779	1724.47	1.293		0.5852	1455	1445.67	0.245			0.5852	1229	1152.13	2.193		0.5852	1536	1542.27	-0.16		0.5852	1448	1463.53	-0.408			0.5852	973	982.968	-0.319		0.5852	722	689.521	1.207		0.5852	836	801.412	1.195			0.5852	368
0.5857	1512	1491.04	0.539		0.5857	1732	1724.12	0.189		0.5857	1386	1445.38	-1.595			0.5857	1154	1151.86	0.063		0.5857	1543	1541.91	0.028		0.5857	1472	1463.19	0.23			0.5857	1005	982.586	0.707		0.5857	669	689.196	-0.78		0.5857	825	801.059	0.833			0.5857	361
0.5862	1492	1490.72	0.033		0.5862	1725	1723.76	0.03		0.5862	1444	1445.08	-0.028			0.5862	1102	1151.59	-1.494		0.5862	1537	1541.54	-0.116		0.5862	1497	1462.84	0.883			0.5862	1056	982.205	2.271		0.5862	678	688.871	-0.417		0.5862	807	800.706	0.221			0.5862	381
0.5868	1477	1490.41	-0.349		0.5868	1768	1723.4	1.061		0.5868	1442	1444.79	-0.073			0.5868	1131	1151.31	-0.604		0.5868	1482	1541.18	-1.537		0.5868	1434	1462.5	-0.753			0.5868	977	981.823	-0.154		0.5868	694	688.546	0.207		0.5868	831	800.352	1.062			0.5868	389
0.5873	1450	1490.09	-1.053		0.5873	1729	1723.04	0.143		0.5873	1425	1444.49	-0.516			0.5873	1139	1151.04	-0.357		0.5873	1499	1540.82	-1.08		0.5873	1481	1462.16	0.49			0.5873	997	981.442	0.492		0.5873	712	688.222	0.89		0.5873	785	799.999	-0.535			0.5873	356
0.5878	1464	1489.78	-0.674		0.5878	1740	1722.68	0.415		0.5878	1466	1444.2	0.569			0.5878	1158	1150.76	0.213		0.5878	1622	1540.46	2.025		0.5878	1500	1461.81	0.986			0.5878	994	981.061	0.41		0.5878	696	687.897	0.307		0.5878	810	799.646	0.363			0.5878	397
0.5883	1462	1489.46	-0.718		0.5883	1786	1722.32	1.507		0.5883	1445	1443.9	0.029			0.5883	1125	1150.49	-0.76		0.5883	1561	1540.09	0.529		0.5883	1428	1461.47	-0.886			0.5883	952	980.68	-0.929		0.5883	657	687.573	-1.191		0.5883	802	799.294	0.095			0.5883	409
0.5888	1441	1489.15	-1.268		0.5888	1650	1721.97	-1.772		0.5888	1475	1443.61	0.817			0.5888	1156	1150.22	0.17		0.5888	1499	1539.73	-1.052		0.5888	1508	1461.13	1.207			0.5888	1011	980.299	0.966		0.5888	718	687.248	1.146		0.5888	776	798.941	-0.822			0.5888	342
0.5893	1523	1488.83	0.876		0.5893	1688	1721.61	-0.818		0.5893	1394	1443.31	-1.321			0.5893	1168	1149.94	0.528		0.5893	1531	1539.37	-0.214		0.5893	1485	1460.78	0.628			0.5893	974	979.919	-0.189		0.5893	693	686.924	0.23		0.5893	839	798.589	1.393			0.5893	387
0.5898	1473	1488.52	-0.404		0.5898	1724	1721.25	0.066		0.5898	1513	1443.02	1.799			0.5898	1113	1149.67	-1.099		0.5898	1550	1539.01	0.279		0.5898	1500	1460.44	1.021			0.5898	986	979.538	0.206		0.5898	634	686.601	-2.086		0.5898	813	798.237	0.517			0.5898	368
0.5903	1492	1488.2	0.098		0.5903	1720	1720.89	-0.021		0.5903	1372	1442.72	-1.909			0.5903	1113	1149.39	-1.091		0.5903	1513	1538.64	-0.659		0.5903	1466	1460.1	0.154			0.5903	966	979.158	-0.423		0.5903	698	686.277	0.443		0.5903	815	797.885	0.599			0.5903	372
0.5908	1472	1487.88	-0.414		0.5908	1707	1720.53	-0.328		0.5908	1456	1442.43	0.356			0.5908	1158	1149.12	0.261		0.5908	1581	1538.28	1.074		0.5908	1458	1459.75	-0.046			0.5908	976	978.778	-0.089		0.5908	688	685.953	0.078		0.5908	794	797.533	-0.125			0.5908	386
0.5914	1477	1487.57	-0.275		0.5914	1693	1720.18	-0.66		0.5914	1424	1442.13	-0.481			0.5914	1107	1148.85	-1.258		0.5914	1523	1537.92	-0.382		0.5914	1442	1459.41	-0.458			0.5914	970	978.398	-0.269		0.5914	642	685.63	-1.719		0.5914	769	797.181	-1.015			0.5914	336
0.5919	1398	1487.25	-2.387		0.5919	1738	1719.82	0.436		0.5919	1424	1441.84	-0.473			0.5919	1140	1148.58	-0.254		0.5919	1453	1537.56	-2.218		0.5919	1522	1459.07	1.613			0.5919	949	978.018	-0.941		0.5919	697	685.307	0.442		0.5919	823	796.83	0.911			0.5919	364
0.5924	1560	1486.94	1.85		0.5924	1719	1719.46	-0.011		0.5924	1416	1441.55	-0.679			0.5924	1075	1148.3	-2.236		0.5924	1549	1537.2	0.3		0.5924	1443	1458.72	-0.414			0.5924	952	977.638	-0.83		0.5924	670	684.983	-0.578		0.5924	821	796.478	0.855			0.5924	404
0.5929	1457	1486.62	-0.776		0.5929	1646	1719.1	-1.802		0.5929	1465	1441.25	0.62			0.5929	1115	1148.03	-0.989		0.5929	1451	1536.84	-2.253		0.5929	1507	1458.38	1.252			0.5929	973	977.259	-0.136		0.5929	708	684.66	0.876		0.5929	800	796.127	0.137			0.5929	365
0.5934	1519	1486.31	0.839		0.5934	1708	1718.74	-0.26		0.5934	1436	1440.96	-0.131			0.5934	1097	1147.76	-1.532		0.5934	1481	1536.47	-1.441		0.5934	1428	1458.04	-0.795			0.5934	938	976.879	-1.268		0.5934	686	684.338	0.063		0.5934	824	795.776	0.982			0.5934	384
0.5939	1455	1485.99	-0.813		0.5939	1697	1718.39	-0.519		0.5939	1525	1440.66	2.16			0.5939	1153	1147.48	0.163		0.5939	1490	1536.11	-1.195		0.5939	1430	1457.7	-0.732			0.5939	976	976.5	-0.016		0.5939	687	684.015	0.114		0.5939	757	795.425	-1.395			0.5939	369
0.5944	1469	1485.68	-0.435		0.5944	1670	1718.03	-1.175		0.5944	1431	1440.37	-0.248			0.5944	1137	1147.21	-0.303		0.5944	1507	1535.75	-0.741		0.5944	1459	1457.35	0.043			0.5944	974	976.121	-0.068		0.5944	661	683.693	-0.881		0.5944	761	795.074	-1.234			0.5944	388
0.5949	1473	1485.37	-0.322		0.5949	1784	1717.67	1.57		0.5949	1435	1440.08	-0.134			0.5949	1132	1146.94	-0.444		0.5949	1532	1535.39	-0.087		0.5949	1518	1457.01	1.565			0.5949	906	975.742	-2.314		0.5949	684	683.37	0.024		0.5949	813	794.724	0.64			0.5949	356
0.5955	1518	1485.05	0.846		0.5955	1678	1717.32	-0.96		0.5955	1414	1439.78	-0.686			0.5955	1106	1146.66	-1.223		0.5955	1540	1535.03	0.127		0.5955	1414	1456.67	-1.135			0.5955	933	975.363	-1.385		0.5955	640	683.048	-1.699		0.5955	763	794.373	-1.134			0.5955	321
0.596	1453	1484.73	-0.833		0.596	1746	1716.96	0.695		0.596	1438	1439.49	-0.039			0.596	1173	1146.39	0.777		0.596	1547	1534.67	0.314		0.596	1410	1456.33	-1.234			0.596	1009	974.984	1.071		0.596	711	682.726	1.059		0.596	797	794.023	0.105			0.596	349
0.5965	1532	1484.42	1.216		0.5965	1656	1716.6	-1.489		0.5965	1465	1439.19	0.674			0.5965	1155	1146.12	0.261		0.5965	1507	1534.31	-0.703		0.5965	1448	1455.98	-0.21			0.5965	968	974.606	-0.212		0.5965	680	682.404	-0.092		0.5965	795	793.673	0.047			0.5965	360
0.597	1543	1484.11	1.499		0.597	1658	1716.24	-1.43		0.597	1491	1438.9	1.349			0.597	1126	1145.85	-0.591		0.597	1445	1533.94	-2.34		0.597	1460	1455.64	0.114			0.597	1045	974.228	2.189		0.597	641	682.082	-1.62		0.597	802	793.323	0.306			0.597	333
0.5975	1492	1483.79	0.213		0.5975	1757	1715.89	0.981		0.5975	1503	1438.61	1.661			0.5975	1179	1145.57	0.974		0.5975	1594	1533.58	1.513		0.5975	1466	1455.3	0.279			0.5975	955	973.849	-0.609		0.5975	666	681.761	-0.61		0.5975	819	792.973	0.908			0.5975	355
0.598	1492	1483.48	0.221		0.598	1722	1715.53	0.156		0.598	1438	1438.31	-0.008			0.598	1145	1145.3	-0.009		0.598	1529	1533.22	-0.108		0.598	1423	1454.96	-0.847			0.598	956	973.471	-0.564		0.598	652	681.44	-1.151		0.598	774	792.624	-0.669			0.598	332
0.5985	1436	1483.16	-1.245		0.5985	1723	1715.17	0.189		0.5985	1465	1438.02	0.705			0.5985	1120	1145.03	-0.748		0.5985	1535	1532.86	0.055		0.5985	1430	1454.62	-0.651			0.5985	973	973.093	-0.003		0.5985	702	681.118	0.787		0.5985	727	792.274	-2.418			0.5985	351
0.599	1542	1482.85	1.506		0.599	1733	1714.82	0.437		0.599	1415	1437.73	-0.604			0.599	1175	1144.75	0.882		0.599	1546	1532.5	0.343		0.599	1468	1454.28	0.358			0.599	964	972.716	-0.28		0.599	663	680.797	-0.69		0.599	775	791.925	-0.607			0.599	390
0.5996	1509	1482.54	0.681		0.5996	1721	1714.46	0.158		0.5996	1396	1437.43	-1.109			0.5996	1111	1144.48	-1.005		0.5996	1492	1532.14	-1.039		0.5996	1490	1453.93	0.934			0.5996	1030	972.338	1.797		0.5996	670	680.476	-0.404		0.5996	802	791.576	0.368			0.5996	344
0.6001	1407	1482.22	-2.005		0.6001	1671	1714.1	-1.054		0.6001	1361	1437.14	-2.064			0.6001	1195	1144.21	1.469		0.6001	1463	1531.78	-1.798		0.6001	1387	1453.59	-1.788			0.6001	990	971.961	0.573		0.6001	686	680.156	0.223		0.6001	736	791.227	-2.033			0.6001	361
0.6006	1532	1481.91	1.28		0.6006	1674	1713.75	-0.971		0.6006	1460	1436.85	0.606			0.6006	1098	1143.94	-1.386		0.6006	1490	1531.42	-1.073		0.6006	1499	1453.25	1.182			0.6006	956	971.583	-0.503		0.6006	644	679.835	-1.41		0.6006	773	790.878	-0.642			0.6006	387
0.6011	1493	1481.59	0.295		0.6011	1727	1713.39	0.327		0.6011	1462	1436.55	0.666			0.6011	1110	1143.66	-1.01		0.6011	1425	1531.06	-2.81		0.6011	1433	1452.91	-0.526			0.6011	941	971.206	-0.984		0.6011	676	679.515	-0.135		0.6011	836	790.53	1.571			0.6011	354
0.6016	1475	1481.28	-0.163		0.6016	1678	1713.04	-0.855		0.6016	1368	1436.26	-1.846			0.6016	1090	1143.39	-1.617		0.6016	1521	1530.7	-0.249		0.6016	1444	1452.57	-0.225			0.6016	953	970.829	-0.577		0.6016	650	679.194	-1.143		0.6016	775	790.181	-0.545			0.6016	345
0.6021	1452	1480.97	-0.76		0.6021	1728	1712.68	0.369		0.6021	1406	1435.97	-0.799			0.6021	1131	1143.12	-0.36		0.6021	1578	1530.34	1.2		0.6021	1463	1452.23	0.282			0.6021	994	970.452	0.746		0.6021	713	678.874	1.276		0.6021	756	789.833	-1.229			0.6021	341
0.6026	1491	1480.65	0.268		0.6026	1662	1712.32	-1.234		0.6026	1500	1435.67	1.661			0.6026	1148	1142.85	0.152		0.6026	1513	1529.98	-0.437		0.6026	1468	1451.89	0.421			0.6026	944	970.076	-0.848		0.6026	673	678.554	-0.214		0.6026	740	789.485	-1.817			0.6026	368
0.6031	1454	1480.34	-0.691		0.6031	1684	1711.97	-0.682		0.6031	1401	1435.38	-0.919			0.6031	1167	1142.58	0.715		0.6031	1522	1529.62	-0.195		0.6031	1447	1451.55	-0.119			0.6031	992	969.699	0.707		0.6031	664	678.234	-0.552		0.6031	789	789.137	-0.005			0.6031	326
0.6036	1402	1480.03	-2.084		0.6036	1670	1711.61	-1.018		0.6036	1414	1435.09	-0.561			0.6036	1141	1142.31	-0.039		0.6036	1561	1529.26	0.803		0.6036	1440	1451.2	-0.295			0.6036	926	969.323	-1.422		0.6036	674	677.915	-0.151		0.6036	779	788.789	-0.35			0.6036	365
0.6042	1413	1479.71	-1.775		0.6042	1723	1711.26	0.283		0.6042	1485	1434.8	1.303			0.6042	1156	1142.03	0.411		0.6042	1567	1528.9	0.962		0.6042	1501	1450.86	1.294			0.6042	1015	968.946	1.446		0.6042	678	677.595	0.016		0.6042	813	788.441	0.86			0.6042	351
0.6047	1557	1479.4	1.967		0.6047	1660	1710.9	-1.249		0.6047	1429	1434.5	-0.146			0.6047	1136	1141.76	-0.171		0.6047	1497	1528.54	-0.815		0.6047	1368	1450.52	-2.231			0.6047	882	968.57	-2.912		0.6047	727	677.276	1.842		0.6047	793	788.094	0.174			0.6047	368
0.6052	1491	1479.08	0.309		0.6052	1772	1710.54	1.46		0.6052	1407	1434.21	-0.725			0.6052	1072	1141.49	-2.122		0.6052	1557	1528.18	0.73		0.6052	1380	1450.18	-1.889			0.6052	938	968.194	-0.985		0.6052	645	676.957	-1.256		0.6052	775	787.747	-0.457			0.6052	360
0.6057	1443	1478.77	-0.942		0.6057	1674	1710.19	-0.884		0.6057	1461	1433.92	0.709			0.6057	1180	1141.22	1.129		0.6057	1528	1527.82	0.005		0.6057	1397	1449.84	-1.414			0.6057	962	967.818	-0.187		0.6057	679	676.638	0.091		0.6057	834	787.399	1.612			0.6057	372
0.6062	1486	1478.46	0.196		0.6062	1681	1709.83	-0.703		0.6062	1376	1433.62	-1.553			0.6062	1130	1140.95	-0.326		0.6062	1594	1527.46	1.667		0.6062	1420	1449.5	-0.783			0.6062	995	967.443	0.873		0.6062	654	676.319	-0.871		0.6062	778	787.052	-0.324			0.6062	375
0.6067	1427	1478.14	-1.354		0.6067	1687	1709.48	-0.547		0.6067	1448	1433.33	0.385			0.6067	1075	1140.68	-2.003		0.6067	1543	1527.1	0.405		0.6067	1497	1449.16	1.236			0.6067	928	967.067	-1.281		0.6067	680	676	0.153		0.6067	769	786.706	-0.638			0.6067	342
0.6072	1431	1477.83	-1.238		0.6072	1716	1709.12	0.166		0.6072	1408	1433.04	-0.667			0.6072	1169	1140.4	0.836		0.6072	1551	1526.74	0.616		0.6072	1499	1448.82	1.296			0.6072	930	966.692	-1.202		0.6072	693	675.681	0.657		0.6072	780	786.359	-0.227			0.6072	349
0.6077	1451	1477.52	-0.696		0.6077	1705	1708.77	-0.091		0.6077	1454	1432.75	0.557			0.6077	1126	1140.13	-0.421		0.6077	1486	1526.38	-1.048		0.6077	1473	1448.48	0.639			0.6077	974	966.317	0.246		0.6077	623	675.363	-2.095		0.6077	742	786.012	-1.614			0.6077	353
0.6083	1430	1477.21	-1.248		0.6083	1716	1708.41	0.183		0.6083	1499	1432.45	1.719			0.6083	1121	1139.86	-0.563		0.6083	1502	1526.03	-0.62		0.6083	1424	1448.14	-0.64			0.6083	926	965.942	-1.311		0.6083	714	675.045	1.456		0.6083	790	785.666	0.154			0.6083	334
0.6088	1530	1476.89	1.358		0.6088	1711	1708.06	0.071		0.6088	1406	1432.16	-0.698			0.6088	1161	1139.59	0.628		0.6088	1504	1525.67	-0.559		0.6088	1387	1447.8	-1.633			0.6088	993	965.567	0.87		0.6088	700	674.727	0.954		0.6088	762	785.32	-0.844			0.6088	357
0.6093	1444	1476.58	-0.857		0.6093	1666	1707.7	-1.022		0.6093	1437	1431.87	0.135			0.6093	1083	1139.32	-1.711		0.6093	1542	1525.31	0.425		0.6093	1445	1447.46	-0.065			0.6093	959	965.192	-0.2		0.6093	679	674.409	0.176		0.6093	788	784.974	0.108			0.6093	369
0.6098	1469	1476.27	-0.19		0.6098	1779	1707.35	1.699		0.6098	1446	1431.58	0.379			0.6098	1113	1139.05	-0.781		0.6098	1526	1524.95	0.027		0.6098	1485	1447.12	0.983			0.6098	929	964.817	-1.174		0.6098	690	674.091	0.605		0.6098	772	784.628	-0.454			0.6098	348
0.6103	1454	1475.95	-0.576		0.6103	1650	1706.99	-1.403		0.6103	1429	1431.29	-0.06			0.6103	1182	1138.78	1.257		0.6103	1458	1524.59	-1.744		0.6103	1436	1446.78	-0.284			0.6103	985	964.443	0.654		0.6103	668	673.773	-0.223		0.6103	797	784.282	0.45			0.6103	337
0.6108	1408	1475.64	-1.803		0.6108	1678	1706.63	-0.699		0.6108	1430	1430.99	-0.026			0.6108	1099	1138.51	-1.192		0.6108	1564	1524.23	1.006		0.6108	1438	1446.44	-0.223			0.6108	971	964.069	0.222		0.6108	647	673.456	-1.038		0.6108	802	783.937	0.637			0.6108	339
0.6113	1544	1475.33	1.748		0.6113	1636	1706.28	-1.738		0.6113	1423	1430.7	-0.204			0.6113	1138	1138.24	-0.007		0.6113	1500	1523.87	-0.616		0.6113	1412	1446.1	-0.907			0.6113	981	963.694	0.552		0.6113	693	673.138	0.753		0.6113	771	783.591	-0.453			0.6113	343
0.6118	1462	1475.02	-0.34		0.6118	1626	1705.93	-1.982		0.6118	1435	1430.41	0.121			0.6118	1142	1137.96	0.119		0.6118	1488	1523.52	-0.921		0.6118	1435	1445.76	-0.284			0.6118	950	963.32	-0.432		0.6118	655	672.821	-0.695		0.6118	796	783.246	0.451			0.6118	358
0.6124	1508	1474.7	0.857		0.6124	1785	1705.57	1.88		0.6124	1435	1430.12	0.129			0.6124	1110	1137.69	-0.831		0.6124	1492	1523.16	-0.807		0.6124	1424	1445.42	-0.568			0.6124	980	962.947	0.544		0.6124	674	672.504	0.058		0.6124	802	782.901	0.674			0.6124	339
0.6129	1473	1474.39	-0.036		0.6129	1704	1705.22	-0.029		0.6129	1451	1429.83	0.556			0.6129	1115	1137.42	-0.672		0.6129	1503	1522.8	-0.511		0.6129	1405	1445.08	-1.069			0.6129	967	962.573	0.142		0.6129	700	672.187	1.05		0.6129	821	782.556	1.34			0.6129	354
0.6134	1536	1474.08	1.58		0.6134	1655	1704.86	-1.226		0.6134	1471	1429.54	1.081			0.6134	1076	1137.15	-1.864		0.6134	1576	1522.44	1.349		0.6134	1409	1444.74	-0.952			0.6134	1000	962.199	1.194		0.6134	684	671.871	0.463		0.6134	795	782.211	0.453			0.6134	346
0.6139	1457	1473.77	-0.439		0.6139	1668	1704.51	-0.894		0.6139	1428	1429.24	-0.033			0.6139	1159	1136.88	0.65		0.6139	1517	1522.08	-0.13		0.6139	1498	1444.4	1.385			0.6139	886	961.826	-2.545		0.6139	649	671.554	-0.884		0.6139	769	781.867	-0.463			0.6139	299
0.6144	1517	1473.46	1.118		0.6144	1674	1704.15	-0.737		0.6144	1501	1428.95	1.86			0.6144	1148	1136.61	0.336		0.6144	1484	1521.72	-0.979		0.6144	1424	1444.06	-0.532			0.6144	941	961.453	-0.666		0.6144	681	671.238	0.374		0.6144	716	781.522	-2.445			0.6144	355
0.6149	1483	1473.14	0.256		0.6149	1671	1703.8	-0.802		0.6149	1440	1428.66	0.299			0.6149	1124	1136.34	-0.368		0.6149	1532	1521.37	0.272		0.6149	1441	1443.72	-0.072			0.6149	897	961.079	-2.137		0.6149	654	670.921	-0.661		0.6149	822	781.178	1.422			0.6149	329
0.6154	1515	1472.83	1.083		0.6154	1736	1703.44	0.781		0.6154	1458	1428.37	0.776			0.6154	1122	1136.07	-0.42		0.6154	1518	1521.01	-0.077		0.6154	1428	1443.39	-0.407			0.6154	939	960.706	-0.708		0.6154	624	670.605	-1.863		0.6154	739	780.834	-1.537			0.6154	335
0.6159	1489	1472.52	0.427		0.6159	1676	1703.09	-0.662		0.6159	1418	1428.08	-0.268			0.6159	1087	1135.8	-1.48		0.6159	1420	1520.65	-2.671		0.6159	1497	1443.05	1.394			0.6159	972	960.334	0.374		0.6159	635	670.289	-1.398		0.6159	749	780.49	-1.149			0.6159	323
0.6164	1476	1472.21	0.099		0.6164	1662	1702.74	-0.999		0.6164	1371	1427.79	-1.534			0.6164	1138	1135.53	0.073		0.6164	1490	1520.29	-0.785		0.6164	1448	1442.71	0.139			0.6164	932	959.961	-0.915		0.6164	662	669.974	-0.309		0.6164	810	780.146	1.048			0.6164	355
0.617	1436	1471.9	-0.947		0.617	1688	1702.38	-0.35		0.617	1457	1427.5	0.773			0.617	1139	1135.26	0.111		0.617	1515	1519.94	-0.127		0.617	1394	1442.37	-1.296			0.617	905	959.588	-1.813		0.617	635	669.658	-1.373		0.617	787	779.802	0.256			0.617	327
0.6175	1517	1471.59	1.166		0.6175	1736	1702.03	0.815		0.6175	1441	1427.21	0.363			0.6175	1123	1134.99	-0.358		0.6175	1480	1519.58	-1.029		0.6175	1449	1442.03	0.183			0.6175	897	959.216	-2.075		0.6175	697	669.342	1.046		0.6175	806	779.459	0.934			0.6175	327
0.618	1457	1471.27	-0.374		0.618	1585	1701.68	-2.931		0.618	1468	1426.91	1.072			0.618	1096	1134.72	-1.17		0.618	1463	1519.22	-1.47		0.618	1445	1441.69	0.087			0.618	935	958.844	-0.779		0.618	701	669.027	1.206		0.618	754	779.116	-0.913			0.618	360
0.6185	1455	1470.96	-0.418		0.6185	1713	1701.32	0.282		0.6185	1465	1426.62	1.003			0.6185	1181	1134.45	1.355		0.6185	1491	1518.86	-0.722		0.6185	1447	1441.35	0.148			0.6185	960	958.472	0.049		0.6185	645	668.712	-0.932		0.6185	814	778.772	1.233			0.6185	325
0.619	1450	1470.65	-0.542		0.619	1751	1700.97	1.196		0.619	1435	1426.33	0.229			0.619	1189	1134.18	1.59		0.619	1459	1518.51	-1.558		0.619	1449	1441.02	0.21			0.619	915	958.1	-1.423		0.619	654	668.397	-0.562		0.619	791	778.429	0.446			0.619	348
0.6195	1499	1470.34	0.74		0.6195	1778	1700.62	1.835		0.6195	1425	1426.04	-0.028			0.6195	1089	1133.91	-1.361		0.6195	1515	1518.15	-0.081		0.6195	1445	1440.68	0.114			0.6195	931	957.728	-0.875		0.6195	659	668.082	-0.353		0.6195	781	778.087	0.104			0.6195	361
0.62	1518	1470.03	1.231		0.62	1649	1700.26	-1.262		0.62	1455	1425.75	0.767			0.62	1151	1133.64	0.512		0.62	1585	1517.79	1.688		0.62	1414	1440.34	-0.7			0.62	899	957.356	-1.944		0.62	679	667.767	0.43		0.62	748	777.744	-1.086			0.62	376
0.6205	1502	1469.72	0.833		0.6205	1710	1699.91	0.244		0.6205	1387	1425.46	-1.033			0.6205	1148	1133.37	0.432		0.6205	1473	1517.44	-1.158		0.6205	1427	1440	-0.344			0.6205	940	956.985	-0.553		0.6205	663	667.453	-0.173		0.6205	790	777.401	0.448			0.6205	341
0.6211	1506	1469.41	0.943		0.6211	1633	1699.56	-1.647		0.6211	1327	1425.17	-2.695			0.6211	1138	1133.1	0.145		0.6211	1517	1517.08	-0.002		0.6211	1421	1439.66	-0.495			0.6211	951	956.613	-0.182		0.6211	709	667.138	1.57		0.6211	789	777.059	0.425			0.6211	331
0.6216	1461	1469.09	-0.212		0.6216	1685	1699.2	-0.346		0.6216	1359	1424.88	-1.787			0.6216	1165	1132.83	0.942		0.6216	1479	1516.72	-0.981		0.6216	1453	1439.33	0.359			0.6216	987	956.242	0.978		0.6216	659	666.824	-0.304		0.6216	775	776.717	-0.062			0.6216	337
0.6221	1432	1468.78	-0.972		0.6221	1711	1698.85	0.294		0.6221	1433	1424.59	0.222			0.6221	1139	1132.56	0.191		0.6221	1466	1516.37	-1.315		0.6221	1496	1438.99	1.474			0.6221	974	955.871	0.58		0.6221	671	666.51	0.173		0.6221	756	776.375	-0.74			0.6221	326
0.6226	1455	1468.47	-0.353		0.6226	1706	1698.5	0.182		0.6226	1416	1424.3	-0.221			0.6226	1147	1132.3	0.434		0.6226	1506	1516.01	-0.258		0.6226	1428	1438.65	-0.282			0.6226	950	955.5	-0.178		0.6226	675	666.196	0.338		0.6226	774	776.033	-0.073			0.6226	342
0.6231	1514	1468.16	1.178		0.6231	1636	1698.14	-1.536		0.6231	1430	1424.01	0.158			0.6231	1124	1132.03	-0.239		0.6231	1504	1515.65	-0.3		0.6231	1438	1438.31	-0.008			0.6231	966	955.13	0.349		0.6231	695	665.882	1.103		0.6231	755	775.691	-0.752			0.6231	338
0.6236	1432	1467.85	-0.947		0.6236	1715	1697.79	0.416		0.6236	1486	1423.72	1.616			0.6236	1108	1131.76	-0.714		0.6236	1515	1515.3	-0.008		0.6236	1444	1437.97	0.159			0.6236	952	954.759	-0.089		0.6236	688	665.569	0.854		0.6236	764	775.349	-0.41			0.6236	308
0.6241	1396	1467.54	-1.915		0.6241	1707	1697.44	0.231		0.6241	1396	1423.43	-0.734			0.6241	1141	1131.49	0.282		0.6241	1532	1514.94	0.436		0.6241	1455	1437.64	0.455			0.6241	926	954.388	-0.932		0.6241	681	665.255	0.602		0.6241	766	775.008	-0.325			0.6241	324
0.6246	1537	1467.23	1.78		0.6246	1689	1697.09	-0.197		0.6246	1466	1423.14	1.119			0.6246	1147	1131.22	0.466		0.6246	1530	1514.58	0.394		0.6246	1390	1437.3	-1.269			0.6246	926	954.018	-0.92		0.6246	691	664.942	0.99		0.6246	730	774.667	-1.651			0.6246	363
0.6252	1456	1466.92	-0.286		0.6252	1718	1696.73	0.513		0.6252	1410	1422.85	-0.342			0.6252	1128	1130.95	-0.088		0.6252	1513	1514.23	-0.032		0.6252	1356	1436.96	-2.199			0.6252	885	953.648	-2.305		0.6252	708	664.629	1.628		0.6252	770	774.326	-0.156			0.6252	343
0.6257	1475	1466.61	0.219		0.6257	1700	1696.38	0.088		0.6257	1461	1422.56	1.006			0.6257	1087	1130.68	-1.325		0.6257	1471	1513.87	-1.118		0.6257	1422	1436.62	-0.388			0.6257	989	953.278	1.135		0.6257	647	664.316	-0.68		0.6257	785	773.985	0.393			0.6257	316
0.6262	1488	1466.3	0.563		0.6262	1688	1696.03	-0.195		0.6262	1409	1422.27	-0.353			0.6262	1070	1130.41	-1.847		0.6262	1472	1513.52	-1.082		0.6262	1425	1436.29	-0.299			0.6262	1016	952.908	1.979		0.6262	662	664.003	-0.078		0.6262	753	773.644	-0.751			0.6262	325
0.6267	1512	1465.99	1.183		0.6267	1684	1695.67	-0.284		0.6267	1430	1421.98	0.212			0.6267	1120	1130.14	-0.303		0.6267	1465	1513.16	-1.258		0.6267	1423	1435.95	-0.343			0.6267	977	952.538	0.782		0.6267	670	663.69	0.243		0.6267	705	773.303	-2.569			0.6267	340
0.6272	1480	1465.68	0.372		0.6272	1641	1695.32	-1.341		0.6272	1391	1421.69	-0.823			0.6272	1126	1129.87	-0.115		0.6272	1473	1512.81	-1.037		0.6272	1443	1435.61	0.194			0.6272	944	952.169	-0.266		0.6272	667	663.377	0.14		0.6272	804	772.963	1.093			0.6272	323
0.6277	1416	1465.37	-1.312		0.6277	1682	1694.97	-0.316		0.6277	1432	1421.4	0.28			0.6277	1114	1129.61	-0.468		0.6277	1537	1512.45	0.626		0.6277	1474	1435.28	1.009			0.6277	932	951.799	-0.648		0.6277	672	663.065	0.344		0.6277	755	772.623	-0.64			0.6277	351
0.6282	1469	1465.06	0.103		0.6282	1704	1694.62	0.227		0.6282	1371	1421.11	-1.353			0.6282	1158	1129.34	0.842		0.6282	1503	1512.09	-0.235		0.6282	1478	1434.94	1.12			0.6282	950	951.43	-0.046		0.6282	647	662.753	-0.618		0.6282	737	772.282	-1.298			0.6282	318
0.6287	1500	1464.75	0.91		0.6287	1654	1694.27	-0.99		0.6287	1415	1420.82	-0.155			0.6287	1080	1129.07	-1.493		0.6287	1474	1511.74	-0.983		0.6287	1389	1434.6	-1.224			0.6287	917	951.061	-1.124		0.6287	649	662.441	-0.527		0.6287	774	771.942	0.074			0.6287	321
0.6292	1395	1464.44	-1.859		0.6292	1741	1693.91	1.128		0.6292	1395	1420.53	-0.684			0.6292	1173	1128.8	1.291		0.6292	1509	1511.38	-0.061		0.6292	1460	1434.27	0.673			0.6292	956	950.692	0.171		0.6292	636	662.129	-1.034		0.6292	804	771.603	1.141			0.6292	341
0.6298	1412	1464.13	-1.387		0.6298	1702	1693.56	0.205		0.6298	1452	1420.24	0.833			0.6298	1066	1128.53	-1.915		0.6298	1528	1511.03	0.434		0.6298	1385	1433.93	-1.315			0.6298	914	950.323	-1.2		0.6298	632	661.817	-1.184		0.6298	782	771.263	0.383			0.6298	301
0.6303	1458	1463.82	-0.152		0.6303	1613	1693.21	-1.997		0.6303	1412	1419.95	-0.212			0.6303	1148	1128.26	0.583		0.6303	1459	1510.67	-1.353		0.6303	1423	1433.59	-0.281			0.6303	970	949.954	0.643		0.6303	651	661.505	-0.411		0.6303	763	770.923	-0.286			0.6303	319
0.6308	1453	1463.51	-0.276		0.6308	1703	1692.86	0.246		0.6308	1417	1419.66	-0.071			0.6308	1110	1127.99	-0.54		0.6308	1488	1510.32	-0.579		0.6308	1392	1433.26	-1.106			0.6308	961	949.586	0.368		0.6308	651	661.194	-0.399		0.6308	769	770.584	-0.057			0.6308	311
0.6313	1405	1463.2	-1.553		0.6313	1667	1692.51	-0.625		0.6313	1428	1419.37	0.228			0.6313	1131	1127.73	0.097		0.6313	1532	1509.96	0.563		0.6313	1355	1432.92	-2.117			0.6313	1016	949.217	2.095		0.6313	670	660.882	0.352		0.6313	735	770.245	-1.298			0.6313	316
0.6318	1415	1462.89	-1.273		0.6318	1659	1692.15	-0.814		0.6318	1408	1419.08	-0.295			0.6318	1124	1127.46	-0.103		0.6318	1453	1509.61	-1.485		0.6318	1426	1432.59	-0.174			0.6318	902	948.849	-1.558		0.6318	632	660.571	-1.135		0.6318	716	769.906	-2.012			0.6318	336
0.6323	1517	1462.58	1.397		0.6323	1683	1691.8	-0.215		0.6323	1406	1418.79	-0.341			0.6323	1075	1127.19	-1.592		0.6323	1537	1509.25	0.708		0.6323	1420	1432.25	-0.325			0.6323	955	948.481	0.211		0.6323	625	660.26	-1.408		0.6323	731	769.567	-1.424			0.6323	330
0.6328	1505	1462.27	1.102		0.6328	1647	1691.45	-1.095		0.6328	1417	1418.5	-0.04			0.6328	1155	1126.92	0.826		0.6328	1554	1508.9	1.144		0.6328	1476	1431.91	1.148			0.6328	943	948.113	-0.166		0.6328	649	659.949	-0.429		0.6328	754	769.228	-0.554			0.6328	320
0.6333	1503	1461.96	1.059		0.6333	1727	1691.1	0.864		0.6333	1348	1418.21	-1.912			0.6333	1116	1126.65	-0.319		0.6333	1533	1508.54	0.625		0.6333	1366	1431.58	-1.774			0.6333	928	947.745	-0.647		0.6333	634	659.638	-1.017		0.6333	721	768.89	-1.781			0.6333	304
0.6339	1492	1461.65	0.786		0.6339	1658	1690.75	-0.804		0.6339	1447	1417.93	0.764			0.6339	1139	1126.39	0.374		0.6339	1390	1508.19	-3.17		0.6339	1332	1431.24	-2.719			0.6339	963	947.378	0.503		0.6339	651	659.328	-0.326		0.6339	795	768.551	0.937			0.6339	335
0.6344	1445	1461.34	-0.43		0.6344	1703	1690.4	0.305		0.6344	1431	1417.64	0.353			0.6344	1112	1126.12	-0.423		0.6344	1485	1507.83	-0.593		0.6344	1433	1430.9	0.055			0.6344	923	947.01	-0.789		0.6344	597	659.017	-2.534		0.6344	747	768.213	-0.775			0.6344	306
0.6349	1453	1461.03	-0.211		0.6349	1649	1690.05	-1.011		0.6349	1446	1417.35	0.753			0.6349	1206	1125.85	2.308		0.6349	1467	1507.48	-1.057		0.6349	1424	1430.57	-0.174			0.6349	941	946.643	-0.184		0.6349	652	658.707	-0.262		0.6349	729	767.875	-1.438			0.6349	334
0.6354	1457	1460.72	-0.097		0.6354	1756	1689.7	1.582		0.6354	1431	1417.06	0.369			0.6354	1123	1125.58	-0.077		0.6354	1515	1507.12	0.202		0.6354	1371	1430.23	-1.6			0.6354	957	946.275	0.346		0.6354	627	658.397	-1.252		0.6354	776	767.537	0.303			0.6354	318
0.6359	1522	1460.41	1.579		0.6359	1663	1689.35	-0.646		0.6359	1358	1416.77	-1.595			0.6359	1095	1125.32	-0.916		0.6359	1499	1506.77	-0.201		0.6359	1387	1429.9	-1.152			0.6359	938	945.908	-0.258		0.6359	708	658.087	1.873		0.6359	787	767.199	0.705			0.6359	310
0.6364	1428	1460.1	-0.85		0.6364	1705	1688.99	0.388		0.6364	1417	1416.48	0.014			0.6364	1076	1125.05	-1.495		0.6364	1521	1506.42	0.374		0.6364	1475	1429.56	1.183			0.6364	955	945.541	0.306		0.6364	652	657.777	-0.226		0.6364	758	766.861	-0.321			0.6364	334
0.6369	1415	1459.79	-1.191		0.6369	1718	1688.64	0.708		0.6369	1442	1416.19	0.68			0.6369	1097	1124.78	-0.839		0.6369	1508	1506.06	0.05		0.6369	1474	1429.23	1.166			0.6369	916	945.175	-0.963		0.6369	672	657.467	0.56		0.6369	734	766.524	-1.199			0.6369	296
0.6374	1326	1459.48	-3.666		0.6374	1719	1688.29	0.741		0.6374	1421	1415.9	0.135			0.6374	1113	1124.51	-0.345		0.6374	1574	1505.71	1.721		0.6374	1345	1428.89	-2.288			0.6374	934	944.808	-0.353		0.6374	629	657.158	-1.121		0.6374	761	766.187	-0.188			0.6374	311
0.638	1482	1459.18	0.593		0.638	1670	1687.94	-0.439		0.638	1417	1415.62	0.037			0.638	1089	1124.25	-1.068		0.638	1539	1505.36	0.858		0.638	1431	1428.56	0.065			0.638	925	944.441	-0.639		0.638	600	656.849	-2.317		0.638	711	765.849	-2.054			0.638	323
0.6385	1457	1458.87	-0.049		0.6385	1683	1687.59	-0.112		0.6385	1392	1415.33	-0.625			0.6385	1155	1123.98	0.913		0.6385	1525	1505	0.512		0.6385	1364	1428.22	-1.739			0.6385	859	944.075	-2.899		0.6385	651	656.539	-0.217		0.6385	752	765.512	-0.492			0.6385	332
0.639	1427	1458.56	-0.835		0.639	1670	1687.24	-0.422		0.639	1403	1415.04	-0.321			0.639	1083	1123.71	-1.237		0.639	1439	1504.65	-1.731		0.639	1445	1427.89	0.45			0.639	946	943.709	0.074		0.639	614	656.23	-1.702		0.639	758	765.175	-0.26			0.639	297
0.6395	1412	1458.25	-1.231		0.6395	1661	1686.89	-0.635		0.6395	1347	1414.75	-1.846			0.6395	1090	1123.44	-1.013		0.6395	1454	1504.29	-1.319		0.6395	1436	1427.55	0.223			0.6395	932	943.343	-0.371		0.6395	690	655.921	1.295		0.6395	754	764.839	-0.394			0.6395	316
0.64	1421	1457.94	-0.98		0.64	1705	1686.54	0.447		0.64	1389	1414.46	-0.683			0.64	1129	1123.18	0.173		0.64	1423	1503.94	-2.146		0.64	1407	1427.22	-0.539			0.64	930	942.977	-0.425		0.64	639	655.612	-0.656		0.64	745	764.502	-0.714			0.64	332
0.6405	1459	1457.63	0.036		0.6405	1652	1686.19	-0.841		0.6405	1384	1414.17	-0.811			0.6405	1138	1122.91	0.447		0.6405	1468	1503.59	-0.929		0.6405	1445	1426.88	0.477			0.6405	957	942.611	0.465		0.6405	678	655.304	0.87		0.6405	776	764.166	0.424			0.6405	317
0.641	1518	1457.32	1.557		0.641	1658	1685.84	-0.684		0.641	1414	1413.89	0.003			0.641	1136	1122.64	0.396		0.641	1460	1503.23	-1.131		0.641	1402	1426.55	-0.656			0.641	956	942.246	0.444		0.641	610	654.995	-1.819		0.641	789	763.83	0.895			0.641	343
0.6415	1466	1457.02	0.235		0.6415	1684	1685.49	-0.036		0.6415	1358	1413.6	-1.509			0.6415	1106	1122.38	-0.492		0.6415	1444	1502.88	-1.549		0.6415	1372	1426.21	-1.464			0.6415	941	941.88	-0.029		0.6415	635	654.687	-0.78		0.6415	756	763.494	-0.272			0.6415	314
0.642	1499	1456.71	1.092		0.642	1731	1685.14	1.102		0.642	1423	1413.31	0.257			0.642	1111	1122.11	-0.333		0.642	1466	1502.53	-0.954		0.642	1361	1425.88	-1.759			0.642	935	941.515	-0.213		0.642	648	654.379	-0.25		0.642	751	763.158	-0.443			0.642	360
0.6426	1461	1456.4	0.12		0.6426	1694	1684.79	0.224		0.6426	1407	1413.02	-0.161			0.6426	1126	1121.84	0.124		0.6426	1506	1502.17	0.099		0.6426	1412	1425.54	-0.36			0.6426	884	941.15	-1.92		0.6426	662	654.071	0.308		0.6426	759	762.822	-0.139			0.6426	343
0.6431	1473	1456.09	0.441		0.6431	1716	1684.44	0.762		0.6431	1427	1412.73	0.378			0.6431	1173	1121.58	1.501		0.6431	1494	1501.82	-0.202		0.6431	1433	1425.21	0.206			0.6431	926	940.784	-0.485		0.6431	667	653.763	0.512		0.6431	769	762.486	0.235			0.6431	333
0.6436	1457	1455.78	0.032		0.6436	1669	1684.09	-0.369		0.6436	1378	1412.45	-0.928			0.6436	1120	1121.31	-0.039		0.6436	1477	1501.47	-0.637		0.6436	1389	1424.88	-0.963			0.6436	934	940.42	-0.21		0.6436	640	653.455	-0.531		0.6436	787	762.151	0.885			0.6436	312
0.6441	1434	1455.47	-0.567		0.6441	1684	1683.74	0.006		0.6441	1442	1412.16	0.786			0.6441	1078	1121.04	-1.311		0.6441	1530	1501.12	0.738		0.6441	1428	1424.54	0.092			0.6441	862	940.055	-2.655		0.6441	632	653.148	-0.84		0.6441	774	761.815	0.437			0.6441	341
0.6446	1408	1455.17	-1.257		0.6446	1682	1683.39	-0.034		0.6446	1445	1411.87	0.871			0.6446	1076	1120.78	-1.365		0.6446	1556	1500.76	1.4		0.6446	1416	1424.21	-0.218			0.6446	947	939.69	0.237		0.6446	664	652.84	0.432		0.6446	770	761.48	0.307			0.6446	296
0.6451	1399	1454.86	-1.493		0.6451	1684	1683.04	0.023		0.6451	1456	1411.58	1.164			0.6451	1107	1120.51	-0.406		0.6451	1529	1500.41	0.731		0.6451	1453	1423.87	0.764			0.6451	957	939.326	0.571		0.6451	682	652.533	1.127		0.6451	769	761.145	0.283			0.6451	308
0.6456	1426	1454.55	-0.756		0.6456	1707	1682.69	0.588		0.6456	1415	1411.3	0.098			0.6456	1143	1120.24	0.673		0.6456	1502	1500.06	0.05		0.6456	1410	1423.54	-0.361			0.6456	916	938.961	-0.758		0.6456	651	652.226	-0.048		0.6456	736	760.81	-0.913			0.6456	301
0.6461	1461	1454.24	0.177		0.6461	1673	1682.34	-0.228		0.6461	1401	1411.01	-0.267			0.6461	1107	1119.98	-0.39		0.6461	1504	1499.71	0.111		0.6461	1426	1423.21	0.074			0.6461	986	938.597	1.508		0.6461	664	651.919	0.468		0.6461	807	760.476	1.636			0.6461	290
0.6467	1456	1453.94	0.054		0.6467	1626	1681.99	-1.389		0.6467	1358	1410.72	-1.431			0.6467	1152	1119.71	0.951		0.6467	1469	1499.35	-0.792		0.6467	1479	1422.87	1.459			0.6467	896	938.233	-1.409		0.6467	644	651.612	-0.299		0.6467	775	760.141	0.533			0.6467	328
0.6472	1504	1453.63	1.299		0.6472	1675	1681.64	-0.162		0.6472	1463	1410.43	1.374			0.6472	1116	1119.44	-0.103		0.6472	1423	1499	-2.015		0.6472	1379	1422.54	-1.172			0.6472	951	937.869	0.425		0.6472	684	651.305	1.248		0.6472	775	759.807	0.545			0.6472	342
0.6477	1468	1453.32	0.383		0.6477	1606	1681.29	-1.879		0.6477	1401	1410.15	-0.244			0.6477	1076	1119.18	-1.316		0.6477	1451	1498.65	-1.251		0.6477	1420	1422.2	-0.059			0.6477	888	937.506	-1.659		0.6477	627	650.999	-0.957		0.6477	713	759.473	-1.738			0.6477	323
0.6482	1469	1453.01	0.417		0.6482	1677	1680.94	-0.096		0.6482	1340	1409.86	-1.908			0.6482	1094	1118.91	-0.753		0.6482	1466	1498.3	-0.844		0.6482	1392	1421.87	-0.801			0.6482	914	937.142	-0.765		0.6482	684	650.692	1.272		0.6482	747	759.139	-0.444			0.6482	325
0.6487	1495	1452.7	1.094		0.6487	1578	1680.6	-2.583		0.6487	1363	1409.57	-1.261			0.6487	1092	1118.65	-0.806		0.6487	1456	1497.94	-1.099		0.6487	1422	1421.54	0.012			0.6487	918	936.779	-0.619		0.6487	631	650.386	-0.771		0.6487	742	758.805	-0.616			0.6487	305
0.6492	1452	1452.4	-0.01		0.6492	1666	1680.25	-0.349		0.6492	1447	1409.29	0.991			0.6492	1174	1118.38	1.623		0.6492	1475	1497.59	-0.588		0.6492	1423	1421.2	0.048			0.6492	921	936.415	-0.507		0.6492	657	650.08	0.27		0.6492	765	758.471	0.236			0.6492	291
0.6497	1515	1452.09	1.616		0.6497	1675	1679.9	-0.12		0.6497	1322	1409	-2.393			0.6497	1114	1118.12	-0.123		0.6497	1486	1497.24	-0.292		0.6497	1370	1420.87	-1.374			0.6497	903	936.052	-1.099		0.6497	637	649.774	-0.505		0.6497	710	758.137	-1.804			0.6497	341
0.6502	1425	1451.78	-0.71		0.6502	1665	1679.55	-0.357		0.6502	1384	1408.71	-0.664			0.6502	1115	1117.85	-0.085		0.6502	1457	1496.89	-1.045		0.6502	1497	1420.54	1.976			0.6502	927	935.689	-0.285		0.6502	679	649.468	1.132		0.6502	740	757.804	-0.654			0.6502	311
0.6508	1447	1451.48	-0.118		0.6508	1662	1679.2	-0.422		0.6508	1326	1408.42	-2.264			0.6508	1082	1117.58	-1.082		0.6508	1548	1496.54	1.308		0.6508	1406	1420.2	-0.379			0.6508	964	935.326	0.923		0.6508	690	649.163	1.552		0.6508	707	757.471	-1.895			0.6508	280
0.6513	1474	1451.17	0.595		0.6513	1726	1678.85	1.135		0.6513	1377	1408.14	-0.839			0.6513	1080	1117.32	-1.136		0.6513	1377	1496.19	-3.212		0.6513	1391	1419.87	-0.774			0.6513	917	934.963	-0.593		0.6513	691	648.857	1.601		0.6513	753	757.138	-0.151			0.6513	275
0.6518	1478	1450.86	0.706		0.6518	1708	1678.5	0.714		0.6518	1396	1407.85	-0.317			0.6518	1126	1117.05	0.267		0.6518	1487	1495.83	-0.229		0.6518	1426	1419.54	0.171			0.6518	910	934.601	-0.815		0.6518	645	648.552	-0.14		0.6518	738	756.805	-0.691			0.6518	321
0.6523	1373	1450.56	-2.093		0.6523	1709	1678.15	0.746		0.6523	1361	1407.56	-1.262			0.6523	1108	1116.79	-0.264		0.6523	1463	1495.48	-0.849		0.6523	1375	1419.21	-1.192			0.6523	926	934.238	-0.27		0.6523	623	648.247	-1.01		0.6523	754	756.472	-0.09			0.6523	333
0.6528	1448	1450.25	-0.059		0.6528	1655	1677.81	-0.561		0.6528	1467	1407.28	1.559			0.6528	1089	1116.52	-0.834		0.6528	1484	1495.13	-0.289		0.6528	1407	1418.87	-0.317			0.6528	921	933.876	-0.424		0.6528	609	647.942	-1.575		0.6528	796	756.139	1.411			0.6528	318
0.6533	1429	1449.94	-0.554		0.6533	1608	1677.46	-1.732		0.6533	1421	1406.99	0.372			0.6533	1112	1116.26	-0.128		0.6533	1501	1494.78	0.161		0.6533	1404	1418.54	-0.388			0.6533	904	933.514	-0.981		0.6533	641	647.637	-0.262		0.6533	784	755.807	1.006			0.6533	304
0.6538	1479	1449.63	0.764		0.6538	1584	1677.11	-2.339		0.6538	1421	1406.7	0.379			0.6538	1106	1115.99	-0.3		0.6538	1471	1494.43	-0.611		0.6538	1425	1418.21	0.18			0.6538	920	933.152	-0.433		0.6538	617	647.332	-1.219		0.6538	731	755.474	-0.904			0.6538	306
0.6543	1476	1449.33	0.694		0.6543	1693	1676.76	0.395		0.6543	1448	1406.42	1.093			0.6543	1101	1115.73	-0.444		0.6543	1518	1494.08	0.614		0.6543	1413	1417.88	-0.13			0.6543	953	932.79	0.654		0.6543	677	647.027	1.15		0.6543	722	755.142	-1.232			0.6543	315
0.6548	1429	1449.02	-0.53		0.6548	1565	1676.41	-2.816		0.6548	1426	1406.13	0.526			0.6548	1088	1115.46	-0.833		0.6548	1499	1493.73	0.136		0.6548	1446	1417.54	0.748			0.6548	933	932.428	0.019		0.6548	699	646.723	1.975		0.6548	748	754.81	-0.249			0.6548	302
0.6554	1460	1448.71	0.295		0.6554	1706	1676.07	0.725		0.6554	1487	1405.85	2.105			0.6554	1070	1115.19	-1.382		0.6554	1408	1493.38	-2.275		0.6554	1410	1417.21	-0.192			0.6554	876	932.067	-1.892		0.6554	651	646.419	0.179		0.6554	750	754.478	-0.163			0.6554	325
0.6559	1468	1448.41	0.511		0.6559	1695	1675.72	0.468		0.6559	1425	1405.56	0.515			0.6559	1133	1114.93	0.537		0.6559	1476	1493.03	-0.443		0.6559	1416	1416.88	-0.023			0.6559	864	931.705	-2.301		0.6559	636	646.115	-0.4		0.6559	768	754.146	0.499			0.6559	295
0.6564	1417	1448.1	-0.826		0.6564	1665	1675.37	-0.254		0.6564	1390	1405.27	-0.41			0.6564	1121	1114.66	0.189		0.6564	1517	1492.67	0.625		0.6564	1359	1416.55	-1.561			0.6564	918	931.344	-0.44		0.6564	616	645.811	-1.199		0.6564	767	753.815	0.475			0.6564	314
0.6569	1455	1447.8	0.189		0.6569	1692	1675.02	0.413		0.6569	1424	1404.99	0.504			0.6569	1102	1114.4	-0.374		0.6569	1494	1492.32	0.043		0.6569	1325	1416.21	-2.506			0.6569	861	930.983	-2.382		0.6569	648	645.507	0.098		0.6569	760	753.483	0.236			0.6569	291
0.6574	1401	1447.49	-1.242		0.6574	1684	1674.67	0.227		0.6574	1436	1404.7	0.826			0.6574	1097	1114.14	-0.517		0.6574	1471	1491.97	-0.547		0.6574	1305	1415.88	-3.069			0.6574	971	930.622	1.294		0.6574	655	645.203	0.382		0.6574	763	753.152	0.356			0.6574	324
0.6579	1434	1447.18	-0.348		0.6579	1639	1674.33	-0.873		0.6579	1435	1404.41	0.807			0.6579	1080	1113.87	-1.031		0.6579	1470	1491.62	-0.564		0.6579	1429	1415.55	0.356			0.6579	957	930.261	0.863		0.6579	612	644.899	-1.328		0.6579	751	752.821	-0.066			0.6579	301
0.6584	1469	1446.88	0.577		0.6584	1625	1673.98	-1.215		0.6584	1405	1404.13	0.023			0.6584	1155	1113.61	1.218		0.6584	1463	1491.27	-0.739		0.6584	1399	1415.22	-0.434			0.6584	942	929.9	0.394		0.6584	641	644.596	-0.142		0.6584	737	752.49	-0.57			0.6584	289
0.6589	1479	1446.57	0.843		0.6589	1677	1673.63	0.082		0.6589	1372	1403.84	-0.86			0.6589	1101	1113.34	-0.372		0.6589	1509	1490.92	0.465		0.6589	1390	1414.89	-0.668			0.6589	887	929.54	-1.427		0.6589	670	644.293	0.992		0.6589	766	752.159	0.499			0.6589	314
0.6595	1372	1446.27	-2.005		0.6595	1666	1673.29	-0.178		0.6595	1414	1403.56	0.278			0.6595	1085	1113.08	-0.852		0.6595	1599	1490.57	2.712		0.6595	1402	1414.56	-0.335			0.6595	862	929.179	-2.285		0.6595	623	643.99	-0.84		0.6595	727	751.828	-0.92			0.6595	297
0.66	1440	1445.96	-0.157		0.66	1653	1672.94	-0.49		0.66	1451	1403.27	1.253			0.66	1068	1112.81	-1.371		0.66	1485	1490.22	-0.136		0.66	1398	1414.22	-0.434			0.66	917	928.819	-0.39		0.66	614	643.687	-1.196		0.66	766	751.498	0.523			0.66	296
0.6605	1438	1445.65	-0.202		0.6605	1679	1672.59	0.156		0.6605	1460	1402.99	1.492			0.6605	1151	1112.55	1.133		0.6605	1517	1489.87	0.696		0.6605	1397	1413.89	-0.452			0.6605	844	928.459	-2.904		0.6605	627	643.384	-0.653		0.6605	733	751.168	-0.67			0.6605	303
0.661	1459	1445.35	0.357		0.661	1689	1672.24	0.408		0.661	1428	1402.7	0.669			0.661	1068	1112.28	-1.355		0.661	1396	1489.52	-2.503		0.661	1433	1413.56	0.513			0.661	972	928.099	1.407		0.661	636	643.081	-0.28		0.661	732	750.837	-0.695			0.661	321
0.6615	1425	1445.04	-0.531		0.6615	1559	1671.9	-2.859		0.6615	1323	1402.41	-2.183			0.6615	1082	1112.02	-0.913		0.6615	1427	1489.17	-1.646		0.6615	1366	1413.23	-1.278			0.6615	953	927.739	0.817		0.6615	640	642.779	-0.11		0.6615	768	750.507	0.63			0.6615	300
0.662	1424	1444.74	-0.55		0.662	1627	1671.55	-1.104		0.662	1391	1402.13	-0.298			0.662	1163	1111.76	1.503		0.662	1491	1488.82	0.056		0.662	1453	1412.9	1.052			0.662	958	927.379	0.988		0.662	669	642.476	1.024		0.662	745	750.177	-0.189			0.662	323
0.6625	1440	1444.43	-0.117		0.6625	1677	1671.2	0.142		0.6625	1362	1401.84	-1.08			0.6625	1132	1111.49	0.61		0.6625	1547	1488.47	1.488		0.6625	1449	1412.57	0.957			0.6625	907	927.02	-0.664		0.6625	638	642.174	-0.165		0.6625	758	749.848	0.296			0.6625	305
0.663	1445	1444.12	0.023		0.663	1651	1670.86	-0.489		0.663	1390	1401.56	-0.31			0.663	1057	1111.23	-1.668		0.663	1611	1488.12	3.061		0.663	1409	1412.24	-0.086			0.663	874	926.66	-1.779		0.663	633	641.872	-0.352		0.663	734	749.518	-0.572			0.663	298
0.6636	1410	1443.82	-0.901		0.6636	1645	1670.51	-0.629		0.6636	1320	1401.27	-2.237			0.6636	1130	1110.96	0.566		0.6636	1470	1487.77	-0.464		0.6636	1405	1411.91	-0.184			0.6636	911	926.301	-0.506		0.6636	654	641.57	0.485		0.6636	700	749.189	-1.857			0.6636	297
0.6641	1479	1443.51	0.923		0.6641	1687	1670.16	0.41		0.6641	1414	1400.99	0.346			0.6641	1140	1110.7	0.868		0.6641	1493	1487.42	0.144		0.6641	1381	1411.58	-0.823			0.6641	895	925.942	-1.033		0.6641	631	641.268	-0.408		0.6641	714	748.859	-1.303			0.6641	297
0.6646	1462	1443.21	0.491		0.6646	1671	1669.82	0.029		0.6646	1399	1400.7	-0.046			0.6646	1110	1110.43	-0.013		0.6646	1414	1487.08	-1.943		0.6646	1443	1411.24	0.836			0.6646	917	925.583	-0.283		0.6646	669	640.967	1.082		0.6646	742	748.53	-0.239			0.6646	314
0.6651	1448	1442.9	0.134		0.6651	1667	1669.47	-0.06		0.6651	1398	1400.42	-0.065			0.6651	1093	1110.17	-0.519		0.6651	1393	1486.73	-2.511		0.6651	1392	1410.91	-0.507			0.6651	953	925.224	0.899		0.6651	648	640.665	0.288		0.6651	713	748.201	-1.316			0.6651	290
0.6656	1448	1442.6	0.142		0.6656	1617	1669.12	-1.296		0.6656	1417	1400.13	0.448			0.6656	1083	1109.91	-0.818		0.6656	1501	1486.38	0.377		0.6656	1367	1410.58	-1.179			0.6656	945	924.865	0.654		0.6656	651	640.364	0.416		0.6656	713	747.872	-1.304			0.6656	303
0.6661	1439	1442.29	-0.087		0.6661	1644	1668.78	-0.611		0.6661	1470	1399.85	1.83			0.6661	1104	1109.64	-0.17		0.6661	1499	1486.03	0.335		0.6661	1420	1410.25	0.259			0.6661	924	924.507	-0.017		0.6661	642	640.063	0.076		0.6661	786	747.544	1.37			0.6661	295
0.6666	1469	1441.99	0.705		0.6666	1687	1668.43	0.452		0.6666	1445	1399.56	1.195			0.6666	1110	1109.38	0.019		0.6666	1510	1485.68	0.626		0.6666	1421	1409.92	0.294			0.6666	879	924.148	-1.521		0.6666	625	639.762	-0.59		0.6666	762	747.215	0.535			0.6666	303
0.6671	1461	1441.68	0.505		0.6671	1669	1668.08	0.022		0.6671	1413	1399.28	0.365			0.6671	997	1109.12	-3.547		0.6671	1560	1485.33	1.891		0.6671	1438	1409.59	0.749			0.6671	941	923.79	0.56		0.6671	675	639.461	1.366		0.6671	735	746.887	-0.438			0.6671	323
0.6676	1462	1441.38	0.539		0.6676	1650	1667.74	-0.437		0.6676	1386	1398.99	-0.349			0.6676	1072	1108.85	-1.126		0.6676	1506	1484.98	0.542		0.6676	1427	1409.26	0.47			0.6676	944	923.432	0.669		0.6676	615	639.16	-0.973		0.6676	694	746.558	-1.992			0.6676	274
0.6682	1415	1441.07	-0.693		0.6682	1663	1667.39	-0.108		0.6682	1390	1398.71	-0.234			0.6682	1063	1108.59	-1.398		0.6682	1503	1484.63	0.474		0.6682	1392	1408.93	-0.454			0.6682	894	923.074	-0.971		0.6682	627	638.859	-0.473		0.6682	792	746.23	1.624			0.6682	296
0.6687	1360	1440.77	-2.19		0.6687	1720	1667.05	1.277		0.6687	1363	1398.42	-0.96			0.6687	1100	1108.33	-0.251		0.6687	1541	1484.29	1.445		0.6687	1373	1408.6	-0.961			0.6687	888	922.716	-1.164		0.6687	636	638.559	-0.101		0.6687	730	745.902	-0.588			0.6687	302
0.6692	1462	1440.46	0.563		0.6692	1703	1666.7	0.88		0.6692	1436	1398.14	0.999			0.6692	1051	1108.06	-1.76		0.6692	1499	1483.94	0.389		0.6692	1382	1408.27	-0.707			0.6692	909	922.358	-0.443		0.6692	641	638.259	0.108		0.6692	720	745.575	-0.952			0.6692	337
0.6697	1425	1440.16	-0.402		0.6697	1669	1666.35	0.065		0.6697	1403	1397.86	0.137			0.6697	1109	1107.8	0.036		0.6697	1504	1483.59	0.526		0.6697	1387	1407.94	-0.562			0.6697	960	922.001	1.225		0.6697	616	637.958	-0.883		0.6697	735	745.247	-0.377			0.6697	275
0.6702	1449	1439.86	0.24		0.6702	1672	1666.01	0.147		0.6702	1334	1397.57	-1.741			0.6702	1108	1107.54	0.014		0.6702	1498	1483.24	0.381		0.6702	1388	1407.61	-0.526			0.6702	944	921.643	0.727		0.6702	646	637.658	0.328		0.6702	767	744.92	0.796			0.6702	316
0.6707	1423	1439.55	-0.439		0.6707	1695	1665.66	0.713		0.6707	1476	1397.29	2.049			0.6707	1062	1107.27	-1.389		0.6707	1429	1482.89	-1.426		0.6707	1412	1407.28	0.126			0.6707	883	921.286	-1.287		0.6707	645	637.358	0.3		0.6707	742	744.592	-0.095			0.6707	287
0.6712	1423	1439.25	-0.431		0.6712	1723	1665.32	1.39		0.6712	1393	1397	-0.107			0.6712	1100	1107.01	-0.211		0.6712	1490	1482.54	0.193		0.6712	1406	1406.95	-0.025			0.6712	898	920.929	-0.764		0.6712	632	637.059	-0.201		0.6712	701	744.265	-1.632			0.6712	286
0.6717	1365	1438.94	-2.001		0.6717	1572	1664.97	-2.345		0.6717	1367	1396.72	-0.804			0.6717	1078	1106.75	-0.876		0.6717	1467	1482.19	-0.397		0.6717	1377	1406.62	-0.798			0.6717	961	920.572	1.303		0.6717	606	636.759	-1.247		0.6717	767	743.938	0.832			0.6717	325
0.6723	1336	1438.64	-2.808		0.6723	1693	1664.63	0.69		0.6723	1461	1396.43	1.689			0.6723	1105	1106.48	-0.045		0.6723	1497	1481.85	0.392		0.6723	1397	1406.29	-0.249			0.6723	944	920.215	0.773		0.6723	699	636.46	2.362		0.6723	756	743.611	0.45			0.6723	321
0.6728	1444	1438.33	0.149		0.6728	1668	1664.28	0.091		0.6728	1383	1396.15	-0.354			0.6728	1107	1106.22	0.023		0.6728	1459	1481.5	-0.589		0.6728	1376	1405.96	-0.808			0.6728	875	919.858	-1.515		0.6728	597	636.16	-1.6		0.6728	711	743.284	-1.209			0.6728	288
0.6733	1445	1438.03	0.183		0.6733	1621	1663.93	-1.066		0.6733	1331	1395.87	-1.778			0.6733	1090	1105.96	-0.483		0.6733	1466	1481.15	-0.396		0.6733	1395	1405.63	-0.285			0.6733	861	919.502	-1.991		0.6733	596	635.861	-1.63		0.6733	740	742.958	-0.109			0.6733	294
0.6738	1410	1437.72	-0.738		0.6738	1698	1663.59	0.835		0.6738	1343	1395.58	-1.435			0.6738	1057	1105.7	-1.498		0.6738	1503	1480.8	0.573		0.6738	1370	1405.31	-0.954			0.6738	925	919.145	0.192		0.6738	633	635.562	-0.102		0.6738	722	742.632	-0.767			0.6738	310
0.6743	1493	1437.42	1.438		0.6743	1623	1663.24	-0.999		0.6743	1365	1395.3	-0.82			0.6743	1180	1105.43	2.171		0.6743	1422	1480.46	-1.55		0.6743	1377	1404.98	-0.754			0.6743	1009	918.789	2.84		0.6743	643	635.263	0.305		0.6743	745	742.305	0.099			0.6743	291
[truncated: 17,153 more rows]
[truncated: 40 more columns]

## Sheet: Figure 4B
Figure 4B
Ir-OA Light irradiation																											Ir-OA No light irradiation
[truncated: 3,908 more rows]

## Sheet: Figure 4C-F
Figure 4C-F
[truncated: 320 more rows]
[truncated: 21 more columns]

## Sheet: Figure 5B
Figure 5B
[truncated: 303 more rows]

## Sheet: Supplementary Figure 13
Supplementary Figure 13
[truncated: 10 more rows]

## Sheet: Supplementary Figure 17
Supplementary Figure 17
[truncated: 19,925 more rows]
[truncated: 23 more columns]

[truncated: 3 more sheets: Supplementary Figure 19, Supplementary Figure 20, Supplementary Figure 22]
